# Supplementary material for: ﻿Note on the genus Nemania (Xylariaceae) – first records and a new species of the genus from Iran
Source: MycoKeys. 2022 Oct 7;93:81–105. doi: 10.3897/mycokeys.93.94148 (PMC9836441; doi:10.3897/mycokeys.93.94148)
Supplement: XML Treatment for Nemania hyrcana [file mycokeys.93.94148-treatment1.xml]

<!DOCTYPE tp:taxon-treatment
  PUBLIC "-//TaxonX//DTD Taxonomic Treatment Publishing DTD v0 20100105//EN" "tax-treatment-NSO.dtd">
<tp:taxon-treatment xmlns:tp="http://www.plazi.org/taxpub"><tp:treatment-meta><kwd-group><label>Taxon classification</label><kwd>
                <named-content content-type="kingdom">Fungi</named-content>
              </kwd><kwd>
                <named-content content-type="order">Xylariales</named-content>
              </kwd><kwd>
                <named-content content-type="family">Xylariaceae</named-content>
              </kwd></kwd-group><mixed-citation publication-type="journal"><person-group><name><surname>Pourmoghaddam</surname><given-names>Mohammad Javad</given-names></name><name><surname>Lambert</surname><given-names>Christopher</given-names></name><name><surname>Voglmayr</surname><given-names>Hermann</given-names></name><name><surname>Khodaparast</surname><given-names>Seyed Akbar</given-names></name><name><surname>Krisai-Greilhuber</surname><given-names>Irmgard</given-names></name><name><surname>Stadler</surname><given-names>Marc</given-names></name></person-group><article-title>﻿Note on the genus <italic><tp:taxon-name><tp:taxon-name-part taxon-name-part-type="genus" reg="Nemania">Nemania</tp:taxon-name-part></tp:taxon-name></italic> (<tp:taxon-name><tp:taxon-name-part taxon-name-part-type="family">Xylariaceae</tp:taxon-name-part></tp:taxon-name>) – first records and a new species of the genus from Iran</article-title><source>MycoKeys</source><day>07</day><month>10</month><year>2022</year><volume>93</volume><fpage>81</fpage><lpage>105</lpage><pub-id pub-id-type="doi">10.3897/mycokeys.93.94148</pub-id></mixed-citation></tp:treatment-meta><tp:nomenclature><label>﻿</label><tp:taxon-name>
              <object-id xmlns:xlink="http://www.w3.org/1999/xlink" content-type="arpha" xlink:type="simple">6BE3E0DD-9F56-585F-B7DB-45865F5536D9</object-id>
              <tp:taxon-name-part taxon-name-part-type="genus" reg="Nemania">Nemania</tp:taxon-name-part>
              <tp:taxon-name-part taxon-name-part-type="species" reg="hyrcana">hyrcana</tp:taxon-name-part>
              <object-id xmlns:xlink="http://www.w3.org/1999/xlink" content-type="mycobank" xlink:type="simple">845436</object-id>
            </tp:taxon-name><tp:taxon-authority>Pourmoghaddam, Voglmayr &amp; Khodaparast</tp:taxon-authority><tp:taxon-status xmlns:xlink="http://www.w3.org/1999/xlink" xlink:type="simple">sp. nov.</tp:taxon-status><xref ref-type="fig" rid="F2">Figs 2</xref><xref ref-type="fig" rid="F3">, 3</xref></tp:nomenclature><tp:treatment-sec sec-type="Holotype" id="SECID0EWMAK"><title>Holotype.</title><p>Iran, Guilan Province, Astara County, Darband Forest, <named-content xmlns:xlink="http://www.w3.org/1999/xlink" content-type="dwc:verbatimCoordinates" xlink:type="simple"><named-content content-type="geo-json" specific-use="{&#34;type&#34;:&#34;Point&#34;,&#34;coordinates&#34;:[48.838611,38.357222]}" id="NCID0E6MAK" xlink:type="simple">38°21'26"N, 48°50'19"E</named-content></named-content>, 17 m elev., on fallen branch of <italic><tp:taxon-name><tp:taxon-name-part taxon-name-part-type="genus" reg="Parrotia">Parrotia</tp:taxon-name-part><tp:taxon-name-part taxon-name-part-type="species" reg="persica">persica</tp:taxon-name-part></tp:taxon-name></italic>, 7 October 2017, leg. M.J. Pourmoghaddam (<abbrev xmlns:xlink="http://www.w3.org/1999/xlink" content-type="institution" xlink:title="University of Guilan Mycological Herbarium" id="ABBRID0EPNAK" xlink:type="simple">GUM</abbrev> 1628; living culture MUCL 57704).</p></tp:treatment-sec><tp:treatment-sec sec-type="etymology" id="SECID0EUNAK"><title>Etymology.</title><p>The epithet is derived from “Hyrcania”, an ancient biogeographical region, located in the south of the Caspian Sea where the specimens were collected.</p></tp:treatment-sec><tp:treatment-sec sec-type="diagnosis" id="SECID0EZNAK"><title>Diagnosis.</title><p>differs from <italic><tp:taxon-name><tp:taxon-name-part taxon-name-part-type="genus" reg="Nemania">Nemania</tp:taxon-name-part><tp:taxon-name-part taxon-name-part-type="species" reg="subaenea">subaenea</tp:taxon-name-part></tp:taxon-name></italic> by its smaller ascospores [12–16 × 4.5–6 vs. 14–17.5 × 6–7.5 µm].</p></tp:treatment-sec><tp:treatment-sec sec-type="Teleomorph" id="SECID0EKOAK"><title>Teleomorph.</title><p>Stromata superficial, effused-pulvinate, up to 2.5 cm long, 0.2–1.4 cm wide, sessile, attachment to substrate with narrow connective; surface brown, dark brown, dark grey with a slightly shiny metallic tone, with conspicuous perithecial mounds; carbonaceous tissue immediately beneath the surface and between the perithecia; tissue beneath the perithecial layer conspicuous. Perithecia obovoid to spherical, 0.5–0.7 mm high × 0.4–0.6 mm wide; ostioles papillate to coarsely papillate. Asci cylindrical, with amyloid, urn-shaped apical apparatus, 3.5–4 µm high × 2.5–3 µm wide, stipe up to 130 µm long, spore-bearing part 60–85 × 8–12 µm. Ascospores smooth, unicellular, pale brown to brown, ellipsoid, inequilateral, with narrowly rounded ends, 12–16 × 4.5–6 µm, with straight germ slit much less than spore-length on dorsal side; perispore indehiscent in 10% <abbrev xmlns:xlink="http://www.w3.org/1999/xlink" xlink:title="10% potassium hydroxide" id="ABBRID0EQOAK" xlink:type="simple">KOH</abbrev>.</p><fig id="F2" position="float" orientation="portrait"><object-id xmlns:xlink="http://www.w3.org/1999/xlink" content-type="doi" xlink:type="simple">10.3897/mycokeys.93.94148.figure2</object-id><object-id xmlns:xlink="http://www.w3.org/1999/xlink" content-type="arpha" xlink:type="simple">74936299-2275-5B3D-9D83-86FA149F5C62</object-id><label>Figure 2.</label><caption><p><italic><tp:taxon-name><tp:taxon-name-part taxon-name-part-type="genus" reg="Nemania">Nemania</tp:taxon-name-part><tp:taxon-name-part taxon-name-part-type="species" reg="hyrcana">hyrcana</tp:taxon-name-part></tp:taxon-name></italic> (Holotype <abbrev xmlns:xlink="http://www.w3.org/1999/xlink" content-type="institution" xlink:title="University of Guilan Mycological Herbarium" id="ABBRID0EHPAK" xlink:type="simple">GUM</abbrev> 1628) <bold>A, B</bold> close-up view of stromatal surface <bold>C</bold> close-up view of stromatal surface showing ostioles <bold>D, E</bold> stroma in horizontal section showing perithecia <bold>F</bold> mature ascus in water with long stipe <bold>G</bold> immature ascus in water <bold>H</bold> mature ascus in water <bold>I</bold> mature ascus in Melzer’s reagent <bold>J</bold> immature and mature ascospores in water <bold>K–M</bold> ascospores in water showing straight germ slit much less than spore-length. Scale bars: 2 mm (<bold>A</bold>); 0.8 mm (<bold>B</bold>); 0.5 mm (<bold>C, E</bold>); 0.4 mm (<bold>D</bold>); 20 µm (<bold>F–I</bold>); 10 µm (<bold>J–M</bold>).</p></caption><graphic xmlns:xlink="http://www.w3.org/1999/xlink" xlink:href="mycokeys-93-081-g002.jpg" position="float" orientation="portrait" xlink:type="simple" id="oo_753831.jpg"><uri content-type="original_file" xlink:type="simple">https://binary.pensoft.net/fig/753831</uri></graphic></fig></tp:treatment-sec><tp:treatment-sec sec-type="Cultures and anamorph" id="SECID0EPQAK"><title>Cultures and anamorph.</title><p>Colonies on OA covering a 9 cm Petri dish in 2 wk, at first white, becoming buff (45), felty, azonate; finally, attaining cream to grey after 50 days. Anamorph geniculosporium-like. Conidiophores variables in length, hyaline to light brown. Conidiogenous cells up to 50 × 2.5–3.5 µm, hyaline to light brown. Conidia hyaline, ellipsoid with truncate base, 3.5–6 × 2.5–3.5 µm (Fig. <xref ref-type="fig" rid="F3">3</xref>).</p><fig id="F3" position="float" orientation="portrait"><object-id xmlns:xlink="http://www.w3.org/1999/xlink" content-type="doi" xlink:type="simple">10.3897/mycokeys.93.94148.figure3</object-id><object-id xmlns:xlink="http://www.w3.org/1999/xlink" content-type="arpha" xlink:type="simple">07C603CF-F5B4-5A4C-82E8-7890A1B15910</object-id><label>Figure 3.</label><caption><p>Culture and anamorphic structures of <italic><tp:taxon-name><tp:taxon-name-part taxon-name-part-type="genus" reg="Nemania">Nemania</tp:taxon-name-part><tp:taxon-name-part taxon-name-part-type="species" reg="hyrcana">hyrcana</tp:taxon-name-part></tp:taxon-name></italic> (MUCL 57704) on OA <bold>A, B</bold> surface of colony after (<bold>A</bold>) 7 and (<bold>B</bold>) 50 days of incubation <bold>C</bold> conidia <bold>D–F</bold> general view of anamorph structure, conidiophores, conidiogenous cells and mature conidia of <italic><tp:taxon-name><tp:taxon-name-part taxon-name-part-type="genus" reg="Nemania">N.</tp:taxon-name-part><tp:taxon-name-part taxon-name-part-type="species" reg="hyrcana">hyrcana</tp:taxon-name-part></tp:taxon-name></italic>. Scale bars: 10 µm (<bold>C</bold>); 20 µm (<bold>D–F</bold>).</p></caption><graphic xmlns:xlink="http://www.w3.org/1999/xlink" xlink:href="mycokeys-93-081-g003.jpg" position="float" orientation="portrait" xlink:type="simple" id="oo_753832.jpg"><uri content-type="original_file" xlink:type="simple">https://binary.pensoft.net/fig/753832</uri></graphic></fig></tp:treatment-sec><tp:treatment-sec sec-type="Other specimen examined" id="SECID0EKSAK"><title>Other specimen examined.</title><p>Iran, Golestan Province, Aliabad-e-Katul County, Kaboudwall Forest, <named-content xmlns:xlink="http://www.w3.org/1999/xlink" content-type="dwc:verbatimCoordinates" xlink:type="simple"><named-content content-type="geo-json" specific-use="{&#34;type&#34;:&#34;Point&#34;,&#34;coordinates&#34;:[54.887222,36.873611]}" id="NCID0ETSAK" xlink:type="simple">36°52'25"N, 54°53'14"E</named-content></named-content>, 1076 m elev., on dead branches (host unknown), 10 November 2017, leg. M.J. Pourmoghaddam (<abbrev xmlns:xlink="http://www.w3.org/1999/xlink" content-type="institution" xlink:title="University of Guilan Mycological Herbarium" id="ABBRID0EYSAK" xlink:type="simple">GUM</abbrev> 1627; living culture MUCL 57703, <named-content xmlns:xlink="http://www.w3.org/1999/xlink" content-type="dwc:institutional_code" xlink:title="Iranian Fungal Culture Collection, Iranian Research Institute of Plant Protection, Tehran, Iran" xlink:href="http://grbio.org/institution/iranian-research-institute-plant-protection" xlink:type="simple">IRAN</named-content> 3734C).</p></tp:treatment-sec><tp:treatment-sec sec-type="notes" id="SECID0ECTAK"><title>Notes.</title><p>This species resembles <italic><tp:taxon-name><tp:taxon-name-part taxon-name-part-type="genus" reg="Nemania">Nemania</tp:taxon-name-part><tp:taxon-name-part taxon-name-part-type="species" reg="subaenea">subaenea</tp:taxon-name-part></tp:taxon-name></italic> (Fig. <xref ref-type="fig" rid="F4">4</xref>), which was erected based on a single specimen from Guyana by <xref ref-type="bibr" rid="B20">Ju and Rogers (2002)</xref>. Later, <xref ref-type="bibr" rid="B9">Fournier et al. (2018)</xref> reported it from Martinique and also mentioned <italic><tp:taxon-name><tp:taxon-name-part taxon-name-part-type="genus" reg="Nemania">N.</tp:taxon-name-part><tp:taxon-name-part taxon-name-part-type="species" reg="plumbea">plumbea</tp:taxon-name-part></tp:taxon-name></italic>, another single-specimen-based species from Thailand (<xref ref-type="bibr" rid="B45">Tang et al. 2007</xref>), which differs from <italic><tp:taxon-name><tp:taxon-name-part taxon-name-part-type="genus" reg="Nemania">N.</tp:taxon-name-part><tp:taxon-name-part taxon-name-part-type="species" reg="subaenea">subaenea</tp:taxon-name-part></tp:taxon-name></italic> only in the stromatal surface colour and in having slightly smaller ascospores (<xref ref-type="bibr" rid="B45">Tang et al. 2007</xref>). However, neither <xref ref-type="bibr" rid="B20">Ju and Rogers (2002)</xref> nor <xref ref-type="bibr" rid="B9">Fournier et al. (2018)</xref>, who proposed that <italic><tp:taxon-name><tp:taxon-name-part taxon-name-part-type="genus" reg="Nemania">N.</tp:taxon-name-part><tp:taxon-name-part taxon-name-part-type="species" reg="plumbea">plumbea</tp:taxon-name-part></tp:taxon-name></italic> should be regarded as a synonym of <italic><tp:taxon-name><tp:taxon-name-part taxon-name-part-type="genus" reg="Nemania">N.</tp:taxon-name-part><tp:taxon-name-part taxon-name-part-type="species" reg="subaenea">subaenea</tp:taxon-name-part></tp:taxon-name></italic>, studied the cultures and anamorph of the neotropical species. The type of <italic><tp:taxon-name><tp:taxon-name-part taxon-name-part-type="genus" reg="Nemania">N.</tp:taxon-name-part><tp:taxon-name-part taxon-name-part-type="species" reg="plumbea">plumbea</tp:taxon-name-part></tp:taxon-name></italic>, on the other hand, was cultured and DNA sequences are available for comparison with the Iranian species. A comparison of these sequence data revealed significant differences between the two Iranian strains of <italic><tp:taxon-name><tp:taxon-name-part taxon-name-part-type="genus" reg="Nemania">N.</tp:taxon-name-part><tp:taxon-name-part taxon-name-part-type="species" reg="hyrcana">hyrcana</tp:taxon-name-part></tp:taxon-name></italic> (MUCL 57703/ MUCL 57704) and the ex-type strain of <italic><tp:taxon-name><tp:taxon-name-part taxon-name-part-type="genus" reg="Nemania">N.</tp:taxon-name-part><tp:taxon-name-part taxon-name-part-type="species" reg="plumbea">plumbea</tp:taxon-name-part></tp:taxon-name></italic> (29/31 bp differences of 494 nucleotide characters in the ITS: 19/20 substitutions, 10/11 indels; 2 bp differences of 764 nucleotide characters in the LSU: 2 substitutions; 27 bp differences of 884 nucleotide characters in the <italic>RPB2</italic>: 28/27 substitutions; and 319/321 bp differences of 1422 nucleotide characters in the <italic>TUB2</italic>: 279/282 substitutions, 40/39 indels). This supports the erection of a new species for the Iranian fungus, for which multiple specimens and two cultures are available. Even if <italic><tp:taxon-name><tp:taxon-name-part taxon-name-part-type="genus" reg="Nemania">N.</tp:taxon-name-part><tp:taxon-name-part taxon-name-part-type="species" reg="plumbea">plumbea</tp:taxon-name-part></tp:taxon-name></italic> is not regarded as a synonym of <italic><tp:taxon-name><tp:taxon-name-part taxon-name-part-type="genus" reg="Nemania">N.</tp:taxon-name-part><tp:taxon-name-part taxon-name-part-type="species" reg="subaenea">subaenea</tp:taxon-name-part></tp:taxon-name></italic>, it should be kept in mind that both taxa are derived from tropical areas that are far away from Iran.</p><fig id="F4" position="float" orientation="portrait"><object-id xmlns:xlink="http://www.w3.org/1999/xlink" content-type="doi" xlink:type="simple">10.3897/mycokeys.93.94148.figure4</object-id><object-id xmlns:xlink="http://www.w3.org/1999/xlink" content-type="arpha" xlink:type="simple">C0E77C5C-0535-537C-A16F-E2CB9A00A0CD</object-id><label>Figure 4.</label><caption><p><italic><tp:taxon-name><tp:taxon-name-part taxon-name-part-type="genus" reg="Nemania">Nemania</tp:taxon-name-part><tp:taxon-name-part taxon-name-part-type="species" reg="subaenea">subaenea</tp:taxon-name-part></tp:taxon-name></italic> (isotype) <bold>A</bold> herbarium label <bold>B</bold> close-up view of stromatal surface <bold>C</bold> close-up view of stromatal surface showing ostioles <bold>D, E</bold> stroma in horizontal section showing perithecia <bold>F</bold> immature ascus in water <bold>G</bold> ascus apical plug in Melzer’s reagent <bold>H</bold> immature and mature ascospores in water <bold>I</bold> ascospore in water showing straight germ slit much less than spore-length. Scale bars: 2 mm (<bold>B</bold>); 0.8 mm (<bold>C</bold>); 1 mm (<bold>D</bold>); 0.5 mm (<bold>E</bold>); 20 µm (<bold>F</bold>); 10 µm (<bold>G–I</bold>).</p></caption><graphic xmlns:xlink="http://www.w3.org/1999/xlink" xlink:href="mycokeys-93-081-g004.jpg" position="float" orientation="portrait" xlink:type="simple" id="oo_753833.jpg"><uri content-type="original_file" xlink:type="simple">https://binary.pensoft.net/fig/753833</uri></graphic></fig></tp:treatment-sec><ref-list><ref id="B20"><mixed-citation xmlns:xlink="http://www.w3.org/1999/xlink" xlink:type="simple"><person-group><name name-style="western"><surname>Ju</surname><given-names>YM</given-names></name><name name-style="western"><surname>Rogers</surname><given-names>JD</given-names></name></person-group> (<year>2002</year>) <article-title>The genus <italic><tp:taxon-name><tp:taxon-name-part taxon-name-part-type="genus">Nemania</tp:taxon-name-part></tp:taxon-name></italic> (<tp:taxon-name><tp:taxon-name-part taxon-name-part-type="family">Xylariaceae</tp:taxon-name-part></tp:taxon-name>).</article-title><source>Nova Hedwigia</source><volume>74</volume>(<issue>1–2</issue>): <fpage>75</fpage>–<lpage>120</lpage>. <ext-link xlink:href="10.1127/0029-5035/2002/0074-0075" ext-link-type="doi" xlink:type="simple">https://doi.org/10.1127/0029-5035/2002/0074-0075</ext-link></mixed-citation></ref><ref id="B9"><mixed-citation xmlns:xlink="http://www.w3.org/1999/xlink" xlink:type="simple"><person-group><name name-style="western"><surname>Fournier</surname><given-names>J</given-names></name><name name-style="western"><surname>Lechat</surname><given-names>C</given-names></name><name name-style="western"><surname>Courtecuisse</surname><given-names>R</given-names></name></person-group> (<year>2018</year>) <article-title>The genera <italic><tp:taxon-name><tp:taxon-name-part taxon-name-part-type="genus">Kretzschmariella</tp:taxon-name-part></tp:taxon-name></italic> and <italic><tp:taxon-name><tp:taxon-name-part taxon-name-part-type="genus">Nemania</tp:taxon-name-part></tp:taxon-name></italic> (<tp:taxon-name><tp:taxon-name-part taxon-name-part-type="family">Xylariaceae</tp:taxon-name-part></tp:taxon-name>) in Guadeloupe and Martinique (French West Indies). Ascomycete.</article-title><source>Org : Revue Internationale pour la Taxinomie des <tp:taxon-name><tp:taxon-name-part taxon-name-part-type="phylum">Ascomycota</tp:taxon-name-part></tp:taxon-name></source><volume>10</volume>: <fpage>1</fpage>–<lpage>47</lpage>. <ext-link xlink:href="10.25664/art-0226" ext-link-type="doi" xlink:type="simple">https://doi.org/10.25664/art-0226</ext-link></mixed-citation></ref><ref id="B45"><mixed-citation xmlns:xlink="http://www.w3.org/1999/xlink" xlink:type="simple"><person-group><name name-style="western"><surname>Tang</surname><given-names>A</given-names></name><name name-style="western"><surname>Jeewon</surname><given-names>R</given-names></name><name name-style="western"><surname>Hyde</surname><given-names>KD</given-names></name></person-group> (<year>2007</year>) <article-title>Phylogenetic relationships of <italic><tp:taxon-name><tp:taxon-name-part taxon-name-part-type="genus">Nemania</tp:taxon-name-part><tp:taxon-name-part taxon-name-part-type="species">plumbea</tp:taxon-name-part></tp:taxon-name></italic> sp. nov. and related taxa based on ribosomal ITS and RPB2 sequences.</article-title><source>Mycological Research</source><volume>111</volume>(<issue>4</issue>): <fpage>392</fpage>–<lpage>402</lpage>. <ext-link xlink:href="10.1016/j.mycres.2007.01.009" ext-link-type="doi" xlink:type="simple">https://doi.org/10.1016/j.mycres.2007.01.009</ext-link></mixed-citation></ref></ref-list></tp:taxon-treatment>
