# Supplementary material for: ﻿Note on the genus Nemania (Xylariaceae) – first records and a new species of the genus from Iran
Source: MycoKeys. 2022 Oct 7;93:81–105. doi: 10.3897/mycokeys.93.94148 (PMC9836441; doi:10.3897/mycokeys.93.94148)
Supplement: XML Treatment for Nemania serpens [file mycokeys.93.94148-treatment2.xml]

<!DOCTYPE tp:taxon-treatment
  PUBLIC "-//TaxonX//DTD Taxonomic Treatment Publishing DTD v0 20100105//EN" "tax-treatment-NSO.dtd">
<tp:taxon-treatment xmlns:tp="http://www.plazi.org/taxpub"><tp:treatment-meta><kwd-group><label>Taxon classification</label><kwd>
                <named-content content-type="kingdom">Fungi</named-content>
              </kwd><kwd>
                <named-content content-type="order">Xylariales</named-content>
              </kwd><kwd>
                <named-content content-type="family">Xylariaceae</named-content>
              </kwd></kwd-group><mixed-citation publication-type="journal"><person-group><name><surname>Pourmoghaddam</surname><given-names>Mohammad Javad</given-names></name><name><surname>Lambert</surname><given-names>Christopher</given-names></name><name><surname>Voglmayr</surname><given-names>Hermann</given-names></name><name><surname>Khodaparast</surname><given-names>Seyed Akbar</given-names></name><name><surname>Krisai-Greilhuber</surname><given-names>Irmgard</given-names></name><name><surname>Stadler</surname><given-names>Marc</given-names></name></person-group><article-title>﻿Note on the genus <italic><tp:taxon-name><tp:taxon-name-part taxon-name-part-type="genus" reg="Nemania">Nemania</tp:taxon-name-part></tp:taxon-name></italic> (<tp:taxon-name><tp:taxon-name-part taxon-name-part-type="family">Xylariaceae</tp:taxon-name-part></tp:taxon-name>) – first records and a new species of the genus from Iran</article-title><source>MycoKeys</source><day>07</day><month>10</month><year>2022</year><volume>93</volume><fpage>81</fpage><lpage>105</lpage><pub-id pub-id-type="doi">10.3897/mycokeys.93.94148</pub-id></mixed-citation></tp:treatment-meta><tp:nomenclature><label>﻿</label><tp:taxon-name>
              <object-id xmlns:xlink="http://www.w3.org/1999/xlink" content-type="arpha" xlink:type="simple">A3BEBF11-E108-5C19-80A3-DD0A7DCAC3D6</object-id>
              <tp:taxon-name-part taxon-name-part-type="genus" reg="Nemania">Nemania</tp:taxon-name-part>
              <tp:taxon-name-part taxon-name-part-type="species" reg="serpens">serpens</tp:taxon-name-part>
            </tp:taxon-name><tp:taxon-authority>(Pers.) Gray, Nat. Arr. Brit. Pl. (London) 1: 516 (1821).</tp:taxon-authority><xref ref-type="fig" rid="F5">Figs 5</xref><xref ref-type="fig" rid="F6">, 6</xref></tp:nomenclature><tp:treatment-sec sec-type="Teleomorph" id="SECID0EX1AK"><title>Teleomorph.</title><p>Stromata superficial, effused-pulvinate, up to 4 cm long × 0.2–1.2 cm wide, sessile, attachment to substrate with strong connective; surface dark brown to black, with conspicuous perithecial mounds, carbonaceous immediately beneath surface; tissue between and beneath perithecia black to dark brown. Perithecia obovoid, 0.35–0.65 mm high × 0.25–0.4 mm wide, ostioles papillate to coarsely papillate. Asci cylindrical, stipe up to 130 µm long, spore-bearing part 55–70 × 7–9 µm, apical apparatus not bluing in Melzer’s reagent, dextrinoid (= red to red brown) in Lugol’s solution. Ascospores smooth, unicellular, pale brown to brown, ellipsoid, inequilateral, with narrowly or broadly rounded ends, 10–14 × 4–5(–6) µm, with straight germ slit much less than spore-length; perispore indehiscent in 10% <abbrev xmlns:xlink="http://www.w3.org/1999/xlink" xlink:title="10% potassium hydroxide" id="ABBRID0E41AK" xlink:type="simple">KOH</abbrev>.</p><fig id="F5" position="float" orientation="portrait"><object-id xmlns:xlink="http://www.w3.org/1999/xlink" content-type="doi" xlink:type="simple">10.3897/mycokeys.93.94148.figure5</object-id><object-id xmlns:xlink="http://www.w3.org/1999/xlink" content-type="arpha" xlink:type="simple">661DDBEB-0967-5495-BFEA-70B23813EDA1</object-id><label>Figure 5.</label><caption><p><italic><tp:taxon-name><tp:taxon-name-part taxon-name-part-type="genus" reg="Nemania">Nemania</tp:taxon-name-part><tp:taxon-name-part taxon-name-part-type="species" reg="serpens">serpens</tp:taxon-name-part></tp:taxon-name></italic> (<abbrev xmlns:xlink="http://www.w3.org/1999/xlink" content-type="institution" xlink:title="University of Guilan Mycological Herbarium" id="ABBRID0EU2AK" xlink:type="simple">GUM</abbrev> 1625) <bold>A, B</bold> close-up view of stroma surface <bold>C</bold> close-up view of stroma surface showing ostioles <bold>D</bold> stroma in vertical section showing perithecia <bold>E, F</bold> mature asci in water <bold>G</bold> mature ascus in Melzer’s reagent, showing the inamyloid (not bluing) ascal apical apparatus <bold>H, I</bold> mature ascus in Lugol’s solution, showing the dextrinoid (= red to red brown) ascal apical apparatus <bold>J</bold> ascospore in water <bold>K</bold> ascospores in water showing straight germ slit much less than spore-length. Scale bars: 3 mm (<bold>A</bold>); 1 mm (<bold>B</bold>); 0.6 mm (<bold>C</bold>); 0.5 mm (<bold>D</bold>); 20 µm (<bold>E–I</bold>); 10 µm (<bold>J, K</bold>).</p></caption><graphic xmlns:xlink="http://www.w3.org/1999/xlink" xlink:href="mycokeys-93-081-g005.jpg" position="float" orientation="portrait" xlink:type="simple" id="oo_753834.jpg"><uri content-type="original_file" xlink:type="simple">https://binary.pensoft.net/fig/753834</uri></graphic></fig></tp:treatment-sec><tp:treatment-sec sec-type="Cultures and anamorph" id="SECID0E13AK"><title>Cultures and anamorph.</title><p>Colonies on OA covering a 9 cm Petri dish in 18 days, at first white becoming Vinaceous (57), felty, azonate; finally, attaining Amber (47) to Honey (64) after 50 days. Anamorph geniculosporium-like. Conidiophores variables in length, hyaline to light brown. Conidiogenous cells up to 60 × 2.5–3.2 µm, hyaline to light brown. Conidia hyaline, ellipsoid with truncate base, 3–4.8 × 2–3.5 µm (Fig. <xref ref-type="fig" rid="F6">6</xref>).</p><fig id="F6" position="float" orientation="portrait"><object-id xmlns:xlink="http://www.w3.org/1999/xlink" content-type="doi" xlink:type="simple">10.3897/mycokeys.93.94148.figure6</object-id><object-id xmlns:xlink="http://www.w3.org/1999/xlink" content-type="arpha" xlink:type="simple">49EF2220-2877-5268-B9AE-45B2CADCE7C0</object-id><label>Figure 6.</label><caption><p>Culture and anamorphic structures of <italic><tp:taxon-name><tp:taxon-name-part taxon-name-part-type="genus" reg="Nemania">Nemania</tp:taxon-name-part><tp:taxon-name-part taxon-name-part-type="species" reg="serpens">serpens</tp:taxon-name-part></tp:taxon-name></italic> (MUCL 57702) on OA <bold>A, B</bold> surface of colony after (<bold>A</bold>) 7 and (<bold>B</bold>) 50 days of incubation of <italic><tp:taxon-name><tp:taxon-name-part taxon-name-part-type="genus" reg="Nemania">N.</tp:taxon-name-part><tp:taxon-name-part taxon-name-part-type="species" reg="serpens">serpens</tp:taxon-name-part></tp:taxon-name></italic><bold>C</bold> conidia of <italic><tp:taxon-name><tp:taxon-name-part taxon-name-part-type="genus" reg="Nemania">N.</tp:taxon-name-part><tp:taxon-name-part taxon-name-part-type="species" reg="serpens">serpens</tp:taxon-name-part></tp:taxon-name></italic><bold>D, E</bold> general view of anamorph structure, conidiophores, conidiogenous cells and mature conidia of <italic><tp:taxon-name><tp:taxon-name-part taxon-name-part-type="genus" reg="Nemania">N.</tp:taxon-name-part><tp:taxon-name-part taxon-name-part-type="species" reg="serpens">serpens</tp:taxon-name-part></tp:taxon-name></italic>. Scale bars: 10 µm (<bold>C</bold>); 20 µm (<bold>D, E</bold>).</p></caption><graphic xmlns:xlink="http://www.w3.org/1999/xlink" xlink:href="mycokeys-93-081-g006.jpg" position="float" orientation="portrait" xlink:type="simple" id="oo_753835.jpg"><uri content-type="original_file" xlink:type="simple">https://binary.pensoft.net/fig/753835</uri></graphic></fig></tp:treatment-sec><tp:treatment-sec sec-type="material" id="SECID0EL6AK"><title>Specimens examined.</title><p>Iran, Mazandaran Province, Ramsar County, Safarud Forest, <named-content xmlns:xlink="http://www.w3.org/1999/xlink" content-type="dwc:verbatimCoordinates" xlink:type="simple"><named-content content-type="geo-json" specific-use="{&#34;type&#34;:&#34;Point&#34;,&#34;coordinates&#34;:[50.591389,36.896944]}" id="NCID0EU6AK" xlink:type="simple">36°53'49"N, 50°35'29"E</named-content></named-content>, 815 m elev., on fallen branch of <italic><tp:taxon-name><tp:taxon-name-part taxon-name-part-type="genus" reg="Parrotia">Parrotia</tp:taxon-name-part><tp:taxon-name-part taxon-name-part-type="species" reg="persica">persica</tp:taxon-name-part></tp:taxon-name></italic>, 29 October 2016, leg. M.J. Pourmoghaddam (<abbrev xmlns:xlink="http://www.w3.org/1999/xlink" content-type="institution" xlink:title="University of Guilan Mycological Herbarium" id="ABBRID0EEABK" xlink:type="simple">GUM</abbrev> 1625; living culture MUCL 57702, <named-content xmlns:xlink="http://www.w3.org/1999/xlink" content-type="dwc:institutional_code" xlink:title="Iranian Fungal Culture Collection, Iranian Research Institute of Plant Protection, Tehran, Iran" xlink:href="http://grbio.org/institution/iranian-research-institute-plant-protection" xlink:type="simple">IRAN</named-content> 3735C); Guilan Province, Astara County, <named-content xmlns:xlink="http://www.w3.org/1999/xlink" content-type="dwc:verbatimCoordinates" xlink:type="simple"><named-content content-type="geo-json" specific-use="{&#34;type&#34;:&#34;Point&#34;,&#34;coordinates&#34;:[48.862528,38.384444]}" id="NCID0ERABK" xlink:type="simple">38°23'04"N, 48°51'45.10"E</named-content></named-content>, 1 m elev., on fallen branch of <italic><tp:taxon-name><tp:taxon-name-part taxon-name-part-type="genus" reg="Parrotia">Parrotia</tp:taxon-name-part><tp:taxon-name-part taxon-name-part-type="species" reg="persica">persica</tp:taxon-name-part></tp:taxon-name></italic>, 22 October 2021, leg. M.J. Pourmoghaddam (<abbrev xmlns:xlink="http://www.w3.org/1999/xlink" content-type="institution" xlink:title="University of Guilan Mycological Herbarium" id="ABBRID0EBBBK" xlink:type="simple">GUM</abbrev> 1903).</p></tp:treatment-sec><tp:treatment-sec sec-type="notes" id="SECID0EGBBK"><title>Notes.</title><p><italic><tp:taxon-name><tp:taxon-name-part taxon-name-part-type="genus" reg="Nemania">Nemania</tp:taxon-name-part><tp:taxon-name-part taxon-name-part-type="species" reg="serpens">serpens</tp:taxon-name-part></tp:taxon-name></italic> is a very common fungus in Europe (<xref ref-type="bibr" rid="B27">Petrini and Rogers 1986</xref>; <ext-link xmlns:xlink="http://www.w3.org/1999/xlink" xlink:href="http://pyrenomycetes.free.fr/" ext-link-type="uri" xlink:type="simple">http://pyrenomycetes.free.fr/</ext-link>, accessed 8 Aug 2022). In combination with pale olive brown ascospores with broadly rounded ends and with a short inconspicuous germ slit, <italic><tp:taxon-name><tp:taxon-name-part taxon-name-part-type="genus" reg="Nemania">N.</tp:taxon-name-part><tp:taxon-name-part taxon-name-part-type="species" reg="serpens">serpens</tp:taxon-name-part></tp:taxon-name></italic> is characterised by a dextrinoid reaction of the ascal apical apparatus in Lugol’s solution, while it does not react in Melzer’s reagent, which is an exceptional combination within <italic><tp:taxon-name><tp:taxon-name-part taxon-name-part-type="genus" reg="Nemania">Nemania</tp:taxon-name-part></tp:taxon-name></italic> (<xref ref-type="bibr" rid="B10">Granmo et al. 1999</xref>; <ext-link xmlns:xlink="http://www.w3.org/1999/xlink" xlink:href="http://pyrenomycetes.free.fr/" ext-link-type="uri" xlink:type="simple">http://pyrenomycetes.free.fr/</ext-link>, accessed 8 Aug 2022). Most of the characters of the Iranian specimens are in accordance with the neotype specimen (Fig. <xref ref-type="fig" rid="F7">7</xref>; <xref ref-type="bibr" rid="B20">Ju and Rogers 2002</xref>), aside from insignificant variations in the size of ascospores. We studied the neotype material and did not observe a conspicuous ascal apical apparatus as described by <xref ref-type="bibr" rid="B20">Ju and Rogers (2002)</xref>. Morphological species identification of the Iranian specimens is corroborated by the ITS sequence data, as the Iranian and the ex-neotype sequence of <italic><tp:taxon-name><tp:taxon-name-part taxon-name-part-type="genus" reg="Nemania">N.</tp:taxon-name-part><tp:taxon-name-part taxon-name-part-type="species" reg="serpens">serpens</tp:taxon-name-part></tp:taxon-name></italic> are almost identical (3 substitutions, 3 gaps). Finally, we would like to mention that, for the neotype specimen, <xref ref-type="bibr" rid="B6">Daranagama et al. (2018)</xref> erroneously described the ascal apical apparatus as bluing (I+) in Melzer’s reagent, while their fig. 7h clearly shows a not bluing (I-) ascal apical apparatus.</p><fig id="F7" position="float" orientation="portrait"><object-id xmlns:xlink="http://www.w3.org/1999/xlink" content-type="doi" xlink:type="simple">10.3897/mycokeys.93.94148.figure7</object-id><object-id xmlns:xlink="http://www.w3.org/1999/xlink" content-type="arpha" xlink:type="simple">4F7C00D0-4EF6-5D71-8C31-992C76C38394</object-id><label>Figure 7.</label><caption><p><italic><tp:taxon-name><tp:taxon-name-part taxon-name-part-type="genus" reg="Nemania">Nemania</tp:taxon-name-part><tp:taxon-name-part taxon-name-part-type="species" reg="serpens">serpens</tp:taxon-name-part></tp:taxon-name></italic> (neotype) <bold>A</bold> herbarium label <bold>B</bold> stromata on wood <bold>C, D</bold> close-up view of stroma surface <bold>E</bold> close-up view of stroma surface showing ostioles <bold>F, G</bold> mature ascus in water <bold>H</bold> mature ascus in Melzer’s reagent, showing the inamyloid (not bluing) ascal apical apparatus <bold>I</bold> ascospores in water showing straight germ slit much less than spore-length <bold>J, K</bold> ascospores in water. Scale bars: 3 mm (<bold>C</bold>); 1 mm (<bold>D</bold>); 0.5 mm (<bold>E</bold>); 20 µm (<bold>F–H</bold>); 10 µm (<bold>I–K</bold>).</p></caption><graphic xmlns:xlink="http://www.w3.org/1999/xlink" xlink:href="mycokeys-93-081-g007.jpg" position="float" orientation="portrait" xlink:type="simple" id="oo_753836.jpg"><uri content-type="original_file" xlink:type="simple">https://binary.pensoft.net/fig/753836</uri></graphic></fig></tp:treatment-sec><ref-list><ref id="B27"><mixed-citation xmlns:xlink="http://www.w3.org/1999/xlink" xlink:type="simple"><person-group><name name-style="western"><surname>Petrini</surname><given-names>LE</given-names></name><name name-style="western"><surname>Rogers</surname><given-names>JD</given-names></name></person-group> (<year>1986</year>) <article-title>A summary of the <italic><tp:taxon-name><tp:taxon-name-part taxon-name-part-type="genus">Hypoxylon</tp:taxon-name-part><tp:taxon-name-part taxon-name-part-type="species">serpens</tp:taxon-name-part></tp:taxon-name></italic> complex.</article-title><source>Mycotaxon</source><volume>26</volume>: <fpage>401</fpage>–<lpage>436</lpage>.</mixed-citation></ref><ref id="B10"><mixed-citation xmlns:xlink="http://www.w3.org/1999/xlink" xlink:type="simple"><person-group><name name-style="western"><surname>Granmo</surname><given-names>A</given-names></name><name name-style="western"><surname>Laessøe</surname><given-names>T</given-names></name><name name-style="western"><surname>Schumacher</surname><given-names>T</given-names></name></person-group> (<year>1999</year>) <article-title>The genus <italic><tp:taxon-name><tp:taxon-name-part taxon-name-part-type="genus">Nemania</tp:taxon-name-part></tp:taxon-name></italic><italic>s.l.</italic> (<tp:taxon-name><tp:taxon-name-part taxon-name-part-type="family">Xylariaceae</tp:taxon-name-part></tp:taxon-name>) in Norden.</article-title><source>Sommerfeltia</source><volume>27</volume>(<issue>1</issue>): <fpage>1</fpage>–<lpage>96</lpage>. <ext-link xlink:href="10.2478/som-1999-0002" ext-link-type="doi" xlink:type="simple">https://doi.org/10.2478/som-1999-0002</ext-link></mixed-citation></ref><ref id="B20"><mixed-citation xmlns:xlink="http://www.w3.org/1999/xlink" xlink:type="simple"><person-group><name name-style="western"><surname>Ju</surname><given-names>YM</given-names></name><name name-style="western"><surname>Rogers</surname><given-names>JD</given-names></name></person-group> (<year>2002</year>) <article-title>The genus <italic><tp:taxon-name><tp:taxon-name-part taxon-name-part-type="genus">Nemania</tp:taxon-name-part></tp:taxon-name></italic> (<tp:taxon-name><tp:taxon-name-part taxon-name-part-type="family">Xylariaceae</tp:taxon-name-part></tp:taxon-name>).</article-title><source>Nova Hedwigia</source><volume>74</volume>(<issue>1–2</issue>): <fpage>75</fpage>–<lpage>120</lpage>. <ext-link xlink:href="10.1127/0029-5035/2002/0074-0075" ext-link-type="doi" xlink:type="simple">https://doi.org/10.1127/0029-5035/2002/0074-0075</ext-link></mixed-citation></ref><ref id="B6"><mixed-citation xmlns:xlink="http://www.w3.org/1999/xlink" xlink:type="simple"><person-group><name name-style="western"><surname>Daranagama</surname><given-names>DA</given-names></name><name name-style="western"><surname>Hyde</surname><given-names>KD</given-names></name><name name-style="western"><surname>Sir</surname><given-names>EB</given-names></name><name name-style="western"><surname>Thambugala</surname><given-names>KM</given-names></name><name name-style="western"><surname>Tian</surname><given-names>Q</given-names></name><name name-style="western"><surname>Samarakoon</surname><given-names>MC</given-names></name><name name-style="western"><surname>McKenzie</surname><given-names>EHC</given-names></name><name name-style="western"><surname>Jayasiri</surname><given-names>SC</given-names></name><name name-style="western"><surname>Tibpromma</surname><given-names>S</given-names></name><name name-style="western"><surname>Bhat</surname><given-names>JD</given-names></name><name name-style="western"><surname>Liu</surname><given-names>XZ</given-names></name><name name-style="western"><surname>Stadler</surname><given-names>M</given-names></name></person-group> (<year>2018</year>) <article-title>Towards a natural classification and backbone tree for <tp:taxon-name><tp:taxon-name-part taxon-name-part-type="family">Graphostromataceae</tp:taxon-name-part></tp:taxon-name>, <tp:taxon-name><tp:taxon-name-part taxon-name-part-type="family">Hypoxylaceae</tp:taxon-name-part></tp:taxon-name>, <tp:taxon-name><tp:taxon-name-part taxon-name-part-type="family">Lopadostomataceae</tp:taxon-name-part></tp:taxon-name> and <tp:taxon-name><tp:taxon-name-part taxon-name-part-type="family">Xylariaceae</tp:taxon-name-part></tp:taxon-name>.</article-title><source>Fungal Diversity</source><volume>88</volume>(<issue>1</issue>): <fpage>1</fpage>–<lpage>165</lpage>. <ext-link xlink:href="10.1007/s13225-017-0388-y" ext-link-type="doi" xlink:type="simple">https://doi.org/10.1007/s13225-017-0388-y</ext-link></mixed-citation></ref></ref-list></tp:taxon-treatment>
