# Supplementary material for: ﻿Note on the genus Nemania (Xylariaceae) – first records and a new species of the genus from Iran
Source: MycoKeys. 2022 Oct 7;93:81–105. doi: 10.3897/mycokeys.93.94148 (PMC9836441; doi:10.3897/mycokeys.93.94148)
Supplement: XML Treatment for Nemania diffusa [file mycokeys.93.94148-treatment3.xml]

<!DOCTYPE tp:taxon-treatment
  PUBLIC "-//TaxonX//DTD Taxonomic Treatment Publishing DTD v0 20100105//EN" "tax-treatment-NSO.dtd">
<tp:taxon-treatment xmlns:tp="http://www.plazi.org/taxpub"><tp:treatment-meta><kwd-group><label>Taxon classification</label><kwd>
                <named-content content-type="kingdom">Fungi</named-content>
              </kwd><kwd>
                <named-content content-type="order">Xylariales</named-content>
              </kwd><kwd>
                <named-content content-type="family">Xylariaceae</named-content>
              </kwd></kwd-group><mixed-citation publication-type="journal"><person-group><name><surname>Pourmoghaddam</surname><given-names>Mohammad Javad</given-names></name><name><surname>Lambert</surname><given-names>Christopher</given-names></name><name><surname>Voglmayr</surname><given-names>Hermann</given-names></name><name><surname>Khodaparast</surname><given-names>Seyed Akbar</given-names></name><name><surname>Krisai-Greilhuber</surname><given-names>Irmgard</given-names></name><name><surname>Stadler</surname><given-names>Marc</given-names></name></person-group><article-title>﻿Note on the genus <italic><tp:taxon-name><tp:taxon-name-part taxon-name-part-type="genus" reg="Nemania">Nemania</tp:taxon-name-part></tp:taxon-name></italic> (<tp:taxon-name><tp:taxon-name-part taxon-name-part-type="family">Xylariaceae</tp:taxon-name-part></tp:taxon-name>) – first records and a new species of the genus from Iran</article-title><source>MycoKeys</source><day>07</day><month>10</month><year>2022</year><volume>93</volume><fpage>81</fpage><lpage>105</lpage><pub-id pub-id-type="doi">10.3897/mycokeys.93.94148</pub-id></mixed-citation></tp:treatment-meta><tp:nomenclature><label>﻿</label><tp:taxon-name>
              <object-id xmlns:xlink="http://www.w3.org/1999/xlink" content-type="arpha" xlink:type="simple">C3A1BE94-0A03-5B33-9EBD-A0708C4B08A4</object-id>
              <tp:taxon-name-part taxon-name-part-type="genus" reg="Nemania">Nemania</tp:taxon-name-part>
              <tp:taxon-name-part taxon-name-part-type="species" reg="diffusa">diffusa</tp:taxon-name-part>
            </tp:taxon-name><tp:taxon-authority>(Sowerby) S.F. Gray, Nat. Arr. Brit. Pl. (London) 1: 517 (1821).</tp:taxon-authority><xref ref-type="fig" rid="F8">Fig. 8</xref></tp:nomenclature><tp:treatment-sec sec-type="Teleomorph" id="SECID0ERGBK"><title>Teleomorph.</title><p>Stromata superficial, effused-pulvinate, discoid, up to 2 cm long × 0.3–1.5 cm wide, sessile, attachment to substrate with narrow connective; surface dark brown to blackish-brown, with inconspicuous perithecial mounds, carbonaceous immediately beneath surface; tissue between and beneath perithecia black to dark brown. Perithecia obovoid to cylindrical, 0.5–0.8 mm high × 0.3–0.5 mm wide. Ostioles papillate to coarsely papillate. Asci cylindrical, with amyloid, urn-shaped apical apparatus, 2–3 µm high × 1.5–2 µm wide, stipe up to 100 µm long, spore-bearing part 70–80 × 7–10 µm. Ascospores smooth, unicellular, brown to dark brown, ellipsoid, inequilateral, with narrowly rounded ends, 9.5–13(–14) × 4.5–6.5 µm, with straight germ slit spore-length on flattened side; perispore indehiscent in 10% <abbrev xmlns:xlink="http://www.w3.org/1999/xlink" xlink:title="10% potassium hydroxide" id="ABBRID0EXGBK" xlink:type="simple">KOH</abbrev>.</p></tp:treatment-sec><tp:treatment-sec sec-type="Specimen examined" id="SECID0E2GBK"><title>Specimen examined.</title><p>Iran, Guilan Province, Rezvanshahr County, <named-content xmlns:xlink="http://www.w3.org/1999/xlink" content-type="dwc:verbatimCoordinates" xlink:type="simple"><named-content content-type="geo-json" specific-use="{&#34;type&#34;:&#34;Point&#34;,&#34;coordinates&#34;:[40.038333,37.631111]}" id="NCID0EEHBK" xlink:type="simple">37°37'52"N, 40°02'18"E</named-content></named-content>, 7 m elev., on fallen branch of <italic><tp:taxon-name><tp:taxon-name-part taxon-name-part-type="genus" reg="Quercus">Quercus</tp:taxon-name-part><tp:taxon-name-part taxon-name-part-type="species" reg="castaneifolia">castaneifolia</tp:taxon-name-part></tp:taxon-name></italic>, 6 October 2016, leg. M.J. Pourmoghaddam (<abbrev xmlns:xlink="http://www.w3.org/1999/xlink" content-type="institution" xlink:title="University of Guilan Mycological Herbarium" id="ABBRID0EUHBK" xlink:type="simple">GUM</abbrev> 1626), ITS and LSU sequences GenBank <ext-link xmlns:xlink="http://www.w3.org/1999/xlink" ext-link-type="gen" xlink:href="OP352258" xlink:type="simple">OP352258</ext-link> and <ext-link xmlns:xlink="http://www.w3.org/1999/xlink" ext-link-type="gen" xlink:href="OP352270" xlink:type="simple">OP352270</ext-link>, respectively.</p></tp:treatment-sec><tp:treatment-sec sec-type="notes" id="SECID0EDIBK"><title>Notes.</title><p><italic><tp:taxon-name><tp:taxon-name-part taxon-name-part-type="genus" reg="Nemania">Nemania</tp:taxon-name-part><tp:taxon-name-part taxon-name-part-type="species" reg="diffusa">diffusa</tp:taxon-name-part></tp:taxon-name></italic>, originally described from England (<xref ref-type="bibr" rid="B38">Sowerby 1803</xref>), is a widespread and fairly common species in Europe (<xref ref-type="bibr" rid="B9">Fournier et al. 2018</xref>). It has also been reported from North and South America (<xref ref-type="bibr" rid="B27">Petrini and Rogers 1986</xref>), Papua-New Guinea (Van der Gucht 1995) and Taiwan (Ju and Rogers 1999), but it has yet to be proven whether all these morphologically identified accessions are conspecific with the European ones. The Iranian specimen is in accordance with previous descriptions by <xref ref-type="bibr" rid="B20">Ju and Rogers (2002)</xref>. It can be differentiated from <italic><tp:taxon-name><tp:taxon-name-part taxon-name-part-type="genus" reg="Nemania">N.</tp:taxon-name-part><tp:taxon-name-part taxon-name-part-type="species" reg="albocincta">albocincta</tp:taxon-name-part></tp:taxon-name></italic> by its larger ascospores [9.5–13.5 × (4.5–)5–6 vs. 8–10 × 4–5 µm], which are also more equilateral. <italic><tp:taxon-name><tp:taxon-name-part taxon-name-part-type="genus" reg="Nemania">Nemania</tp:taxon-name-part><tp:taxon-name-part taxon-name-part-type="species" reg="obscura">obscura</tp:taxon-name-part></tp:taxon-name></italic> also differs from it in stromatal features and smaller, strongly inequilateral ascospores (8.2–9.4 × 4.5–5.3 µm) with subacute ends. Despite several attempts, we could not achieve a living culture. Therefore, to confirm our morphological species identification, we extracted DNA from stromata and performed PCR (ITS/LSU) and sequencing according to <xref ref-type="bibr" rid="B29">Pourmoghaddam et al. (2018)</xref>. The ITS sequence of the Iranian collection (<ext-link xmlns:xlink="http://www.w3.org/1999/xlink" ext-link-type="gen" xlink:href="OP352258" xlink:type="simple">OP352258</ext-link>) is completely identical to numerous sequences of European accessions of <italic><tp:taxon-name><tp:taxon-name-part taxon-name-part-type="genus" reg="Nemania">N.</tp:taxon-name-part><tp:taxon-name-part taxon-name-part-type="species" reg="diffusa">diffusa</tp:taxon-name-part></tp:taxon-name></italic>, some of which are morphologically well-documented to represent the species (e.g. <ext-link xmlns:xlink="http://www.w3.org/1999/xlink" ext-link-type="gen" xlink:href="MW489542" xlink:type="simple">MW489542</ext-link> from Switzerland; <xref ref-type="bibr" rid="B35">Senn-Irlet et al. 2021</xref>), confirming the species identification. However, as <italic>RPB2</italic> and <italic>TUB2</italic> could not be obtained, the Iranian accession of <italic><tp:taxon-name><tp:taxon-name-part taxon-name-part-type="genus" reg="Nemania">N.</tp:taxon-name-part><tp:taxon-name-part taxon-name-part-type="species" reg="diffusa">diffusa</tp:taxon-name-part></tp:taxon-name></italic> was not added to the phylogenetic multi-locus analyses.</p><fig id="F8" position="float" orientation="portrait"><object-id xmlns:xlink="http://www.w3.org/1999/xlink" content-type="doi" xlink:type="simple">10.3897/mycokeys.93.94148.figure8</object-id><object-id xmlns:xlink="http://www.w3.org/1999/xlink" content-type="arpha" xlink:type="simple">29DCCAAE-AEA8-5FF0-80CA-DE8AFB33839F</object-id><label>Figure 8.</label><caption><p><italic><tp:taxon-name><tp:taxon-name-part taxon-name-part-type="genus" reg="Nemania">Nemania</tp:taxon-name-part><tp:taxon-name-part taxon-name-part-type="species" reg="diffusa">diffusa</tp:taxon-name-part></tp:taxon-name></italic> (<abbrev xmlns:xlink="http://www.w3.org/1999/xlink" content-type="institution" xlink:title="University of Guilan Mycological Herbarium" id="ABBRID0EZLBK" xlink:type="simple">GUM</abbrev> 1626) <bold>A</bold> stromatal habit <bold>B</bold> close-up view of stromatal surface <bold>C, D</bold> close-up view of stroma surface showing ostioles <bold>E</bold> mature ascus in water <bold>F, G</bold> mature asci in Melzer’s reagent showing the amyloid (bluing) ascal apical apparatus <bold>H</bold> ascospore showing straight germ slit. Scale bars: 3 mm (<bold>B</bold>); 1.5 mm (<bold>C</bold>); 0.8 mm (<bold>D</bold>); 20 µm (<bold>E–G</bold>); 10 µm (<bold>H</bold>).</p></caption><graphic xmlns:xlink="http://www.w3.org/1999/xlink" xlink:href="mycokeys-93-081-g008.jpg" position="float" orientation="portrait" xlink:type="simple" id="oo_753837.jpg"><uri content-type="original_file" xlink:type="simple">https://binary.pensoft.net/fig/753837</uri></graphic></fig></tp:treatment-sec><ref-list><ref id="B38"><mixed-citation xmlns:xlink="http://www.w3.org/1999/xlink" xlink:type="simple"><person-group><name name-style="western"><surname>Sowerby</surname><given-names>J</given-names></name></person-group> (<year>1803</year>) Coloured figures of English fungi or mushrooms, vol. 3. R. Wilks, London.</mixed-citation></ref><ref id="B9"><mixed-citation xmlns:xlink="http://www.w3.org/1999/xlink" xlink:type="simple"><person-group><name name-style="western"><surname>Fournier</surname><given-names>J</given-names></name><name name-style="western"><surname>Lechat</surname><given-names>C</given-names></name><name name-style="western"><surname>Courtecuisse</surname><given-names>R</given-names></name></person-group> (<year>2018</year>) <article-title>The genera <italic><tp:taxon-name><tp:taxon-name-part taxon-name-part-type="genus">Kretzschmariella</tp:taxon-name-part></tp:taxon-name></italic> and <italic><tp:taxon-name><tp:taxon-name-part taxon-name-part-type="genus">Nemania</tp:taxon-name-part></tp:taxon-name></italic> (<tp:taxon-name><tp:taxon-name-part taxon-name-part-type="family">Xylariaceae</tp:taxon-name-part></tp:taxon-name>) in Guadeloupe and Martinique (French West Indies). Ascomycete.</article-title><source>Org : Revue Internationale pour la Taxinomie des <tp:taxon-name><tp:taxon-name-part taxon-name-part-type="phylum">Ascomycota</tp:taxon-name-part></tp:taxon-name></source><volume>10</volume>: <fpage>1</fpage>–<lpage>47</lpage>. <ext-link xlink:href="10.25664/art-0226" ext-link-type="doi" xlink:type="simple">https://doi.org/10.25664/art-0226</ext-link></mixed-citation></ref><ref id="B27"><mixed-citation xmlns:xlink="http://www.w3.org/1999/xlink" xlink:type="simple"><person-group><name name-style="western"><surname>Petrini</surname><given-names>LE</given-names></name><name name-style="western"><surname>Rogers</surname><given-names>JD</given-names></name></person-group> (<year>1986</year>) <article-title>A summary of the <italic><tp:taxon-name><tp:taxon-name-part taxon-name-part-type="genus">Hypoxylon</tp:taxon-name-part><tp:taxon-name-part taxon-name-part-type="species">serpens</tp:taxon-name-part></tp:taxon-name></italic> complex.</article-title><source>Mycotaxon</source><volume>26</volume>: <fpage>401</fpage>–<lpage>436</lpage>.</mixed-citation></ref><ref id="B20"><mixed-citation xmlns:xlink="http://www.w3.org/1999/xlink" xlink:type="simple"><person-group><name name-style="western"><surname>Ju</surname><given-names>YM</given-names></name><name name-style="western"><surname>Rogers</surname><given-names>JD</given-names></name></person-group> (<year>2002</year>) <article-title>The genus <italic><tp:taxon-name><tp:taxon-name-part taxon-name-part-type="genus">Nemania</tp:taxon-name-part></tp:taxon-name></italic> (<tp:taxon-name><tp:taxon-name-part taxon-name-part-type="family">Xylariaceae</tp:taxon-name-part></tp:taxon-name>).</article-title><source>Nova Hedwigia</source><volume>74</volume>(<issue>1–2</issue>): <fpage>75</fpage>–<lpage>120</lpage>. <ext-link xlink:href="10.1127/0029-5035/2002/0074-0075" ext-link-type="doi" xlink:type="simple">https://doi.org/10.1127/0029-5035/2002/0074-0075</ext-link></mixed-citation></ref><ref id="B29"><mixed-citation xmlns:xlink="http://www.w3.org/1999/xlink" xlink:type="simple"><person-group><name name-style="western"><surname>Pourmoghaddam</surname><given-names>MJ</given-names></name><name name-style="western"><surname>Khodaparast</surname><given-names>SA</given-names></name><name name-style="western"><surname>Krisai-Greilhuber</surname><given-names>I</given-names></name><name name-style="western"><surname>Voglmayr</surname><given-names>H</given-names></name><name name-style="western"><surname>Stadler</surname><given-names>M</given-names></name></person-group> (<year>2018</year>) <article-title>Two new species and one new record of <italic><tp:taxon-name><tp:taxon-name-part taxon-name-part-type="genus">Kretzschmaria</tp:taxon-name-part></tp:taxon-name></italic> (<tp:taxon-name><tp:taxon-name-part taxon-name-part-type="phylum">Ascomycota</tp:taxon-name-part></tp:taxon-name>, <tp:taxon-name><tp:taxon-name-part taxon-name-part-type="genus">Xylariales</tp:taxon-name-part></tp:taxon-name>) from Iran.</article-title><source>Mycosphere : Journal of Fungal Biology</source><volume>9</volume>(<issue>6</issue>): <fpage>1197</fpage>–<lpage>1208</lpage>. <ext-link xlink:href="10.5943/mycosphere/9/6/9" ext-link-type="doi" xlink:type="simple">https://doi.org/10.5943/mycosphere/9/6/9</ext-link></mixed-citation></ref><ref id="B35"><mixed-citation xmlns:xlink="http://www.w3.org/1999/xlink" xlink:type="simple"><person-group><name name-style="western"><surname>Senn-Irlet</surname><given-names>B</given-names></name><name name-style="western"><surname>Blaser</surname><given-names>S</given-names></name><name name-style="western"><surname>Dougoud</surname><given-names>R</given-names></name><name name-style="western"><surname>Stöckli</surname><given-names>E</given-names></name><name name-style="western"><surname>Gross</surname><given-names>A</given-names></name><name name-style="western"><surname>Mürner</surname><given-names>R</given-names></name></person-group> (<year>2021</year>) <article-title>Ascomyceten der Schweiz – seltene und wenig dokumentierte Arten.</article-title><source>Cryptogamica Helvetica</source><volume>23</volume>: <fpage>1</fpage>–<lpage>431</lpage>.</mixed-citation></ref></ref-list></tp:taxon-treatment>
