# Supplementary material for: ﻿Note on the genus Nemania (Xylariaceae) – first records and a new species of the genus from Iran
Source: MycoKeys. 2022 Oct 7;93:81–105. doi: 10.3897/mycokeys.93.94148 (PMC9836441; doi:10.3897/mycokeys.93.94148)
Supplement: Supplementary material 1 — Alignment [file mycokeys-93-081-s001.nex]

#NEXUS 

[!
FASTA file "C:\Users\SONY\Desktop\new phylgenetic tree_Nemania_2022.7.30\ML\comb_m.fas"
  (imported Sun Jul 31 16:44:42 2022)
]
Begin data;
    Dimensions ntax=90 nchar=4616;
    Format datatype=nucleotide gap=- missing=?;
    Matrix
Hypoxylon_fragiforme           CATTAGAGGAATACCCAAAACCTCCCAACCCCAGTGAACTTACC-ACTGTTTCCTCGGCGTGCGCACCGTTGCCCGCGGGGAGCCTACCCTGTAGC---TACCCTGTAGACGCGTCAAGGTCCCGCCGAAGTACCCTGAACTCTGTTTAACGTGGAATTCTGAATGTTCAACTAAATAAGTTAAAACTTTCAACAACGGATCTCTTGGTTCTGGCATCGATGAAGAACGCAGCGAAATGCGATAAGTAATGTGAATTGCAGAATTCAGTGAATCATCGAATCTTTGAACGCACATTGCGCCCATTAGTATTCTAGTGGGCATGCCTATTCGAGCGTCATTTCAACCCTTAAGCCTCTGTTGCTTAGCGTTGGGAGTCTACGGGTTACCCTGTAGTTCCTGAAAACCATTGGCGGAGTCAGGGAGCACTCTAAGCGTATTACATTTTGTCTCGCTTTGGATTTCCCCGCCTCCACGCCGTAAAACCCCCC---ATATCAAATGTTGACCTCG-------------------------------------------------AATCTGGCCTCG--TGGTCCGAGTTGTAATTTGTAGAGGATGCTTTTGGTGCGGTGCCTTCCGAGTTCCCTGGAACGGGACGCCAGAGAGGGTGAGAGCCCCGTACGGTTGGACACCTACCCTATATATAGCTCCTTCGACGAGTCGAGTAGTTTGGGAATGCTGCTCTAAATGGGAGGTAAATTTCTTCTAAAGCTAAATACCGGCCAGAGACC-GATAGCGCACAAGTAGAGTGATCGAAAGATGAAAAGCACTTTGAAAAGAGGGTTAAATAGCACGTGAAATTGTTGAAAGGGAAGCG-TTTGCGACCAGACTTTTTCCAGGGGGATCATCCGGT-GTTC-TCACCGGTGCACTCCGCC-TGGTT-TAGGCCAGCATCGGTTCTCTTAGGGGGATAAAGGCTTGGGGAACGTAGCTCCTTCGGGAGTGTT-ATAGCCCCTTGCGTAATACCTTCG-GGGGACCGAGGATCGCGCTCT---GCAAGGATGCTGGCGTAATGGTCGTCAACGACCCGTCTTGAAACACGGACCAAGGAGTCGAACATTTGTGCGAGTGTTTGGGTGTTAAACCCTCACGCGTAATGAAAGTGAACGGAGGTGAGAGCCCTT---ACGGGTGCATCATCGACCGATCCTGATGTCTTCGGATGGATTTGAGTAAGAGCATAACTGTTCGGACCCGAAAGATGGTGAACTATGCGTGGATAGGGTGAAGCCAGAGGAAACTCTGGTGGAGGCTCGCAGCGGTTCTGACGTGCAAATCGATCGTCAAATCTGCGC------------------------------------------------------------------------------------------------------------------------------------------------------------------------------------------------------------------------------------------------------------------------------------------------------------------------------------------------------------------------------------------------------------------------------------------------------------------------------------------------------------------------------------CTATTCCGGAATATTGTTCGTCGATTGGTCCAGGAGATTACGCAGCATCTGAAGCGTTGTATCGATTCGAATCGACGTTTCCAAATCGAGCTTGCCGCCAAACCTGCCATCATCACCAACGGTCTGAAGTACTCCCTCGCCACAGGTAACTGGGGCGACCAAAAGAAGGCGATGAGCTCGACTGCCGGTGTCTCCCAGGTCCTGAACCGATATACTTTCGCCTCGACCCTCTCTCACTTGAGACGGACGAACACTCCCATCGGAAGAGACGGGAAGCTTGCGAAGCCTCGACAGCTTCACAATACTCATTGGGGTCTTGTCTGTCCAGCTGAGACGCCCGAAGGCCAGGCCTGTGGACTGGTGAAGAACTTGTCGCTGATGTGCTCCATCAGCGTGGGTACATCGACGGATCCTATCGTGGAGTATATGATTACGAGAAATATGGAAGTCCTGGAGGAATACGAACCGATGCGATACCCTAATGCCACCAAGATCTTCCTTAACGGTTCTTGGATTGGTGTACACCAGGATCCCAAGACTCTTGTCAAGGATATCCAGGCGCTTCGTCGGGCCAACCAGATTCCCTCCGAGGTTTCCTTGATCCGCGATATCCGTGATCGTGAGTTCAAGATATTCTCAGACGCAGGTCGTGTCATGCGCCCCTTGTTTGTCGTGCAACAAGAAGATAATCCCGATCAAGGCATTGCCAAGGGTACATTGGCCCTTACCAAAGAGATGATCCAGCGACTAGAAGCGGATGTTGATCTTGATCCTGAAAGCGAGGAGTACTTTGGCTGGCAAGGTCTCGTTAACGAGGGTGTAATCGAGTTTCTCGACGCGGAGGAAGAGGAAACGGCTATGATTTGCATGACACCCGAAGACCTGGAAAACTACCGGTTGACCAAGCTCGGATTT----------------------------------------------------------------------------------------------------------------------------------------------------------------------------------------------------------------------------------------------------------------------------------------------------------ATTCCCCCTCAAAAAAAGAACAGCCAC----------------CCCTGAACGCGTCCAACG---------CCCTGATTTTCGCCCTCACGCACAAATAAACCA-CCTCATTCTCAATCGCCGATGTTGAAGTCAAAACACGCA---------ACAACAACAATAATAACAACA------AATTGAAAATTATGCAGAGTTGAAGCTAATCGCGTCTTTTTATCTCAATAGGTTCATCTTCAGACCGGCCAGTGCGTAAGTAACCACCCGATCAACAATAATTTCATGAGGAACTTGGCGGGGCTCACACAGTATTG-TAGGGTAACCAAATCGGTGCTGCTTTCTGGCAAACTATCTCCAGCGAGCACGGTCTTGACAGCAATGGCGTGTACGTA-------------TTTTAA-TTCGCCAAAACGGATATACACATGTGTTCTCTGTACTGACCGCCAATAAATAGCTACAATGGCACTTCAGAGCTCCAGCTCGAGCGCATGAGCGTCTACTTTAATGAGGTACACAGCCGAAGAGCCCCCAATGATGTG-TTAGGAATAGTTACTAATCACCCCAACATGCACAGGCATCTGGTAACAAGTATGTCCCCCGCGCCGTCCTCGTCGATCTCGAACCCGGTACCATGGACGCCGTCCGTGCTGGTCCCTTCGGCCAACTCTTCCGACCCGACAACTTCGTTTTCGGCCAATCCGGTGCCGGAAACAACTGGGCCAAGGGTCATTACACTGAGGGTGCTGAGCTAGTCGACCAGGTTCTCGATGTCGTTCGTCGTGAGGCTGAGGGCTGTGACTGCCTTCAGGGTTTCCAGATCACCCACTCCCTCGGTGGTGGTACCGGTGCCGGTATGGGTACTTTGTTGATCTCCAAGATCCGCGAGGAGTTCCCCGACCGCATGATGTCCACCTACTCCGTTGTTCCCTCTCCCAAGGTCTCTGACACCGTCGTTGAACCTTACAACGCCACTCTCTCCGTCCATCAGCTGGTCGAGAACTCAGACGAGACCTTCTGCATTGATAACGAGGCCTTGTACGACATTTGCATGCGCACTCTCAAGTTGTCCAACCCTTCGTATGGCGACCTGAACCACCTGGTCTCTGCCGTCATGTCCGGTGTTACTACTTGCCTGCGTTTCCCCGGCCAGTTGAACTCTGACCTACGCAAGCTAGCCGTCAACATGGTTCCCTTCCCTCGTCTGCATTTCTTCATGGTCGGCTTCGCTCCTCTTACCAGCCGTGGTGCCTACACTTTCCGTGCTGTCACCGTTCCCGAGTTGACTCAGCAGATGTTCGACCCAAAGAACATGATGGCCGCCTCTGACTTCCGCAACGGTCGTTACTTGACGTGCTCTGCCATCTTGTACGTTTACCCCCCAAACCCC---------------------------------------------------------------------------------------------------------------------------------------------
Hypoxylon_howeanum             -ATTAGAGGAATACCCAAAACCTCCCAACCCCTGTGAACTTACC-ACTGTTTCCTCGGCGTGCGCACCGATGCCCGCGGGAGACTTACCCTGTAGC---TACCCTGTAAGGGCGTCAAGGTCCCGCCGAAGTACCCTGAACTCTGTTTTACGTGGAATTCTGAATGTTCAACTAAATAAGTTAAAACTTTCAACAACGGATCTCTTGGTTCTGGCATCGATGAAGAACGCAGCGAAATGCGATAAGTAATGTGAATTGCAGAATTCAGTGAATCATCGAATCTTTGAACGCACATTGCGCCCATTAGTATTCTAGTGGGCATGCCTATTCGAGCGTCATTTCAACCCTTAAGCCCCTGTTGCTTAGCGTTGGGAGTCCACAGGTTACCCTGTAGCTCCTGAAAACCATTGGCGGAGTCTGGGAGCACTCTAAGCGTATTATATTTTGTCTCGCTTTGGATTGCCCCGCCTCCACGCCGTAAAACACCCC---ATATCAAATGTTGACCTCG-ATTAGGTAGGAATA--------------------------------------------------------------------------------------------------------TGGAACGGGACGCCAGAGAGGGTGAGAGCCCCGTACGGTTGGACACCTACCCTATATATAGCTCCTTCGACGAGTCGAGTAGTTTGGGAATGCTGCTCTAAATGGGAGGTAAATATCTTCTAAAGCTAAATACCGGCCAGAGACC-GATAGCGCACAAGTAGAGTGATCGAAAGATGAAAAGCACTTTGAAAAGAGGGTTAAATAGCACGTGAAATTGTTGAAAGGGAAGCG-TTTGCGACCAGACTTTTTCCAGGCGGATCATCCGGT-GTTC-TCACCGGTGCACTTCGCC-TGGTT-TAGGCCAGCATCGGTTCTCTTAGGGGGATAAAGGCTTGGGGAACGTAGCTCCTTCGGGAGTGTT-ATAGCCCCTTGCGTAATACCCTTCGGGGGACCGAGGATCGCGCTCT---GCAAGGATGCTGGCGTAATGGTCGTCAACGACCCGTCTTGAAACACGGACCAAGGAGTCGAACATTTGTGCGAGTGTTTGGGTGTTAAACCCTCACGCGTAATGAAAGTGAACGGAGGTGAGAGCCCTT---ACGGGTGCATCATCGACCGATCCTGATGTCTTCGGATGGATTTGAGTAAGAGCATAACTGTTCGGACCCGAAAGATGGTGAACTATGCGTGGATAGGGTGAAGCCAGAGGAAACTCTGGTGGAGGCTCGCAGCGGTTCTGACGTGCAAATCGATCGTCAAATCTGCGCATGGGGGCGA-AAGACTTATCGAACCATCTAGTAGCTGGTTACCGCCGAAGTTTCCCTCAGGATAGCAGTGTTGTT-TTCAGTTTTATGAGGTAAAGCGAATGATTAGGGACTCGGGGGCGCTATTTAGCCTTCATCCATTCTCAAACTTTAAATATGTAAGAAGCCCTTGTTACTTAATTGAACGTGGGCATTCGAATGTATCAACACTAGTGGGCCATTTTTGGTAAGCAGAACTGGCGATGCGGGATGAACCGAACGCGGGGTTAAGGTGCCAGAGTGGACGCTCATCAGACACCACAAAAGGTGTTAGTACATCTTGACAGCAGGACGGTGGCCATGGAAGTCGGAATCCGCTAAGGACTGTGTAACAACTCACCTGCCGAATGTACTAGCCCTGAAAATGGATGGCGCTCAAGCGTCTCACCCATACCTCGCCCTTAGGGTAGAAACGATGCCCTAAGGAGTAGGCGGC------------------------------------------------------------------------------------------------------------------------------------------------------------------------------------------------------------------------------------------------------------------------------------CATTTGAGAAGAACGAACACTCCTATTGGAAGAGACGGAAAGTTGGCGAAGCCCCGACAGCTTCACAACACGCACTGGGGTCTTGTCTGTCCAGCCGAGACGCCCGAAGGTCAGGCCTGTGGATTGGTCAAAAATCTGTCGTTGATGTGCTCTATCAGTGTGGGTACATCGACCGACCCGATTGTAGACTATATGATCACTCGAAGCATGGATGTTTTAGAGGAATATGAACCAAAGACCAATCCTAATGCTACGAAAATCTTCTTGAACGGCTCTTGGATTGGCACTCACACAGACCCCAAGGCTCTCGTCAGGGATATTCAGGAATTACGACGAGCTAACCAGATTCCATCTGAGGTGTCATTGGTGCGCGACATTCGCGATCGCGAGTTCAAGATATTCTCTGATGCTGGTCGAGTTATGCGCCCACTATTTGTCGTTCAACGAGAGGATGACCAGGAGAAGAGTATCGTCAAGGGGTCGTTGGCTCTCACAAAGGACATGATACAGAGGCTGGAGGCCGACAATGATCAAGATCCCGACAGTGAAGATTATTTTGGTTGGCAAGGACTAGTCAACGACGGTGCTATTGAATACCTCGATGCTGAGGAAGAGGAGACGGCGATGATTTGCATGACGCCGGAGGATCTCGATACGTTTCGTTTGGCCAAGGCTGGTTAT------GATACGAACCAGGACAACGGCGACGAAATTAACAAACGGTTGAAAACCAAAGTCAACCCCACAACTCACATGTACACACATTGTGAGATCCATCCTAGCATGCTCTTGGGAATCTGTGCCAGTATTATTCCCTTCCCAGATCACAATCAGGTATG--------CCACTCTTTCCATCCCTTTTCCCTATCTC----------------------------------------------------------------------------------TGATTAGCCCCCAAGCACACCTCCCCCCCAAAAAAGAACAGCCAC----------------CCCTGAACGCGTCCAACA---------CCCTGATTTTCGCCCTCACGCACAAATAAACCA-CATCATTCTCAATCCCCTATGTTGAAGTCAAATCACGCAACCA-----ACAACAACAACAACAACAACA------AATTGAATATTATGGAGAGTTGAAGCTAATCGCGTCTT-TTATCTAAACAGGTTCATCTTCAGACCGGCCAGTGCGTAAGTAACCACCCGATCAACAATAGCTTCATAAGGAATATAGCGGGGCTCACACAGTATTG-TAGGGTAACCAAATCGGTGCTGCTTTCTGGCAAACTATCTCCAGCGAGCACGGTCTCGACAGCAATGGCGTGTACGTA-------------TTTTAA-TTCGCCAGAGGAAAAAACGCGATATGTTACGTGTGCTGACCGCCAATAAATAGCTACAATGGCACTTCAGAGCTCCAGCTCGAGCGCATGAGCGTCTACTTTAACGAGGTACACAGCCGAAGAGCCCCCAATGATATG-TTAGGAATAGTTACTAATCACCCCAACATGCACAGGCATCTGGTAACAAGTATGTCCCCCGCGCCGTCCTCGTCGATCTCGAACCCGGTACCATGGACGCCGTCCGTGCTGGTCCCTTCGGCCAACTCTTCCGACCCGACAACTTCGTTTTCGGCCAATCCGGTGCCGGCAACAACTGGGCCAAGGGTCATTACACTGAGGGTGCTGAGCTTGTCGACCAGGTTCTCGATGTCGTTCGTCGTGAGGCTGAGGGCTGTGACTGCCTTCAGGGTTTCCAGATCACCCACTCCCTCGGTGGTGGTACCGGTGCTGGTATGGGTACCTTGTTGATCTCCAAGATCCGCGAGGAGTTCCCTGACCGCATGATGTCCACCTACTCCGTTGTTCCCTCCCCCAAGGTCTCCGACACCGTCGTTGAACCTTACAACGCCACTCTCTCCGTCCACCAGCTGGTCGAGAACTCAGATGAGACCTTCTGCATTGACAACGAGGCCTTGTACGACATTTGCATGCGCACTCTAAAGTTGTCTAACCCTTCGTACGGTGACCTGAACCACCTGGTCTCTGCCGTCATGTCTGGTGTTACTACTTGCCTACGTTTCCCCGGCCAGTTGAACTCTGACCTACGCAAGCTAGCCGTCAACATGGTTCCCTTCCCTCGTCTCCATTTCTTCATGGTCGGCTTCGCTCCTCTTACCAGCCGTGGTGCCTACACCTTCCGTGCTGTCACCGTTCCCGAGTTGACTCAGCAGATGTTCGACCCCAAGAACATGATGGCCGCCTCTGACTTCCGCAACGGTCGTTACTTGACGTGCTCTGCCATCTTGTACGTTTATTCCCCAAACCCCTAACGGTCCCAATCGGTTGCTAACT----ACTGCTTCTAGCCGTGGCAAGGTCTCCATGAAGGAGGTTGAGGACCAGATGCGCAACGTCAGAA------------------------------------------------
Biscogniauxia_nummularia       CATTAGCGAGTTA--AACAAACTCCAAACCCATGTGAACATACCTACTGTTGCCTCGGCAGGTCGTGCCCTACCCTGTAGGAACCTACCCTGTGGA---TACCCTGCAGCAGCAACCAGGCCTGCCAAAGGACCCCTAAACTCTGT-----ACGTACCTCTGAGTCACTATACAAATAAGTTAAAACTTTCAACAACGGATCTCTTGGTTCTGGCATCGATGAAGAACGCAGCGAAATGCGATAAGTAATGTGAATTGCAGAATTCAGTGAATCATCGAATCTTTGAACGCACATTGCGCCTAATAGTATTCTGTTAGGCATGCCTGTTCGAGCGTCATTTCAACCCCCAAGGCTATTTAGCTTGACGTTGGGAATTTACAG---CTGCTGTAATTCCTCAAATTTAGTGGCGGAGCTAGGTCATGCTCTGAGCGTAGTAATTCTGTTCTCGCTCCTGAACTGCCCTATATCCTGCCGTAAAACCCCTAAATTATAATCTGGTTGACCTCGGATCAGGTAGGAATACCCGCTGAACTTAAGCACAACAGCTCAAATTTGAAATCTGGCCTTC--GGGTCCGAGTTGTAATTTGCAGAGGATGCTTTTGGCGAGGTGCCTTCCGAGTTCCCTGGAACGGGACGCCTTAGAGGGTGAGAGCCCCGTACGGTTGGACACCGAGCCTCTGTAAAGCTCCTTCGACGAGTCGAGTAGTTTGGGAATGCTGCTCTAAATGGGAGGTAAATTTCTTCTAAAGCTAAATACCGGCCAGAGACC-GATAGCGCACAAGTAGAGTGATCGAAAGATGAAAAGCACTTTGAAAAGAGGGTTAAATAGCACGTGAAATTGTTGAAAGGGAAGCG-TTTACGGCCAGACCTTCTCCTGGCGGATCATCCGGT-GTTC-TCACCGGTGCACTTCGCC-AGGTT-TAGGCCAGCATCGGCTTCTGTAGGGGGATAAAAGCAGTGGGAAAGTAGCTCTCTCGGGAGTGTT-ATAGCCCTAAGCATAATACCTTTACGGGGGCCGAGGACCGCGCTTC--GGCAAGGATGCTGGCGTAATGGTCGTCAACGACCCGTCTTGAAACACGGACCAAGGAGTCGAACATTTGTGCGAGTGTTTGGGTGTTAAACCCTCACGCGTAATGAAAGTGAACGGAGGTGAGAGCCCTCT-AGGGGGTGCATCATCGACCGATCCTGATGTCTTCGGATGGATTTGAGTAGGAGCATTAATGTTCGGACCCGAAAGATGGTGAACTATGCGTGGATAGGGTGAAGCCAGAGGAAACTCTGGTGGAGGCTCGCAGCGGTTCTGACGTGCAAATCGATCGTCAAATCTGCGCATGGGGGCGA-AAGACTTATCGAACCATCTAGTAGCTGGTTACCGCCGAAGTTTCCCTCAGGATAGCAGTGTTGTA-TTCAGTTTTATGAGGTAAAGCGAATGATTAGGGACTCGGGGGCGCTTTTTAGCCTTCATCCATTCTCAAACTTTAAATATGTAAGAAGCCCTTGTTACTTAATTGAACGTGGGCATTCGAATGTACCAACACTAGTGGGCCATTTTTGGTAAGCAGAACTGGCGATGCGGGATGAACCGAACGCGGGGTTAAGGTGCCGGAGTGGACGCTCATCAGACACCACAAAAGGTGTTAGTACATCTAGACAGCAGGACGGTGGCCATGGAAGTCGGAATCCGCTAAGGACTGTGTAACAACTCACCTGCCGAATGTACTAGCCCTGAAAATGGATGGCGCTCAAGCGTCCCACCCATACCTCGCCCTCAGGGTAGAAACGATGCCCTGAGGAGTAGGCGGC--------------------------------------------------------------------------------------------------------------------------------------------------------------------------------------------------------------------------------------------------GATTCACCGATACACATTTTCCTCTACCCTCTCTCATTTGAGACGTACGAACACTCCTGTCGGAAGAGACGGCAAGCTCGCCAAGCCGCGACAACTGCACAATACTCATTGGGGTCTTGTCTGTCCTGCGGAGACGCCCGAAGGTCAAGCTTGTGGGTTGGTGAAGAACTTGTCACTGATGTGCTCTATCAGCGTGGGTACGTCGACGGAGCCAATCATTGATTACATGATTACTCGAAACATGGAAGTGCTTGAAGAATACGAGCCCATGCGATATCCTCACGCTACCAAGATCTTCCTCAACGGCTCTTGGATCGGTGTTCACCAGGACCCGAAGGCACTTGTTAGGGATGTCCAGCAACTGCGTCGGAGCAATCAAATTCCCGCGGAGGTGTCCCTGGTTCGAGACATCAGGGACCGCGAGTTCAAGATTTTCTCAGATGCTGGTCGAGTCATGCGGCCTTTGTTCGTTGTCGAGCAGGAAGATATGCCTGACACCGGTGTCGAAAAGGGTTCGCTAGCTCTCAACAAGAACATGGTGAGAAGGTTAGAGCTTGACCAAACGCTACCTCCTGGAAGCGATGAGTACTATGGCTGGGAAGGTTTGGTGGGCGATGGTGTCATCGAATATCTCGATGCGGAAGAGGAAGAGACGGCAATGATATGCATGACACCGGAGGATCTCGAAATCTTTCGGATGGTCAAGCTTGGTCAC------GAGATGGTGAATGATAACGGGGACGATCTGAATAAGCGACTCAAGACAAAGATAAATCCAACGACCCATATGTACACGCATTGCGAAATCCACCCCAGTATGCTGCTCGGTATCTGCGCCAGCATTATCCCATTCCCCGATCATAACCAGGTATG------GAAGACGCTCGATATTATTGATACTTAAACT------------------------------CCAATA---------------------------------------------ATCCCTTCTCTCTGCTGGATTTTGCACGCTTAGGAAACCCCCCCCCCTCTCCCTTGAGAGGTCCCTGAACGCGTCCTAAA------GCCAAATGCCCCTGACTTCTTGCTACCCCTCCACAAGCAACA----CAACACGCTCTCTCCTGGCGATATAGCAAA--CA-----GCATATCCTGATACAAAGCCC------ACGTATGAATTTGATGGGCATCGAGCTAACCGCGTCTT-TCTGTTTTATAGGTTCACCTTCAAACCGGCCAATGCGTAAGTAAATACCCCGACAACAATAATGACACTACAATATTGCGAATACTCACATATTTACG-TAGGGTAACCAAATTGGTGCTGCCTTCTGGCAAACCATCTCCGGCGAGCACGGTCTCGACAGCAATGGCGTGTATGTG-------------TACCCC-CTTCCCCTATTCTGTTTACACACGGCAATGGCAAACTGACCGGCTATCAACAGTTACAACGGAACGTCTGAGCTCCAATTGGAGCGGATGAGTGTGTACTTCAACGAGGTAATGTGGTCGGATCATCGACTTTGGCATCCTCTTGTGCCTAATCTAACCGGTATTGGTGTGCAGGCCTCCGGCAACAAGTATGTCCCTCGTGCCGTCCTGGTCGATCTCGAGCCCGGTACCATGGACGCCGTCCGCGCCGGCCCCTTCGGTCAGCTCTTCCGCCCCGACAACTTCGTCTTCGGTCAGTCCGGTGCTGGCAACAACTGGGCCAAGGGTCATTACACTGAGGGTGCCGAGCTGGTTGACCAGGTTCTCGATGTTGTCCGTCGCGAGGCTGAGGGTTGTGACTGCCTCCAGGGCTTCCAGATCACCCACTCTCTCGGTGGTGGTACTGGTGCTGGTATGGGTACCCTGTTGATCTCCAAGATCCGCGAGGAGTTCCCCGACCGAATGATGGCCACCTTCTCCGTCGTTCCCTCTCCCAAGGTCTCCGACACCGTCGTCGAGCCCTACAACGCCACCCTTTCCGTCCACCAGCTGGTCGAGAACTCGGACGAGACTTTCTGCATTGACAACGAGGCTCTGTACGACATCTGCATGCGTACCCTGAAGCTATCCAACCCCTCGTACGGCGACCTGAACCACCTGGTTTCTGCCGTCATGTCTGGTGTCACCACCTGTCTACGTTTCCCTGGTCAGCTCAACTCTGACCTCCGAAAGCTGGCCGTCAACATGGTGCCCTTCCCTCGTCTGCACTTCTTCATGGTCGGCTTCGCTCCTCTTACCAGCCGTGGTGCTCACTCTTTCCGCGCTGTCACCGTTCCCGAGTTGACCCAGCAGATGTTCGACCCCAAGAACATGATGGCTGCCTCTGACTTCCGCAACGGTCGCTACCTGACGTGCTCCGCCATCTTGTAAGATTTTCCGGCCTGGTCTGCT-TTTGGTGTCTACCTGCTAACTTTTTATCCCTTCTAGCCGTGGCAAGGTCTCGATGAAGGAGGTCGAGGACCAGATGCGCAACGTCCAG-------------------------------------------------
Graphostroma_platystomum       CATTAGCGAGTTA--AACAACTCCAAAACCCATGTGAACATACCTATCGTTGCCTCGGCAGGCTGCGCGTTACCCTGTAGAGAGCTACCCTGTGAG---TACCTCGTAAGCGCGCTAAAGCCTGCCGGCGGACCCCTAAACTCTGAATTTACTGTATCTCTGAGTGAAAACAAAAATAAGTTAAAACTTTCAACAACGGATCTCTTGGTTCTGGCATCGATGAAGAACGCAGCGAAATGCGATAAGTAATGTGAATTGCAGAATTCAGTGAATCATCGAATCTTTGAACGCACATTGCGCCTAATAGTATTCTGTTAGGCATGCCTGTTCGAGCGTCATTTCGACCATTAAGCCCTGTTTGCTTAGCGTTGGGAACTTACG---CCTGCCGTAATTCCTTAAATTCAGTGGCGGAGCTAGGTCATGCTCTAAGCGTAGTAATTATTTCCTCGCTTCTGTACTGGCCTATATCCTG--------------------------------------------------------------------CAACAGCTCAAATTTGAAATCTGGCTCTA--GGGTCCGAATTGTAATTCGTAGAGGATGCTTTTGGCGCGGTCACTTCCGAGTTCCCTGGAACGGGACGCCTTAGAGGGTGAGAGCCCCGTACGGTTGGATANCAAGCCTCTGTAAAGCTCCTTCGACGAGTCGAGTAGTTCGGGAATGCTGCTCTAAATGGGAGGTAANTTTCTTCTNAAGCTAAATNCCGGCCAGAGNCCNGATAGCGCACAAGTAGAGTGATCGAAAGATGAAAAGCACTTTGAANAGAGGGTTAAATAGCACGTGAAATTGNTGAAAGGGAAGCGNTTTNCGGNCAGACCTTTTCCCAGCGGNTCATNCAGTGNTTC-TCACTGGTGCACTCTGCT-GGGTT-TAGNCCAGCATCGGCTTCTGTAGGGGGATAAAAGCCNNGGGAAAGTAGNTCCCTCGGGANTGTTNATNNNNCTAGGCNTNANNCNNTNNCGGGGGCCGAGGNNCGCNCTCT---GCAAGGANGCTGGCGTAATGGTCGTCANCGACCCGTCTTGAAACACGGACCANGGAGTCGAACATTTGTGCGAGTGTTTGGNTGTTAAACCCTCACGCGTAATGAAAGTGAACGGAGGTGAGAGCCCTTT-ACGGGGTGCATCATCGACCGATCCTGATGTCTTNGGATGGATTTGAGTAGGAGCATTAATGTTCGGACCCGAAAGATGGTGANCTATGCGTGGATAGGGTGAAGCCAGAGGAAACTCTGGTGGAGGCTCGCAGCGGNTCTGACGTGCAAATCGATCGTCAAATCNGCGCATGGGGGCGA-AAGACTTATCGAACCATCTAGTAGCTGGTTACCGCCGAAGTTTCCCTCAGGATAGCAGTGTTGTTCTTCAGTTTTATGAGGTAAAGCGAATGATTAGGGACTCGGGGGCGCTTATTAGCCTTCATCCATTCTCAAACTTTAAATATGTAAGAAGCCCTTGTTGCTTAGTTGAACGTGGGCATTCGAATGTACCAACACTAGTGGGCCATTTTTGGTAAGCAGAACTGNCGATGCGGGATGAACCGAACGCGGGGTTAAGGTGCCGGAGTGGACGCTCATCAGACACCACAAAAGGTGTTAATACATCCAGACAGCCGGACGGTGGCCATGGAAGTCGGAATCCGCTAAGGACTGTGTAACAACTCACCGGCCGAATGTATTAGCCCTGAAAATGGATGNNGCTCAAGCGTCCCACCCATACCTCGNCCTCAGGGNAGAAACGATGCCCTGAGGAGTAGGCGGC---------------------------------------------------------------------------------------------AAGCGGAGTATCGAACAGAACCGGGGTTTCGCTATCGAGCTAGCTGTGAAGCCGACTATCATTACCAACGGTCTGAAGTACTCGCTCGCCACCGGCAACTGGGGTGACCAGAAGAAAGCCATGAGCTCCACAGCTGGTGTTTCGCAAGTGCTAAACCGATACACATTTTCCTCGACGCTCTCTCACTTGAGACGTACAAACACTCCCGTAGGGAGAGATGGCAAGCTCGCCAAGCCACGGCAACTTCATAATACTCACTGGGGTCTTGTCTGTCCCGCCGAAACTCCCGAAGGCCAAGCTTGTGGCCTGGTGAAGAACCTGTCATTGATGTGCTCCATCAGCGTGGGCACATCGACAGAGCCCATTATCGATTACATGATTACCCGAAACATGGAAGTGCTCGAGGAATACGAGCCCATGCGATATCCCCACGCCACCAAGATCTTCCTCAACGGCTCTTGGATTGGTGTTCACCAGGACCCGAAGGCGCTCGTCAGGGATGTTCAGCAACTGCGCCGGAGCAATCAGATTCCAGCAGAGGTGTCCCTAGTTCGCGACATCCGAGACCGCGAGTTTAAGATTTTCTCGGACGCTGGTCGCGTCATGCGACCCTTGTTTGTTGTCGAACAGGAGAGCGTGCCCGAGACGGGTGTCGAGAAGGGATCACTAGCTCTCAACAAGGACATGGTGAGACGACTTGAAATCGACCAAACGCTCCCTCCTGGAAGCGAAGAGTACTACGGCTGGCAAGGTTTGGTAAACGACGGTGTCATTGAATACCTTGATGCCGAGGAGGAAGAGACGGCTATGATATGCATGACGCCAGAAGATCTCGAGATCTATCGGAGGACCAAGCTTGGTGAA------GAGATTGTGAACGACAACGGAGACGATCTTAATAAGCGACTCAAGACAAAAATAAATCCAACCACGCACATGTACACGCATTGCGAAATTCATCCTAGTATGCTTCTGGGTATCTGCGCCAGCATCATCCCCTTCCCTGATCACA-----------------------------------------------------------------------------------------------------------------------------------CCCCCCCTCCAATTCC---------------------------------ATAACTAGAACCCCGAACGCGTCCTAAACCCAAAGCCCCCTGGCTTTGCTCCCTCCAA---------CAAG---------TCGCAAGCAACATCATG---------------TA-----ACAC-------------ACCC-------------TCGTGGATGAATGGCAAGCTAACCGCGTCTTTTTTGTTTTATAGGTTCACCTCCAGACCGGCCAATGCGTAAGTACTTCTGTCCTCAAC---GACGACGTTGCGAAATGGCGAGGGCTCACTCATATTCC-TAGGGTAACCAAATCGGTGCTGCTTTCTGGCAAACCATCTCTGGCGAGCACGGTCTCGACAGCAATGGCGTGTACGTA-------------TCTACC-CTCCTCTATACCTACTTTTATGCGACTGTGGCAGGCTGACCGGTTCTCTATAGTTACAACGGCACGTCCGAGCTCCAGCTGGAGCGGATGAGCGTGTACTTCAACGAGGTAATGTGGTCGGATGTGGCACCTGGTAGACTCTTGTGCCCCTAATTAACCTGAATTGGTGTGCAGGCCTCTGGTAACAAGTATGTTCCTCGCGCCGTCCTCGTCGATCTCGAGCCTGGCACCATGGATGCCGTCCGCGCTGGTCCTTTCGGCCAGCTCTTCCGTCCCGACAACTTCGTCTTCGGTCAGTCTGGTGCTGGCAACAACTGGGCCAAGGGTCATTACACTGAGGGTGCCGAGCTGGTTGACCAGGTTTTGGATGTTGTTCGTCGTGAGGCTGAGGGCTGCGACTGCCTCCAGGGCTTCCAGATCACCCACTCCCTCGG----------------------------------------------------------------------------------------------------------------------------------------------------------------------------------------------------------------------------------------------------------------------------------------------------------------------------------------------------------------------------------------------------------------------------------------------------------------------------------------------------------------------------------------------------------------------------------------------------------------------------------------------------------------------------------------------------------------------
Amphirosellinia_fushanensis    CATTAAAGAGTTT--TATAACTCCCAAACCCATGTGAACGTACTTTATGTTGCTTCGGCAGGTCGCG-GTTACCCCGTAGGACCCTACCCTGTGGACCCTACCCGGTAGTCGCGGGT-AGCCTGCCGGTGGCCCACGAAACTCTGTTTGATACCTATCTCTGAACACATAACTAAATAAGTTAAAACTTTCAACAACGGATCTCTTGGTTCTGGCATCGATGAAGAACGCAGCGAAATGCGATAAGTAATGTGAATTGCAGAATTCAGTGAATCATCGAATCTTTGAACGCACATTGCGCCCATTAGTATTCTAGTGGGCATGCCTGTTCGAGCGTCATTTCAACCCTTAAGCCTCTGTTGCTTAGTGTTGGGAGCCTACGG------TGGTAGCTCCTCAAAGTTAGTGGCGGAGTCGGCTCACACTCTAGACGTAGTAAATCTTATCTCGCCTGTAGTTGGACCGGTCTCTCGCCGTAAAACCCCCT-AATTTATCAAGGTTGACCTCGGATCAGGTAGGAATACCCGCTGAACTTAAGCA---------------------------------------------------------------------------------------------------------------------------------------------------------------------------------------------------------------------------------------------------------------------------------------------------------------------------------------------------------------------------------------------------------------------------------------------------------------------------------------------------------------------------------------------------------------------------------------------------------------------------------------------------------------------------------------------------------------------------------------------------------------------------------------------------------------------------------------------------------------------------------------------------------------------------------------------------------------------------------------------------------------------------------------------------------------------------------------------------------------------------------------------------------------------------------------------------------------------------------------------------------------------------------------------------------------------------GGCAAAAAGCGACTCGACCTAGCGGGTCCTTTGCTCGCCAAACTCTTCCGCAACATAGCACGTCGGATGACCCAGGAAGTTCTATCACATCTCAAACGCAGTATCGAGCAAGGCAAGCAGTTCAACATTGCCCTCGCCGTCAAATCCAACATTATCACGAGCGGATTGAAGTACTCCCTCGCTACAGGCAACTGGGGTGATCAAAAGAAGGCCATGAGCTCGACTGCTGGCGTTTCGCAAGTCCTGAACAGATACACATTCGCATCAACATTATCGCATTTGCGAAGAACCAACACGCCGGTTGGCAGGGATGGCAAGCTTGCCAAGCCACGGCAGCTTCACAACACGCACTGGGGTCTCGTCTGCCCGGCCGAGACGCCCGAAGGCCAGGCTTGTGGTCTGGTCAAGAACCTGTCCCTTATGTGTTCTATTAGCGTGGGTACATCGACGGAACCAATTATAGAGTATATGATTTCGCGAAATATGGAGGTTCTAGAGGAATACGAACCCCAAAGGTACCCAAACGCTACCAAGATCTTCCTCAACGGATCATGGGTCGGCACTCACCAAGATCCGAAAGCCCTTGTCAGGGATGTTCAGCAACTGCGTAGGACGAATCAAATACCGTCTGAAGTCTCCTTGGTCCGAGACATTCGTGATCGGGAGTTCAACATCTTCTCGGATGCTGGTCGAGTGATGCGGCCTTTGTTCGTTGTCGAGCAAGATGACGATCCCGATAACAATATCGAGAGGAACACACTGGTCTTGAAGAAAGACATGGTCAGGCGGCTAGAGATTGACCAAACCCTCCCGCCCGGAAGCGATGGATATTTTGGATGGCAGGGCTTGGTGAATGCCGGTGTCATCGAATATATGGATGCCGAGGAAGAAGAGACGGCCATGATTTGCATGACCCCCGAAGATTTAGAAGCTTTCAGGGTGGTCAAGATGGGCCTGCCGGATCCTGACGCAGAATCAAGCCTGGATGCGCCGAATAAGCGACTCAAGACAAAAATTAACCCGACGACCCATGGCTACACACATTGCGAGATTCACCCCAGTATGCTTCTTGGTATTTGTGCCAGCATCATCCCCTTCCCCGATCATAACCAGGTATGTGCTATTGCAGTCCATGGCGCGACAGACGTTAATTTTAGTTATAGTCTCCCCGAAACACCTACCAATCCGCTAAACATGCGTGAGATTGTAAGTGTTCTTCCCCTCC--CCTGGCCC-GGGCTTCCCCTCTGTTTACTTTTGCAACCCAATCAAGCTATGGCAATTTTTTGCTACCCTATCTCTGAACACGTCCA---CCCGATGTTGGTCAATGCTGGTCTCTGCACATCTCTACAACATTATCATTTGCAGTGGGCCACATAGCTGCTACCAATCGCA--CAATTTCCTCCTGCCTATAGGGTTATCT------ACAGAAGGATAACATGAGAATCGCGCTAACCGTGCTCC-CCCCGTCTCTAGGTTCACCTTCAGACCGGCCAATGCGTAGGTCATCCTTCAGTCCT-CATAACGATGTCGAGAAGCTCCAGCAGCTCACAT-ATATGA-TAGGGTAACCAAATTGGTGCTGCTTTCTGGCAACAAATCTCCGGCGAGCACGGTCTCGACGGCAATGGAGTGTATGTC-------------TTTGGC-GTCCGTGGAACA--TGGGAATGACGCA--CGTCAACTGACATGGATGGAACAGCTACAACGGAACCTCGGAGCTCCAGTTGGAGCGCATGAGCGTTTACTTCAACGAGGTAGATACCATCGC---CCCACTCCCGTCGCATACACC--ACATTCTAACGCCTTGGGGATTTTAGGGTGCCAACAACAAGTATGTCCCTCGCGCAGTCCTAGTCGATTTGGAACCCGGTACCATGGATGCTGTCCGTGCCGGTCCCTTCGGCCAACTCTTCCGCCCCGACAACTTCGTCTTCGGCCAGTCTGGTGCTGGCAACAACTGGGCCAAGGGACATTACACCGAGGGTGCTGAGCTGGTTGACAACGTTCTGGATGTTGTCCGTCGCGAGGCTGAGGGCTGCGACTGCCTCCAGGGCTTCCAGATCACCCACTCCCTCGGTGGTGGTACCGGTGCCGGTATGGGTACGCTGCTGATCTCCAAGATCCGCGAGGAGTTCCCGGACCGCATGATGGCTACCTTCTCTGTCATGCCCTCTCCCAAGGTCTCAGACACCGTCGTCGAGCCCTACAACGCTACCCTCTCCGTCCACCAGCTGGTCGAGAACTCAGACGAGACCTTCTGTATCGACAATGAGGCTCTATACGATATTTGCATGCGTACCCTGAAGCTATCCAACCCCTCATACGGTGACTTGAACCACCTGGTCTCCGCCGTCATGTCTGGCGTCACTACTTGCCTGCGTTTCCCTGGTCAGCTTAACTCTGACCTGCGCAAGTTGGCCGTCAACATGGTGCCATTCCCTCGTCTGCACTTCTTCATGGTCGGCTTTGCCCCTCTTACTAGTCGTGGTGCTCACTCTTTCCGTGCTGTGACGGTCCCCGAGCTGACGCAGCAAATGTTCGACCCCAAGAACATGATGGCTGCCGCTGACTTCCGCAACGGTCGTTACCTGACCTGCTCTGCTATCTTGTAAGAAACCACCACCTTTCCCCCTTCAGCGCTACAAATCGCTAACTGAATATTCTCGCTAGCCGTGGTAAGGTTTCCATGAAGGAAGTTGAGGACCAGATGCGAAACGTCCAGAACAAGAACTCGTCGTACTTTGTCGAATGGATTCCCAACAACATCCAGA
Nemania_cyclobalanopsina       CATTAAAGAGTGT--AATAACTCCTACACCCATGTGAACATACCTCATGTTGCCTCGGCAGGTCGC--CCCTCCCCGTAG-GCCCTACCCTGTAGGCCCTACCC-GAAGGCGCGGGTACCCCTGCCGGCGGCCCACGAAACTCTGTCTCATGTTGAATTCTGAACCTATAACTAAATAAGTTAAAACTTTCAACAACGGATCTCTTGGTTCTGGCATCGATGAAGAACGCAGCGAAATGCGATAAGTAATGTGAATTGCAGAATTCAGTGAATCATCGAATCTTTGAACGCACATTGCGCCCATTAGTATTCTAGTGGGCATGCCTGTTCGAGCGTCATTTCAACCCTTAAGCCCTTGTTGCTTAGCGTTGGGAGCCTACGG----CACCGTAGCTCCCCAAAGTCAGTGGCAGAGTCGGCTCACACTCTAGACGTAGTAATTTTCACCTCGCCTACAGTTGGACCGGTCCCTCGCCG-----------------------------------------------------------------CAACAGCTCAAATTTGAAATCTGGCTCTCTAGGGCCCGAGTTGTAATTTGTAGAGGATGCTTTTGGCGCGGTGCCTTCCGAGTTCCCTGGAACGGGACGCCTTAGAGGGTGAGAGCCCCGTACGGTTGGACACCAAGCCTCTGTAAAGCTCCTTCGACGAGTCGAGTAGTTTGGGAATGCTGCTCTAAATGGGAGGTAAATTTCTTCTAAAGCTAAATATTGGCCAGAGACC-GATAGCGCACAAGTAGAGTGATCGAAAGATGAAAAGCACTTTGAAAAGAGGGTTAAATAGCACGTGAAATTGTTGAAAGGGAAGCG-TTTGCGACCAGACCTTTTCCTAGCGGATCATCCGGT-GTTCTTCGCCGGTGCACTTCGCT-AGGTC-GAGGCCAGCATCGGTTTCTGCAGGGGGATAAAAGCCCAGGGAACGTAGCTCTTTCGGGAGTGTT-ATAGCCCTCCGCATAATACCCTTGCGGGGACCGAGGACCGCGCTTT-TTGCAAGGATGCTGGCGTAATGGTCGTCAACGACCCGTCTTGAAACACGGACCAAGGAGTCGAACATTTGTGCGAGTGTTTGGGTGTTAAACCCTCACGCGTAATGAAAGTGAACGGAGGTGAGAGCCCTT---ACGGGTGCATCATCGACCGATCCTGATGTCTTCGGATGGATTTGAGTAAGAGCATAACTGTTCGGACCCGAAAGATGGTGAACTATGCGTGGATAGGGTGAAGCCAGAGGAAACTCTGGTGGAGGCTCGCAGCGGTTCTGACGTGCAAATCGATCGTCAAATCTGCGCATGGG--------------------------------------------------------------------------------------------------------------------------------------------------------------------------------------------------------------------------------------------------------------------------------------------------------------------------------------------------------------------------------------------------------------------------------------------------------------------------------------------------------------------------------------------------------------------TTCTATCGCACCTCAAGCGAAGTATCGAGCAAGGCAAGCAGTTCAATATTGCCCTTGCTGTCAAATCAAACATCATCACGAGCGGACTGAAGTATTCTCTGGCCACGGGAAACTGGGGTGATCAGAAGAAGGCCATGAGCTCTACCGCTGGTGTTTCGCAGGTATTGAACCGATACACATTCGCATCCACCCTGTCACATTTGCGAAGAACGAATACACCGGTCGGCAGGGACGGCAAGCTTGCCAAGCCACGCCAGCTTCACAACACTCACTGGGGTCTCGTTTGCCCGGCCGAGACGCCCGAAGGTCAGGCTTGTGGCCTCGTCAAAAACCTGTCCCTCATGTGTTCTATCAGCGTAGGTACTTCGACGGAACCAATTATAGAGTATATGATTTCTCGAAACATGGAGGTCCTAGAGGAGTACGAACCGCAAAGGTATCCCCACGCCACGAAGATCTTCCTCAACGGATCATGGATCGGTGTCCATCAAGATCCAAAGGCTCTCGTCAAGGACGTCCAACGATTGCGTAGAGCGAACCAGATTCCAGCTGAAGTATCCCTGATTCGGGAAATCCGTGACCGCGAATTCAAGATCTTCTCAGATGCCGGCCGTGTCATGCGACCTCTATACGTGGTCGAGCAGGATGATGACCCCGACAACGGCATTCATAAGGGCACGTTGGTCTTAACGAAGAACATTGTGCGGCGGCTTGAGATCGACCAAACTCTCCCACCTGGAAGTGAGGATTATTTCGGATGGCAAGGTCTAGTCAATGCCGGTGTCATCGAATACATGGACGCTGAAGAAGAGGAAACCGCCATGATATGCATGACTCCTGAAGATCTAGAGGCGTATCGAATGGCCAAGGCGGGCATCGCTAATCCTGACGCGGAATACAGCGTCGACAACCCGAACAAGCGACTAAAGACAAAGATAAACCCGACGACCCACACGTACACCCATTGTGAAATTCACCCAAGCATGCTTCTTGGCATTTGTGCCAGTATTATCCCGTTCCCTGATCATAACCAGGTAAGTA---------------------------------------------------------------------------------------------------------------------------------------------------------------------------------------------------------------------------------------------------------------------------------------------------------------------------------------------------------------------------------------------------------------------------------------------------------------------------------------------------------------------------------------------ATGTC-------------TATAGC-AACCATAAAATC--CAGGGACAGCAGGAGAGTCGACTGACATGCATGGAACAGCTACAATGGAACCTCTGAGCTCCAGCTCGAGCGCATGAGCGTTTACTTCAACGAGGTACGCATACCTACCAATTCACCTCCGATTTGTGGAATCAATATTCTAACGCAGGGCAAAATTTAGGGTGCCGGAAACAAATATGTTCCTCGCGCCGTGCTCGTCGATTTGGAGCCTGGTACTATGGATGCTGTCCGTGCTGGTCCTTTTGGCCAACTTTTCCGACCTGATAACTTCGTTTTCGGCCAGTCGGGTGCTGGCAACAACTGGGCCAAGGGTCAC------------------------------------------------------------------------------------------------------------------------------------------------------------------------------------------------------------------------------------------------------------------------------------------------------------------------------------------------------------------------------------------------------------------------------------------------------------------------------------------------------------------------------------------------------------------------------------------------------------------------------------------------------------------------------------------------------------------------------------------------------------------------------------------------------------------------------
Nemania_diffusa                CATTAAAGAGTGT--AATAACTCCCAAACCCATGTGAACATACCTCATGTTGCCTCGGCAGGTCGCA-CTTTTCTCGTAG-GTCCTACCCTGTAGGCCCTACCCGGAAGGCGCGGGTACCCCTGCCGGCGGCCCACGAAACTCTGTCTCATGTTGAATTCTGAACCTATAACTAAATAAGTTAAAACTTTCAACAACGGATCTCTTGGTTCTGGCATCGATGAAGAACGCAGCGAAATGCGATAAGTAATGTGAATTGCAGAATTCAGTGAATCATCGAATCTTTGAACGCACATTGCGCCCATTAGTATTCTAGTGGGCATGCCTGTTCGAGCGTCATTTCAACCCTTAAGCCCCTGTTGCTTAGCGTTGGGAGCCTACGG----CACCGTAGCTCCCCAAAGTCAGTGGCGGAGTCGGCTCACACTCTAGACGTAGTAATTTTCACCTCGCCTATAGTTGGACCGGTCCCTTGCCGTAAAACCCCCTAATTTTTAAAAGGTTGACCTCGGATCAGGTAGGAATACCCGCTGAACTTAAGCA---------------------------------------------------------------------------------------------------------------------------------------------------------------------------------------------------------------------------------------------------------------------------------------------------------------------------------------------------------------------------------------------------------------------------------------------------------------------------------------------------------------------------------------------------------------------------------------------------------------------------------------------------------------------------------------------------------------------------------------------------------------------------------------------------------------------------------------------------------------------------------------------------------------------------------------------------------------------------------------------------------------------------------------------------------------------------------------------------------------------------------------------------------------------------------------------------------------------------------------------------------------------------------------------------------------------------GGAAAGAAACGACTGGATCTCGCTGGACCCCTGCTTGCCAAACTTTTTCGCAACATCGTTCGTCGGATGACTCAGGAAGTTCTATCGCACCTTAAGCGAAGTATCGAGCAAGGCAAACAGTTCAATATTGCCCTTGCTGTCAAGTCAAATATCATCACGAGTGGACTGAAGTATTCTCTGGCCACGGGAAACTGGGGCGATCAGAAGAAGGCCATGAGCTCTACCGCTGGTGTTTCGCAGGTATTGAACCGATACACATTCGCATCCACCCTGTCACATTTGCGAAGAACGAATACACCGGTCGGCAGAGACGGCAAGCTTGCCAAGCCACGCCAGCTTCACAACACTCACTGGGGTCTCGTTTGCCCGGCCGAGACGCCCGAAGGTCAGGCTTGTGGCCTCGTCAAAAACCTGTCCCTCATGTGTTCTATCAGTGTGGGCACCTCGACGGAACCAATTATAGAGTATATGATTTCTCGAAACATGGAGGTCCTAGAAGAGTATGAACCGCAAAGGTATCCCCACGCCACGAAGATCTTTCTCAACGGATCATGGATCGGTGTCCATCAAGATCCAAAGGCTCTCGTCAAGGACGTCCAACGATTGCGCAGAACAAATCAGATTCCAGCTGAAGTATCCTTGATTCGGGAAATCCGTGACCGCGAATTCAAGATCTTCTCAGATGCCGGCCGTGTCATGCGGCCTCTTTACGTGGTCGAGCAAGATGATGACCCCGACAACGGGATTAATAAGGGCACGTTGGTCTTAACGAAGAACATTGTGCGGCGGCTTGAGATCGACCAAACTCTCCCACCTGGAAGTGAGGATTATTTCGGATGGCAAGGTCTAGTTAATGCCGGTGTCATCGAATATATGGACGCTGAAGAAGAGGAGACCGCCATGATCTGCATGACCCCCGAAGATCTAGAGGCTTATCGAATGGCCAAGGCGGGCATCGCTAACCCTGACGCGGAATACGACGTTGAGAACCCGAACAAGCGACTAAAGACAAAGATAAACCCGACGACCCACACGTACACCCATTGTGAAATTCACCCAAGCATGCTTCTTGGTATTTGTGCCAGTATTATCCCGTTCCCTGATCATAACCAGGTAAGTACCACCGCCGCCTATTTCGTCGCCGCTATTAATCATATTCTTAGTCACCGCGAAACACATACCAGTCTGCCAAACATGCGTGAGATTGTAAGTAGCGCTCCTCCTG-----------TCCCTTCCCCTCTGTTTACTTTTGCAACCCAATCCAGCTCCTTCAATTTTTTGCTGCCCTATCCCTGAACGCGTCT----CCTGATGGCCCTTGCCATTAGTCTGTCCGCATTCATACACGAGTATCATCTGTAGTAAAGCATGTGGCAAAAGCCAATAACT--AAGCTTCATTCAACCTCGCCA-TCACCT------TACGGAACCACAGATTAGAACTAGGCTAACCATTATTT--CCCGTTCGCAGGTCCACCTCCAAACCGGCCAATGCGTAAGTCGCCCTTCGAGCCTCCACGACGATACCGAGAAATTTCCCAGGCTCACATTCTATGA-CAGGGTAACCAAATTGGTGCTGCTTTCTGGCAACAAATTTCTGGCGAGCACGGTCTCGACGGCAGTGGCGTGTATGTC-------------TATAGC-AATCATAAAATC--CAGCGAGGGCAGGAGAGTCGACTGACATAAATGGAATAGCTACAATGGAACCTCTGAGCTCCAGCTCGAGCGCATGAGCGTTTACTTCAACGAGGTACGCGAACCTACCAATTCACCTCCGGTTTATGGAATCAATATTCTAACGCGGGGTAATATTTAGGGTGCCGGAAACAAATATGTTCCTCGCGCCGTGCTCGTCGATTTAGAGCCTGGTACCATGGATGCTGTCCGTGCCGGTCCTTTCGGCCAACTTTTCCGACCCGATAACTTTGTTTTCGGCCAGTCTGGTGCTGGCAACAACTGGGCCAAGGGACATTACACTGAGGGTGCTGAGCTTGTCGACAACGTTCTCGATGTCGTTCGTCGCGAAGCTGAGGGCTGCGACTGCCTTCAGGGTTTCCAGATCACCCACTCGCTCGGTGGTGGCACTGGTGCCGGTATGGGTACTCTGCTAATCTCTAAGATTCGCGAGGAGTTTCCTGACCGCATGATGGCCACCTTCTCCGTTATGCCCTCTCCCAAGGTCTCGGACACCGTTGTCGAGCCCTATAACGCCACCCTTTCCGTCCACCAGCTGGTCGAGAACTCCGACGAGACCTTCTGCATTGACAACGAGGCTCTATACGACATTTGCATGCGTACTTTGAAGCTGTCCAACCCTTCGTACGGTGATCTGAATCACCTTGTCTCCGCTGTCATGTCTGGTGTCACCACATGCTTGCGTTTCCCTGGTCAACTTAACTCTGATCTTCGCAAGTTGGCTGTGAACATGGTGCCTTTCCCTCGTCTGCACTTCTTCATGGTCGGCTTTGCTCCTCTTACGAGCCGTGGTGCGCACTCTTTCCGCGCTGTCACCGTCCCTGAGTTGACTCAGCAAATGTTCGACCCCAAGAACATGATGGCCGCCGCTGACTTCCGTAACGGTCGCTATCTAACCTGCTCTGCCATTTTGTAAGAACTAGCCCTTTCTCGCTG--CGATATGATCAGTCTCTAACTTAACTCTTTGAATAGCCGCGGCAAGGTTTCCATGAAGGAGGTGGAGGACCAGATGCGAAACGTTCAGAACAAGAACTCGTCCTACTTCGTCGAGTGGATTCCCAACAACATCCAGA
Nemania_maritima               CATTAAAGAGTTC--TATAACTCCCAAACCCATGTGAACATACCTTACGTTGCCTCGGCAGGTCGTG-CCTACCCCGTAGCGCCCTACCCTGTAGGACCTACCCGGTAGACGCGGGTAAGCCTGCCGGCGGCCCACGAAACTCTGTTTAGTATTGAATTCTGAACCTGTAACAAAATAAGTTAAAACTTTCAACAACGGATCTCTTGGTTCTGGCATCGATGAAGAACGCAGCGAAATGCGATAAGTAATGTGAATTGCAGAATTCAGTGAATCATCGAATCTTTGAACGCACATTGTGCCCACTAGTATTCTAGTGGGCATGCCTGTTCGAGCGTCATTTCAACCCTTAAGCCTCTGTTGCTTAGTGTTGGGAGCCTACGG---TCATAGTAGCTCCTCAAAGTTAGTGGCGGAGCTGGCTCACACTCCAGGCGTAGTAGATGTTATCTCGCTTGTAGTTAGGCCGGTCCCCAGCCGTAAAACCCCCT-AATTTTTAAAGGTTGACCTCGGATCAGGTAGGAATACCCGCTGAACTTAAGCA---------------------------------------------------------------------------------------------------------------------------------------------------------------------------------------------------------------------------------------------------------------------------------------------------------------------------------------------------------------------------------------------------------------------------------------------------------------------------------------------------------------------------------------------------------------------------------------------------------------------------------------------------------------------------------------------------------------------------------------------------------------------------------------------------------------------------------------------------------------------------------------------------------------------------------------------------------------------------------------------------------------------------------------------------------------------------------------------------------------------------------------------------------------------------------------------------------------------------------------------------------------------------------------------------------------------------GGCAAGAAGCGATTGGATCTCGCTGGGCCTTTGCTCGCCAAACTCTTTCGGAATATAGTACGCCGAATGACTCAGGAAGTTCTTTCGCACCTGAAGCGAAGCATCGAGCAGGGCAAGCAGTTCAATATTGCTCTTGCCGTCAAGTCAAATATTATCACGAGTGGATTAAAGTACTCTCTCGCTACGGGGAACTGGGGTGACCAGAAGAAGGCTATGAGCTCCACGGCAGGTGTCTCACAGGTGCTCAACCGATACACATTCGCATCTACTCTATCGCATCTGCGAAGAACGAATACTCCAGTTGGCAGGGACGGCAAGCTTGCCAAGCCACGTCAACTTCATAACACCCACTGGGGCCTCGTCTGCCCGGCCGAGACACCCGAAGGCCAAGCCTGTGGTCTCGTGAAAAACCTGTCCCTTATGTGCTCGATCAGCGTCGGTACTTCGACAGAACCTATTATAGAGTATATGATCTCTCGGAATATGGAAGTCTTGGAAGAGTACGAGCCGCAACGGTATCCCCACGCCACCAAGATCTTCCTCAACGGATCGTGGATCGGCGTTCATCAAGATCCCAAGGCTCTAGTGAGAGACGTCCAACAGCTGCGTCGGACGAATCAGATTCCGGCTGAAGTCTCTCTGATTAGAGATATTCGTGATCGTGAATTCAAAATATTCTCGGATGCTGGCCGCGTCATGCGACCCCTGTACGTTGTCGAGCAAGACGATGATCCCGACAACGGGATTCACAAGAATACGCTGGTTCTGACGAAGGATATCGTCCGGCGGCTTGAGCTAGACCAGACTCTTCCACCTGGCAGTGAGGATTACTTCGGATGGCAGGGGCTAGTCAATGCCGGCGTCGTCGAGTATATGGACGCCGAGGAAGAGGAAACGGCCATGATCTGCATGACCCCGGAAGACTTGGACGCTTATCGAATGGCCAAGATGGGTATTCCAAATCGTGAAGCAGAATATAATGTCGACAACCCAAATAAGCGACTAACGACGAAGATTAATCCAACCACTCACACGTATACTCACTGCGAAATCCACCCCAGTATGCTTCTTGGCATATGCGCCAGTATTATCCCATTTCCCGATCATAACCAGGTAAGTTCTGCCACACCGCACTTCGTTGCGTTTGTTAATCGCATTTATAGTCACCCCGAAATACCTACCAATCTGCCAAACATGCGTGAGATTGTAAGTTCTTGTCCTGCCCCCTGGCGCTTTCTTGTTTACTTTTTTTTTTTTTTGCAACCCAATCGAGCTCCAGCAATTTTGTGTTGCCGCATCCCTGAACGCGTCCCCAA---------------------------------------CCAG-------------------CCTGACGGCCGACTGCCATC--TAATTTCATGCAAACACCCAGATTAGCT------CCAAACATGACACGTGGAAATCAAGCTAACCGTGCTCT-TCTCGCCTACAGGTCCATCTTCAAACCGGCCAATGCGTAAGCTACCTTGAACTCCAGGCCATCGGTAGCGAGAGGATCTCGAAGCTCACATGATACGA-TAGGGTAACCAAATTGGTGCTGCTTTCTGGCAACAAATTTCTGGCGAGCACGGTCTCGACGGCAATGGCGTGTAAGTT-------------TGCCGT-CCTTGCTCGACCCCCGAAGGTGGCAGAACGGTCAATTGACATTCATGGGACAGCTACAATGGAACCTCGGAGCTCCAACTCGAGCGCATGAGCGTCTACTTCAACGAGGTACGTCTACTCGCCGATGGATCGGTATCCTTGAATAGCGAGATACTAACGCGGTGGAGTCTCTAGGGTGCTGGCAACAAATACGTTCCCCGTGCCGTTCTCGTCGATTTGGAGCCTGGTACCATGGACGCCGTCCGCGCCGGTCCCTTTGGTCAGCTCTTCCGTCCCGACAACTTCGTCTTCGGCCAGTCTGGTGCCGGCAACAACTGGGCCAAGGGCCATTACACCGAGGGTGCTGAGCTGGTCGACCAAGTTCTTGACGTTGTCCGCCGCGAGGCCGAGGGCTGCGACTGCCTCCAGGGTTTCCAGATCACCCACTCGCTCGGTGGTGGTACCGGTGCCGGTATGGGTACGCTGCTGATCTCCAAGATTCGCGAGGAGTTCCCCGACCGCATGATGGCCACCTTCTCCGTCATGCCTTCGCCCAAGGTCTCGGATACCGTCGTCGAGCCTTACAACGCTACCCTCTCCGTTCATCAGCTGGTCGAGAACTCGGACGAGACCTTCTGCATTGACAACGAGGCCCTGTACGACATCTGCATGCGTACCCTCAAGCTATCCAACCCCTCATATGGTGACCTGAACCACCTCGTCTCCGCCGTCATGTCTGGTGTCACCACCTGCCTGCGTTTCCCTGGCCAGCTTAACTCTGACCTGCGCAAGTTGGCTGTGAACATGGTTCCCTTCCCTCGTCTGCATTTCTTCATGGTCGGCTTTGCCCCCCTGACCAGCCGTGGCGCCCACTCTTTCCGTGCCGTCACCGTCCCCGAGTTGACCCAGCAAATGTTCGACCCCAAGAACATGATGGCTGCCGCCGATTTCCGTAACGGTCGCTATCTGACATGCTCTGCCATCTTGTAAGAATCCTCCTCTCCTTATCCCCGCGCATCGTTGGTTGCTGACA----AATACGGCTAGCCGCGGCAAGGTTTCCATGAAGGAAGTTGAGGACCAGATGCGAAATGTGCAGAACAAGAACTCGTCGTACTTCGTCGAGTGGATTCCCAACAACATCCAGA
Stilbohypoxylon_quisquiliarum  CATTAAAGAGTTC--TATAACTCCCAAACCCATGTGAATCTACCATATGTTGCCTCGGCAGGTCGCG-CCTACCCTGTGGTGTCCTACCCCGTAGACCCTACCCGGTAGACGCGGGCAAGCCTGCCGGCGGCCTACGAAACGCTGTTTATTATTGAATTCTGAACCTATAACTAAATAAGTTAAAACTTTCAACAACGGATCTCTTGGTTCTGGCATCGATGAAGAACGCAGCGAAATGCGATAAGTAATGTGAATTGCAGAATTCAGTGAATCATCGAATCTTTGAACGCACATTGCGCCCATTAGTATTCTAGTGGGCATGCCTGTTCGAGCGTCATTTCAACCCTTAAGCCTCTGTTGCTTAGTGTTGGGAGCCTACGG----CATAGTAGCTCCTTAAAATTAGTGGCGGAGTCGGTTCACACTCTAGACGTAGTAGATTTATTCTCGCCTGTAGTTGGACCGGTCCCCTGCCGTAAAACCCCCT-AATTTATCAAGGTTGACCTCGGATCAGGTAGGAATACCCGCTGAACTTAAGCA---------------------------------------------------------------------------------------------------------------------------------------------------------------------------------------------------------------------------------------------------------------------------------------------------------------------------------------------------------------------------------------------------------------------------------------------------------------------------------------------------------------------------------------------------------------------------------------------------------------------------------------------------------------------------------------------------------------------------------------------------------------------------------------------------------------------------------------------------------------------------------------------------------------------------------------------------------------------------------------------------------------------------------------------------------------------------------------------------------------------------------------------------------------------------------------------------------------------------------------------------------------------------------------------------------------------------GGCAAGAAGCGACTGGACCTTGCCGGACCTTTGCTCGCCAAGCTCTTCCGTAACATAGCACGTCGGATGACTCAGGAGGTTCTATCACATCTCAAGCGAAGTATCGAGCAAGGCAAGCAGTTCAATATTGCCCTTGCCGTCAAGTCCAACATCATCACGAGTGGATTGAAATATTCTCTCGCTACAGGCAACTGGGGTGATCAGAAGAAGGCCATGAGCTCCACCGCTGGTGTTTCGCAGGTGCTGAACAGGTACACATTCGCATCCACCTTATCACATTTACGAAGAACGAATACCCCGGTTGGCAGAGATGGTAAGCTCGCCAAACCACGGCAGCTTCACAACACTCACTGGGGTCTGGTCTGCCCGGCTGAGACGCCTGAAGGCCAGGCATGTGGCTTGGTCAAAAATTTGTCACTTATGTGCTCAATCAGCGTGGGTACGTCGACGGAACCTATTATAGAATATATGATTTCGCGAAATATGGAGGTTCTGGAAGAGTATGAACCCCAAAGGTACCCCAATGCTACAAAGATCTTTCTCAATGGATCGTGGATCGGTATCCATCAAGATCCCAAAGCTCTTGTCAGGAATGTCCAACAGTTGCGCGGGACAAATCAAATTCCGGCTGAAGTATCCCTGATTCGGGATATTCGTGATCGTGAATTCAAGATATTCTCAGATGCCGGCCGTGTCATGAGACCATTGTTTGTGGTTGAGCAAGAAGACGACCCTGACAATAATATCGAGAAAAACTCGCTGGTCTTGACAAAAGACATGGTCCGGCGGCTTGAGATAGACCAGACCCTTCCGCCTGGAAGTGACGAATATTTCGGATGGGAAGGCCTGGTCAATGCCGGTGTTATCGAATATATGGATGCAGAAGAGGAAGAAACTGCCATGATCTGCATGACTCCCGAAGATTTAGAGGCTTTCAGATTGACCAAGTTGGGCCAAATGGATCCTGACGCAGGGTCCACCCTGGACGAGCCGAATAAACGACTCAAGACAAGAATGAACCCGACAACACATACGTACACCCACTGTGAAATTCACCCAAGTATGCTTCTTGGTATTTGCGCCAGTATCATTCCTTTCCCCGATCATAACCAGGTAAGTGTCACCATAGTCTACTACGTCCCAGTCGTTGACCCCAATTATAGTCACCCCGAAACACGTACCAGTCCGCTAAACATGCGTGAGATTGTAAGTGCTCCCTCCCTCC--TATGACCC-GCCCTTCCCCTCTGTTTACTTTTGCAACCCAATCAAGCTCTATCAA-TTTTTGCTACCTTATCCCTGAACGCGTCGA---CCCGACGATGGTTGATGCTGGCCTCTCCACAACTACACACAAACACCGTTTGCAATTAACAATCTGGCAGCTGCCAAAAACA--TAACTTCATCCCCTCTGCAGCGTTATCT------GCTGAAGGATAATATGAGAATCGCGCTAATCATGTTTT-CCCCGTCTCTAGGTTCACCTCCAAACCGGCCAATGCGTAGGTCACCCTTCGGTCCT-CATAACGGCATCGAGAAGCTCCCGCGGCTCACATAGCATGA-CAGGGTAACCAAGTTGGTGCTGCTTTCTGGCAGCAGATCTCTGGCGAGCACGGCCTCGACGGCAATGGAGTGTACGTC-------------TTTGGC-ATTCGTGGAACG--TGGCGACGATGTACCGGCCGACTAACGTGGATGGAACAGCTACAACGGAACCTCCGAGCTCCAGTTGGAGCGCATGAGCGTTTACTTCAACGAGGTAGATACTTC---CAAGCTATACCCGTCGTGTACACTAAATATTCTAACGCGGTAGGGGTTTTAGGGTGCTAACAACAAGTATGTTCCTCGTGCCGTCCTCGTCGACTTGGAACCCGGCACCATGGATGCTGTTCGCGCCGGTCCCTTCGGCCAGCTCTTCCGCCCCGACAACTTCGTCTTCGGTCAGTCCGGTGCCGGCAACAACTGGGCCAAGGGCCACTACACCGAGGGTGCTGAGCTGGTTGACAACGTTCTTGATGTCGTCCGTCGTGAGGCCGAGGGCTGTGACTGCCTCCAGGGCTTCCAGATCACCCACTCGCTCGGTGGTGGTACCGGTGCTGGTATGGGTACGCTGCTGATCTCCAAGATCCGCGAGGAGTTCCCTGACCGCATGATGGCTACCTTCTCCGTCATGCCCTCTCCCAAGGTCTCTGACACCGTTGTCGAGCCCTACAACGCCACCCTCTCCGTCCACCAGCTGGTTGAGAACTCAGACGAGACCTTCTGTATTGACAACGAGGCTCTGTACGACATCTGCATGCGTACCCTGAAGCTATCCAACCCTTCATACGGTGACTTGAACCACCTCGTCTCCGCTGTCATGTCTGGTGTTACAACCTGCTTGCGTTTCCCTGGTCAACTTAACTCTGACCTGCGCAAGTTGGCTGTTAACATGGTGCCATTCCCTCGTCTGCACTTCTTCATGGTCGGCTTTGCGCCTCTTACTAGTCGTGGTGCTTACTCTTTCCGTGCCGTCACGGTCCCTGAGCTAACCCAGCAAATGTTTGACCCCAAGAACATGATGGCTGCCGCTGACTTCCGTAACGGTCGTTACCTAACGTGCTCTGCTATCTTGTAAGTAAATACCGCTCTCGCCTC--CAATGGAGCTGGCTGCTAACTGAAAATTCTCTCCAGCCGTGGCAAGGTTTCCATGAAGGAGGTTGAGGACCAGATGCGAAACGTCCAGAACAAGAACTCGTCGTACTTTGTCGAGTGGATTCCCAACAACATCCAGA
Nemania_feicuiensis            CATTAAAGAGTTCT-TACAACTCCCAAACCCCTGTGAACATACCTTCTGTTGCCTCGGCAGGCCCTGGCCTACCCTGTAGCCCCCTACGCTGTAGGGCCTGCTTGGGGAGCGCGGGGGGCCCTGCCGGCGGCCCACGAAACTCTGTTTAGCATTGAATTCTGAACGTATAACTAAATAAGTTAAAACTTTCAACAACGGATCTCTTGGTTCTGGCATCGATGAAGAACGCAGCGAAATGCGATAAGTAATGTGAATTGCAGAATTCAGTGAATCATCGAATCTTTGAACGCACATTGCGCCCATTAGTATTCTAGTGGGCATGCCTGTTCGAGCGTCATTTCAACCCTTAAGCCCCTGTTGCTTAGCGTTGGGAGCCTACGG----CAGCGTAGCTCCCCAAAGTTAGTGGCGTGGTCGGTTCACACTCCAGACGTAGTACTTTTCACCTCGCCTGTAGCTGGACCG----------------------------------------------------------------------------CAACAGCTCAAATTTGAAATCTGGCCCTC--GGGTCCGAGTTGTAATTTGTAGAGGATGCTTTTGGCGCGGTGCCTTCCGAGTTCCCTGGAACGGGACGCCTTAGAGGGTGAGAGCCCCGTACGGTTGGACACCAAGCCTCTGTAAAGCTCCTTCGACGAGTCGAGTAGTTTGGGAATGCTGCTCTAAATGGGAGGTAAATTTCTTCTAAAGCTAAATATTGGCCAGAGACC-GATAGCGCACAAGTAGAGTGATCGAAAGATGAAAAGCACTTTGAAAAGAGGGTTAAATAGCACGTGAAATTGTTGAAAGGGAAGCG-TTTGCGACCAGACCTTTTCCTAGCGGATCATCCGGT-GTTC-TCACCGGTGCACTTCGCT-AGGTT-TAGGCCAGCATCGGTTTTTATAGGGGGATAAAAGCTCTGGGAACGTAGCTCCTCCGGGAGTGTT-ATAGCCCTCTGCATAATACCTTTATAGGGACCGAGGACCGCGCTTT-TAGCAAGGATGCTGGCGTAATGGTCGTCAACGACCCGTCTTGAAACACGGACCAAGGAGTCGAACATTTGTGCGAGTGTTTGGGTGTTAAACCCTCACGCGTAATGAAAGTGAACGGAGGTGAGAGCCCTT---ACGGGTGCATCATCGACCGATCCTGATGTCTTCGGATGGATTTGAGTAAGAGCATAACTGTTCGGACCCGAAAGATGGTGAACTATGCGTGGATAGGGTGAAGCCAGAGGAAACTCTGGTGGAGGCTCGCAGCGGTTCTGACGTGCAAATCGATCGTCAAATCTGCGCATGG-----------------------------------------------------------------------------------------------------------------------------------------------------------------------------------------------------------------------------------------------------------------------------------------------------------------------------------------------------------------------------------------------------------------------------------------------------------------------------------------------------------------------------------------------------------------------------------AAGCGAAGTATCGAGCAAGGCAAACAGTTCAACATCGCCTTGGCCGTCAAGTCAAACATCATCACGAGTGGACTGAAATATTCTCTCGCCACCGGAAACTGGGGCGATCAGAAGAAAGCGATGAGCTCCACCGCCGGTGTTTCGCAAGTGTTGAACCGATACACATTCGCATCTACCTTGTCACATTTGCGAAGAACGAACACTCCAGTCGGCAGAGACGGTAAGCTTGCCAAACCACGGCAGCTTCACAACACCCATTGGGGACTTGTCTGTCCTGCCGAGACACCCGAAGGTCAGGCTTGTGGTCTAGTCAAAAACCTGTCCCTCATGTGTTCTATCAGTGTAGGCACTTCGACGGAACCGATTATAGAGTATATGATATCTCGAAATATGGAGGTCTTAGAGGAATATGAACCTCAAAGGTACCCTCACGCCACCAAGATCTTTCTTAACGGGTCATGGATCGGTGTCCATCAGGACCCCAAGGCTTTGGTAAGGGATGTTCAGCAACTACGCCGAACGAATCAGATTCCAGCTGAAGTATCCTTGATTCGAGATATTCGTGATCGTGAATTCAAGATCTTCTCAGACGCCGGCCGTGTCATGCGGCCCCTATACGTGGTCGAGCAAGAGGATGACCCCGACAATGGTGTTCAGAAGGGTACACTGGTCTTAACTAAAAACATTGTCCGGCGGCTTGAGATCGACCAAACTCTCCCACCCGGCAGCGAGGACTATTTCGGATGGCAAGGCCTAGTCAATGCTGGTGTCATCGAATATATGGACGCCGAAGAAGAGGAGACTGCCATGATTTGCATGACTCCGGAAGACCTAGAGGCGTATCGGCTAGCCAAGATGGGCATCCCCAACCCTGAAGCAGAATATAACGTCAACAACCCTAATAAACGACTAAAAACGAAGATAAACCCGACGACCCACACGTATACTCATTGTGAAATTCACCCGAGTATGCTTCTTGGCATCTGTGCCAGTATCATCCCATTCCCCGATCATAACCAGGTAAGTACAGTCGTATCTAATCACGTT---------------------------------------------------------------------------------------------------------------------------------------------------------------------------------------------------------------------------------------------------------------------------------------------------------------------------------------------------------------------------------------------------------------------------------------------------------------------------------------------------------------------GTGTATGTC---------------TAGC-ATCTGTGAGACC--TCGAGAGGATAAAATGACGTTCTGACGTGGGTGAAACAGCTACAACGGAACCTCTGAGCTCCAGCTCGAGCGTATGAGCGTTTACTTCAACGAGGTATGCCTATCTACCAACTCTCCAACGATTCCCATAACTACGATTCTAACTCATTGGAAACTTTAGGGTGCTGGCAACAAATATGTTCCTCGCGCCGTTCTCGTCGACTTGGAGCCCGGTACAATGGATGCTGTCCGTGCTGGTCCCTTCGGTCAACTCTTCCGACCCGATAACTTCGTTTTTGGTCAGTCCGGTGCTGGCAACAACTGGGCCAAGGGTCACT-----------------------------------------------------------------------------------------------------------------------------------------------------------------------------------------------------------------------------------------------------------------------------------------------------------------------------------------------------------------------------------------------------------------------------------------------------------------------------------------------------------------------------------------------------------------------------------------------------------------------------------------------------------------------------------------------------------------------------------------------------------------------------------------------------------------------------
Nemania_primolutea             CATTAAAGAGTTTTCTACAACTCCCAAACCCCTGTGAACATACCTTCTGTTGCCTCGGCAGGCCTCGCCTACCCTCGTAGCCCCCTACACCGTAGGGCCTACGCGGGTGGTGC-GCGGACCCTGCCGGCGGCCCGCGAAACTCTGTTTAGCACTGAATTCTGAACATATAACTAAATAAGTTAAAACTTTCAACAACGGATCTCTTGGTTCTGGCATCGATGAAGAACGCAGCGAAATGCGATAAGTAATGTGAATTGCAGAATTCAGTGAATCATCGAATCTTTGAACGCACATTGCGCCCATTAGTATTCTAGTGGGCATGCCTGTTCGAGCGTCATTTCAACCCTTAAGCCCCTGTTGCTTAGCGTTGGGAGCCTACGG----CAGCGTAGCTCCCCAAAGTTAGTGGCGTGGTCGGTTCACACTCCAGACGTAGTAGATTTCGTCTCGCCTGTAGTTGGACCGGTCCCCTGCCGTAAAACACCCC-AATTCTAAAAGGTTGACCTCGGATCAGGTAGGAATACCCGCTGAACTTAAGCA---------------------------------------------------------------------------------------------------------------------------------------------------------------------------------------------------------------------------------------------------------------------------------------------------------------------------------------------------------------------------------------------------------------------------------------------------------------------------------------------------------------------------------------------------------------------------------------------------------------------------------------------------------------------------------------------------------------------------------------------------------------------------------------------------------------------------------------------------------------------------------------------------------------------------------------------------------------------------------------------------------------------------------------------------------------------------------------------------------------------------------------------------------------------------------------------------------------------------------------------------------------------------------------------------------------------------GGCAAGAAGCGATTAGATCTCGCCGGACCTTTGCTCGCCAAACTCTTCCGCAACATAGTTCGTCGGATGACTCAGGAAGTACTATCGCATCTCAAGCGAAGTATCGAGCAAGGCAAACAGTTCAATATCGCCTTAGCCGTCAAGTCAAACATCATTACGAGCGGGCTGAAGTATTCTCTTGCGACTGGAAACTGGGGTGATCAGAAGAAGGCCATGAGCTCCACCGCCGGTGTTTCGCAGGTATTGAACCGGTACACATTCGCATCTACCTTGTCGCATTTGCGAAGAACGAACACCCCGGTCGGCAGAGACGGTAAGCTCGCCAAGCCACGGCAGCTTCACAACACCCACTGGGGACTTGTGTGTCCGGCCGAGACGCCCGAAGGCCAGGCTTGTGGTCTGGTCAAAAACCTGTCCCTCATGTGTTCTATCAGCGTAGGCACTTCAACGGAACCCATCATAGAGTATATGATTTCCCGGAATATGGAGGTACTGGAGGAATATGAACCACAAAGGTATCCCCACGCAACCAAGATCTTTCTCAACGGATCATGGATCGGTGTCCATCAAGATCCGAAAGCCTTGGTAAGAGATGTTCAGCAACTGCGCCGAACGAATCAGATTCCGGCTGAAGTGTCCTTGATTCGAGATATCCGTGACCGTGAATTCAAGATCTTCTCAGATGCCGGCCGCGTCATGCGGCCCTTGTACGTGGTTGAGCAAGAGGACGATCCCGACAATGGTATTCAGAAGGGCACACTAGTCTTAACTAAAAACATTGTCCGACGACTGGAACTCGACCAAACTCTCCCACCCGGAAGTGAGGATTATTTCGGATGGCAAGGCTTAGTCAATGCTGGTGTCATCGAATATATGGACGCCGAAGAAGAGGAGACTGCCATGATTTGCATGACTCCTGAAGACCTAGAGGCGTATCGGATGGCCAAGATGGGCATTCCCAATCCTGACGCAGAATACAACGTCAACAACCCCAATAAACGACTAAAGACGAAGATCAATCCAACGACCCACACGTATACCCATTGCGAAATTCACCCAAGTATGCTTCTTGGCATTTGTGCCAGTATCATCCCATTCCCCGATCATAACCAGGTAAATACAAGCGTAATCTATCTCATTGCAATTGCTAATTTAGGTTTTAGTCCCCCCGAAACACGTACCAGTCTGCCAAACATGCGTGAGATTGTAAGTGGTGCTCGACCTC-----------TCTTGCCCCCTCTGTTTACTTTTGCAACCCAATCAAGCTCCCTCAATTTTTTGCTACCCTATCCCTGAACGCGTCC----CACGACGCCCCTCGCTATTAAT----CCTCATCTCTACATGGGCATCGTCCACTGTAAAGAATGTGGTAACTGCTGATAGCA--AAGTTTCATCCAACTCTCCAGATTATAT------GCAGAGTCCAAATCCGAAAATCGGGCTAACGTGA-TTC-CACCTTATACAGGTCCACCTCCAAACCGGCCAATGCGTAAGTCGCGCTTCGATCCGCCTCGACGATGTCGATAATATCCCCGGGCTCACATGGCATGA-TAGGGTAACCAAATTGGTGCTGCTTTCTGGCAACAAATTTCCGGCGAGCACGGTCTCGACGGCAATGGCGTGTATGTC---------------TAGC-ATCCATGAAACC--TGGGGAAGACGAAGTAATGTTCTAACAT-CGTGAAACAGCTACAATGGAACCTCGGAGCTCCAGCTCGAGCGCATGAGCGTTTACTTCAACGAGGTACGCCCGCCTACCAATCCACTAACGATCCTTATAACCGCGATGCTAACGCATTCGATATTTTAGGGTGCCGGCAACAAGTATGTCCCTCGCGCCGTTCTCGTCGATTTGGAGCCTGGTACAATGGATGCCGTCCGTGCTGGTCCGTTCGGTCAACTCTTCCGACCTGATAACTTCGTTTTCGGCCAGTCTGGTGCTGGCAACAACTGGGCCAAGGGTCACTACACTGAGGGTGCTGAGCTGGTTGACAACGTTCTCGATGTCGTTCGTCGTGAGGCTGAGGGCTGCGACTGCCTCCAGGGTTTCCAGATCACCCACTCGCTCGGTGGTGGTACCGGTGCTGGTATGGGTACTCTGCTCATCTCCAAAATCCGTGAGGAGTTCCCCGACCGCATGATGGCCACCTTCTCCGTTATGCCTTCTCCCAAGGTCTCGGACACTGTCGTCGAGCCCTACAACGCTACCCTCTCCGTCCACCAGCTGGTCGAGAACTCCGACGAGACCTTCTGCATTGACAACGAGGCCTTGTACGATATCTGCATGCGCACCCTAAAGCTGTCTAACCCCTCATACGGTGATCTGAATCACCTCGTCTCCGCCGTCATGTCTGGTGTTACTACCTGCCTGCGTTTCCCTGGTCAGCTTAACTCTGATCTGCGCAAGCTGGCTGTCAACATGGTGCCTTTCCCTCGTCTGCACTTCTTCATGGTCGGCTTTGCCCCTCTCACTAGCCGCGGTGCGCACTCTTTCCGTGCCGTCACCGTTCCCGAGTTGACTCAGCAAATGTTCGACCCCAAGAACATGATGGCCGCCGCTGATTTCCGCAACGGTCGTTACCTCACATGCTCTGCCATCTTGTAAGAGTCGCCCCTTCCCCCCTT--CGTCGCGATGTGTTACTGACTTGATACTTCAAATAGCCGTGGTAAGGTTTCCATGAAGGAGGTCGAAGACCAGATGCGAAATGTTCAAAACAAGAACTCGTCATACTTCGTTGAGTGGATTCCCAACAACATCCAGA
Nemania_aquilariae             CATTAAAGAGTTTTCTACAACTCCCAAACCCCTGTGAACATACCTTCTGTTGCCTCGGCAGGCCTCGCCTACCCTCGTAGCCCCCTACACCGTAGGGCCTACGCGGGTGGTGC-GCGGACCCTGCCGGCGGCCCGCGAAACTCTGTTTAGCACTGAATTCTGAACATATAACTAAATAAGTTAAAACTTTCAACAACGGATCTCTTGGTTCTGGCATCGATGAAGAACGCAGCGAAATGCGATAAGTAATGTGAATTGCAGAATTCAGTGAATCATCGAATCTTTGAACGCACATTGCGCCCATTAGTATTCTAGTGGGCATGCCTGTTCGAGCGTCATTTCAACCCTTAAGCCCCTGTTGCTTAGCGTTGGGAGCCTACGG----CAGCGTAGCTCCCCAAAGTTAGTGGCGTGGTCGGTTCACACTCCAGACGTAGTAGATTTCGTCTCGCCTGTAGTTGGACCGGTCCCCTGCCGTAAAACACCCC-AATTCTAAAAGGTTGACCTCGGATCAGGTAGGAATACCCGCTGAACTTAAGCACAACAGCTCAAATTTGAAATCTGGCCCTC--GGGTCCGAGTTGTAATTTGCAGAGGATGCTTTTGGCGCGGTGCCTTCCGAGTTCCCTGGAACGGGACGCCTTAGAGGGTGAGAGCCCCGTACGGTTGGACACCAAGCCTCTGTAAAGCTCCTTCGACGAGTCGAGTAGTTTGGGAATGCTGCTCTAAATGGGAGGTAAATTTCTTCTAAAGCTAAATATTGGCCAGAGACC-GATAGCGCACAAGTAGAGTGATCGAAAGATGAAAAGCACTTTGAAAAGAGGGTTAAACAGCACGTGAAATTGTTGAAAGGGAAGCG-TTTGCGACCAGACCTTCTCCTGGCGGATCATCCGGTGGTTT-CCACCGGTGCACTTCGCC-AGGTC-GAGGCCAGCATCGGTCTCTGTAGGGGGATAAAAGCTCTGGGAACGTAGCTCCTCCGGGAGTGTT-ATAGCCCTCTGCATAATACCCTTACGGGGACCGAGGACCGCGCCTTCGGGCAAGGATGCTGGCGTAATGGTTGTCAACGACCCGTCTTGAAACACGGACCAAGGAGTCGAACATTTGTGCGAGTGTTTGGGTGTTAAACCCTCACGCGTAATGAAAGTGAACGGAGGTGAGAGCCCTT---ACGGGTGCATCATCGACCGATCCTGATGTCTTCGGATGGATTTGAGTAAGAGCATAACTGTTCGGACCCGAAAGATGGTGAACTATGCGTGGATAGGGTGAAGCCAGAGGAAACTCTGGTGGAGGCTCGCAGCGGTTCTGACGTGCAAATCGATCGTCAAATCTGCGCATGGGGGCGA-AAGACTTATCGAA------------------------------------------------------------------------------------------------------------------------------------------------------------------------------------------------------------------------------------------------------------------------------------------------------------------------------------------------------------------------------------------------------------------------------------------------------------------------------------------------------------------------------------------------------------------------------------------------------------------------------------------------------------GGAAACTGGGGTGATCAGAAG-AGGCCATGACTTCCACCCCCGGTGTTTCCCAGGTA-TGAACCGGTACACATTCGCATCTACCTTGTCGCATTTGCGAAGAACGAACACCCCGGTCGGCAGAGACGGTAAGCTCGCCAAGCCACGGCAGCTTCACAACACCCACTGGGGACTTGTGTGTCCGGCTGAGACGCCCGAAGGCCAGGCTTGTGGTCTGGTCAAAAACCTGTCCCTCATGTGTTCTATCAGCGTAGGCACTTCGACGGAACCCATCATAGAGTACATGATTTCTCGGAATATGGAAGTGTTAGAGGAATATGAACCCCAGAGGTATCCCCACGCAACCAAGATCTTTCTCAACGGATCATGGATCGGTGTTCATCAAGATCCAAAAGCTTTGGTTAGGGATGTTCAGCAATTGCGCCGAACGAATCAGATTCCGGCTGAAGTATCATTGATTCGAGACATCCGTGATCGTGAATTCAAGATCTTCTCAGATGCCGGCCGCGTCATGCGACCCTTATACGTGGTTGAGCAAGAGGACGATCCCGACAATGGTATTCAGAAGGGCACACTAGTCTTGACTAAAAACATTGTCCGACGGCTGGAGCTCGACCAAACTCTCCCACCCGGAAGTGAGGATTATTTCGGATGGCAAGGCTTAGTCAATGCTGGTGTCATCGAATATATGGACGCTGAAGAAGAGGAGACTGCCATGATTTGCATGACTCCTGAAGACCTAGAGGCGTATCGGATGGCCAAGATGGGCATTCCCAATCCTGACGCAGAATACAACGTCAACAACCCCAATAAACGACTAAAGACGAAGATCAATCCGACGACCCACACGTATACCCATTGCGAAATTCACCCAAGTATGCTTCTTGGCATTTGTGCCAGTATCATCCCATTCCCCGATCATAACCAGGTAAATGCAAGCGTAATCTATCTTATTGCAATCGCTAATTTAGGTCT---ATCCCCCGAACCGCCT---------------------------------------------------------TCTTGCCCCCTCTGTTTACTTTTGCAACCCAATCAAGCTCCCTCAATTTTTTGCTACCCTATCCCTGAACGCGTCC----CACGACGCCCCTCGCTATTAAT----CCTCATCTCTACATGGGCATCGTCCACTGTAAAGAATGTGGTAACTGCTGATAGCA--CAGTTTCATCCAACTCTCCAGATTATAT------GCAGAGTCCAAATCCGAAAATCGGGCTAACGTGA-TTC-CACCTTGTACAGGTCCACCTCCAAACCGGCCAATGCGTAAGTCGCGCTTCGATCCGCCTCGACGATGTCGATAATATCCCCGGGCTCACATGGCATGA-TAGGGTAACCAAATTGGTGCTGCTTTCTGGCAACAAATTTCCGGCGAGCACGGTCTCGACGGCAATGGCGTGTATGTC---------------TAGC-ATCCATGAAACC--TGGGGAAGACGAAGTAATGTTCTAACAT-CGTGAAACAGCTACAATGGAACCTCAGAGCTCCAGCTCGAGCGCATGAGCGTTTACTTCAACGAGGTACGCCCGCCTACCAATCCACTAATGATCTTTATAACTGCGATGCTAACGCATTCGATATTTTAGGGTGCCGGCAACAAGTATGTTCCTCGCGCCGTTCTCGTCGATTTGGAGCCTGGTACAATGGATGCCGTCCGTGCTGGTCCGTTCGGTCAACTCTTCCGACCTGATAACTTCGTTTTCGGCCAGTCTGGTGCTGGCAACAACTGGGCCAAGGGTCACTACACTGAGGGTGCTGAGCTGGTTGACAACGTTCTCGATGTCGTTCGTCGTGAGGCTGAGGGCTGCGACTGCCTCCAGGGTTTCCAGATCACCCACTCGCTCGGTGGTGGTACCGGTGCTGGTATGGGTACTCTGCTCATCTCCAAAATCCGTGAGGAGTTCCCCGACCGCATGATGGCCACCTTCTCCGTTATGCCTTCTCCCAAGGTCTCGGAAACTGTCGTCGAGCCCTACAAGGCTACCCTCTCCGTCCACCAGCTGGTCGAGAAATCCGAAGAGAACTTTTGG------------------------------------------------------------------------------------------------------------------------------------------------------------------------------------------------------------------------------------------------------------------------------------------------------------------------------------------------------------------------------------------------------------------------------------------------------------------------------------------------------------------------------
Nemania_illita                 CATTAAAGAGTTTAAAACAACTCCTAAACCCATGTGAACATACCTTCTGTTGCCTCGGCAGGTCGCG-CTTACCCTGTAGCGCCTTACCCTGTAAGGCCTACCCGGAAGGCGCGGGTAACCCTGCCGGCGGCCCAAGAAACTCTGTTTAGCATTGAATTCTGAATATATAACTAAATAAGTTAAAACTTTCAACAACGGATCTCTTGGTTCTGGCATCGATGAAGAACGCAGCGAAATGCGATAAGTAATGTGAATTGCAGAATTCAGTGAATCATCGAATCTTTGAACGCACATTGCGCCCATTAGTATTCTAGTGGGCATGCCTGTTCGAGCGTCATTTCAACCCTTAAG-CCTTGCTGCTTAGCGTTGGGAGCCTACAG------CTGTAGCTCCCCAAAGTTAGTGGCGGAGTCGGTTCACACTCTAGACGTAGTAATTTTCACCTCGCCTGTAGTTGGACCGGTTTCTTGCCGTAAAACACCCC-AATTTTTAAAGGTTGACCTCGGATCAGGTAGGAATACCCGCTGAACTTAAGCA---------------------------------------------------------------------------------------------------------------------------------------------------------------------------------------------------------------------------------------------------------------------------------------------------------------------------------------------------------------------------------------------------------------------------------------------------------------------------------------------------------------------------------------------------------------------------------------------------------------------------------------------------------------------------------------------------------------------------------------------------------------------------------------------------------------------------------------------------------------------------------------------------------------------------------------------------------------------------------------------------------------------------------------------------------------------------------------------------------------------------------------------------------------------------------------------------------------------------------------------------------------------------------------------------------------------------GGGAAGAAACGGTTAGATCTCGCTGGACCTCTACTCGCCAAACTCTTCCGCAACATAGTTCGTCGGATGACTCAGGAGGTTCTATCGCACCTCAAGCGAAGTATCGAGCAAGGGAAGCAGTTCAATATTGCCTTGGCTGTCAAGTCGAACATCATTACGAGCGGACTGAAGTATTCTCTGGCGACAGGAAACTGGGGCGATCAGAAGAAGGCCATGAGCTCTACCGCAGGTGTTTCGCAGGTATTGAACCGATATACATTCGCATCCACCCTATCACATTTGCGAAGAACGAATACCCCGGTCGGCAGAGACGGCAAACTTGCCAAGCCGCGGCAGCTTCATAACACCCACTGGGGTCTCGTCTGCCCGGCCGAGACGCCCGAAGGTCAGGCTTGTGGTCTAGTCAAAAACCTGTCCCTCATGTGTTCTATCAGCGTGGGTACTTCGACGGAACCAATTATAGAATATATGATTTCTCGAAATATGGAGGTGCTAGAGGAATACGAACCACAAAGGTATCCCCACGCTACCAAGATCTTTCTCAACGGGTCATGGATCGGTGTCCATCAAGATCCAAAGGCTCTCGTCAGGGACGTTCAACAACTGCGCCGAACGAATCAGATTCCCGCTGAAGTATCCTTGATTCGGGAAATTCGCGACCGTGAATTCAAGATCTTCTCAGATGCTGGCCGTGTCATGCGGCCCCTATACGTGGTCGAGCAGGAGGACGACCCGGATAATGGTATTCAAAAGGGCACATTAGTCTTAACAAAAAACATTGTCCGGCGGCTTGAGATCGACCAAACACTCCCACCCGGAAGTGAAGATTATTTCGGATGGCAAGGCCTCGTCAATGCTGGTGTCATTGAATATATGGACGCTGAAGAAGAGGAAACTGCCATGATTTGTATGACCCCCGAAGACCTGGAAGCTTACCGATTAGCCAAGATGGGCATCGCCAACCCTGACGCGGAATACAACGTCAGCCAACCTAACAAACGACTGAAGACAAAGATAAACCCGACGACCCACACGTATACCCATTGCGAAATCCACCCCAGTATGCTTCTTGGCATCTGTGCCAGTATTATCCCATTCCCTGATCATAACCAGGTAAGTGCCGCCGTAGCCTATTTCGTCGCCACTACTAATCCCTCTCTTAGTCACCCCGAAACACATACCAGTCCGCCAAACATGCGTGAGATTGTGAGTGGCGCTCCTCCTC-----------TCCCTTCCCCTCTGTTTACTTTTGCAACCTAATCAAGCTCCGTCAATTTTTTGCTACCCTATCCCTGAACGCGTCCCA--CCCGATACCCCTTGCTATTAGTCTGTCCACACCTATACACGAGCATCATCTGTAAACA-----------AATGCGAATAGCA--CGGCTTCAGTCATTCCCCCGTATCATCC------CGAGAAATCATGCATGAGAATCAGACTAACCATTGTTT-ACCTGTTTACAGGTCCACCTCCAAACCGGCCAATGCGTAGGTCGCCCTTCGATCCTCCACGACGATGTCGAGAATTCCCCGAGGCTCACACTTTCTAA-TAGGGTAACCAAATTGGTGCTGCTTTCTGGCAACAAATTTCCGGCGAACACGGTCTCGACGGCAATGGCGTGTATGTC-------------TATAGC-AACTATAAAACC--CAGAGTGGGTAGGATTGTCAACTGACATCTATGGATTAGCTACAACGGAACCTCTGAGCTCCAGCTCGAGCGCATGAGCGTTTACTTCAACGAGGTACACTGGCCTAGCAATCCACCTATGATT-TGGGAATCGAGATTCTAACGCAGTGGAATGTTTAGGGTGCTGGAAATAAATATGTTCCTCGCGCCGTCCTCGTCGATTTGGAACCTGGTACTATGGATGCTGTCCGTGCCGGTCCCTTCGGTCAACTCTTCCGACCTGACAACTTCGTTTTCGGTCAGTCGGGTGCTGGCAACAACTGGGCCAAGGGCCATTACACTGAGGGTGCTGAGCTCGTTGACCAAGTTCTCGATGTCGTTCGTCGCGAGGCTGAGGGCTGCGACTGCCTTCAGGGTTTCCAGATCACCCACTCGCTCGGTGGTGGTACTGGTGCCGGTATGGGTACTCTGCTAATCTCCAAGATTCGCGAGGAGTTCCCTGACCGCATGATGGCCACCTTCTCCGTTATGCCCTCTCCCAAGGTCTCGGATACCGTTGTCGAGCCCTACAACGCCACTCTCTCAGTCCACCAGCTGGTTGAGAACTCCGACGAGACCTTCTGTATCGACAACGAGGCTCTATACGACATCTGCATGCGCACCCTAAAGCTATCCAACCCCTCGTACGGTGATCTGAACCACCTCGTCTCTGCTGTCATGTCTGGTGTCACCACATGCCTGCGTTTCCCTGGTCAACTTAACTCTGATCTGCGCAAGTTGGCTGTGAACATGGTGCCCTTCCCTCGTCTGCACTTCTTCATGGTCGGCTTTGCTCCCCTCACCAGCCGTGGTGCGCACTCTTTCCGCGCTGTCACCGTTCCTGAATTGACTCAGCAAATGTTCGACCCCAAGAACATGATGGCCGCCGCCGATTTCCGTAACGGTCGTTACCTCACATGCTCTGCCATTTTGTAAGAACCAACTCTTTCCCGCTG--TGACATGACTAATTGCTAACCTTGCACTCTAAATAGCCGTGGCAAGGTTTCCATGAAGGAGGTTGAGGACCAGATGCGAAATGTCCAGAACAAGAACTCGTCTTACTTCGTCGAGTGGATTCCCAACAACATCCAGA
Nemania_fusoidispora           ------------------------------------------CCTTCCGTTGCCTCGGCAGGTCGCG-CTTACCCTGTAGCGCCTTACCCTGTAAGGCCTACCCGGAAAGCGCGGGTAACCCTGCCGACGGCCCAAGAAACTCTGTTTAGCATTGAATTCTGAATATATAACTAAATAAGTTAAAACTTTCAACAACGGATCTCTTGGTTCTGGCATCGATGAAGAACGCAGCGAAATGCGATAAGTAATGTGAATTGCAGAATTCAGTGAATCATCGAATCTTTGAACGCACATTGCGCCCATTAGTATTCTAGTGGGCATGCCTGTTCGAGCGTCATTTCAACCCTTAAG-CCTTGCTGCTTAGCGTTGGGAGCCTACAGCAGCTGCTGTAGCTCCCTAAAGTTAGTGGCGGAGTCGGTTCACACTCTAGACGTAGTAATTTTCACCTCGCCTGTAGTTGGACCGGTCCCTTGCCGTAAAACACCCC-AATTTCTAAAGGTTGACCTCGGATCAGGTAGGAATACCCGCTGAACTTAAGCACAACAGCTCAAATTTGAAATCTGGCCCTT--GGGTCCGAGTTGTAATTTGTAGAGGATGCTTTTGGCGCGGTGCCTTCCGAGTTCCCTGGAACGGGACGCCTTAGAGGGTGAGAGCCCCGTACGGTTGGACACTAAGCCTCTGTAAAGCTCCTTCGACGAGTCGAGTAGTTTGGGAATGCTGCTCTAAATGGGAGGTAAATTTCTTCTAAAGCTAAATATTGGCCAGAGACC-GATAGCGCACAAGTAGAGTGATCGAAAGATGAAAAGCACTTTGAAAAGAGGGTTAAATAGCACGTGAAATTGTTGAAAGGGAAGCG-TTTGCGACCAGACCTTTTCCTAGCGGATCATCCGGT-GTTCTTCACCGGTGCACTTCGCT-AGGTC-GAGGCCAGCATCGGTTTCTATAGGGGGACAAAAGCTTAGGGAACGTAGCTCCTTCGGGAGTGTT-ATAGCCCTCTGCATAATACCCTTACGGGGACCGAGGACCGCGCTTT-TTGCAAGGATGCTGGCGTAATGGTTGTCAACGACCCGTCTTGAAACACGGACCAAGGAGTCGAACATTTGTGCGAGTGTTTGGGTGTTAAACCCTCACGCGTAATGAAAGTGAACGGAGGTGAGAGCCCTT---ACGGGTGCATCATCGACCGATCCTGATGTCTTCGGATGGATTTGAGTAAGAGCATAACTGTTCGGACCCGAAAGATGGTGAACTATGCGTGGATAGGGTGAAGCCAGAGGAAACTCTGGTGGAGGCTCGCAGCGGTTCTGACGTGCAAATCGATCGTCAAATCTG----------------------------------------------------------------------------------------------------------------------------------------------------------------------------------------------------------------------------------------------------------------------------------------------------------------------------------------------------------------------------------------------------------------------------------------------------------------------------------------------------------------------------------------------------------------------------------------------------------AAGGGAAGCAGTTCAATATTGCCTTGGCTGTCAAGTCGAACATCATTACGAGCGGACTGAAGTATTCTCTGGCGACAGGAAACTGGGGCGATCAGAAGAAGGCCATGAGCTCTACCGCTGGTGTTTCGCAGGTATTGAACCGATATACATTCGCATCCACCCTATCACATTTGCGAAGAACGAATACTCCGGTCGGCAGAGACGGCAAGCTTGCCAAGCCGCGGCAGCTTCATAACACCCACTGGGGTCTCGTCTGCCCGGCCGAGACGCCCGAAGGTCAGGCTTGTGGCCTAGTCAAAAACCTGTCCCTCATGTGTTCCATCAGCGTGGGTACTTCGACGGAACCAATTATAGAATATATGATTTCTCGAAATATGGAGGTGCTAGAGGAATACGAACCACAAAGGTATCCCCACGCTACCAAGATCTTTCTCAACGGGTCATGGATCGGTGTTCATCAAGATCCAAAGGCTCTCGTCAGGGACGTTCAACAACTGCGCCGAACGAATCAGATTCCCGCTGAAGTATCCTTGATCCGAGAAATTCGCGACCGTGAATTCAAGATCTTCTCAGATGCTGGCCGTGTCATGCGGCCCCTATACGTGGTCGAGCAGGAGGACGACAGTGAAAACGGTATTCAAAAGGGCACATTAGTCTTAACAAAAAACATTGTCCGGCGGCTTGAGATCGACCAAACACTCCCACCCGGAAGTGAGGATTATTTCGGATGGCAAGGCCTCGTCAATGCTGGTGTCATTGAATATATGGACGCTGAAGAAGAGGAAACTGCCATGATTTGCATGACCCCCGAAGACTTGGAAGCTTACCGAATGGCCAAGATGGGCATCGCCAACCCCGACGCGGAATACAACGTCAACCAACCTAACAAGCGACTGAAGACAAAGATAAACCCGACGACCCACACGTATACCCATTGTGAGATCCACCCAAGTATGCTTCTTGGCATTTGTGCCAGTATTATCCCGTTCCCTGATCATAACCAGGTAAGTGCAGCCGTAGTCTATTTCGT-------------------------------------------------------------------------------------------------------------------------------------------------------------------------------------------------------------------------------------------------------------------------------------------------------------------------------------------------------------------------------------------------------------------------------------------------------------------------------------------------------------------------TATGTC-------------TATAGC-AACTATAAAACC--CAGAGTGGGTAGGATAGTCGACTGACATCCATGGATTAGCTACAACGGAACCTCCGAGCTCCAGCTCGAGCGCATGAGCGTTTACTTCAACGAGGTACACAGGCCTACCAATCCACCTATGATT-TGGGAATCGAGATTCTAACGCAGTGGAATTTTTAGGGTGCTGGCAATAAATATGTTCCTCGCGCCGTCCTCGTCGATCTGGAACCTGGTACTATGGATGCTGTCCGTGCCGGTCCCTTCGGTCAACTCTTCCGACCTGATAACTTTGTTTTCGGTCAGTCGGGTGCTGGCAACAACTGGGCCAAGGGTCACTA----------------------------------------------------------------------------------------------------------------------------------------------------------------------------------------------------------------------------------------------------------------------------------------------------------------------------------------------------------------------------------------------------------------------------------------------------------------------------------------------------------------------------------------------------------------------------------------------------------------------------------------------------------------------------------------------------------------------------------------------------------------------------------------------------------------------------
Dematophora_buxi               CATTAAAGAGTTCATTATAACTCCCAAACCCATGTGAACATACCTTACGTTGCCTCGGCAGGTCGCGACCTACCCCGTAGCACCCTATCCCGTAGGGCCTACCCGGTAGACGCGGGTAACCCTGCCGGCGGCCCACGAAACTCTGTTTAGCATTGAATTCTGAACGAATAACTAAATAAGTTAAAACTTTCAACAACGGATCTCTTGGTTCTGGCATCGATGAAGAACGCAGCGAAATGCGATAAGTAATGTGAATTGCAGAATTCAGTGAATCATCGAATCTTTGAACGCACATTGCGCCCATTAGTATTCTAGTGGGCATGCCTGTCCGAGCGTCATTTCAACCCTTAAGCCCTCGCTGCTTAGTGTTGGGGGCCTACGGCACCTGCCGTAGCCCCTCGAAGTTAGTGGCGGAGTCGGTCCACACTCTAGACGTAGTAGATTTCATCTCGCCTATGGTTGTGCCGGTCCCCTGCCGTAAAAACCCCT-ACATACCAAAGGTTGACCTCGGATCAGGTAGGAATACCCGCTGAACTTAAGCA---------------------------------------------------------------------------------------------------------------------------------------------------------------------------------------------------------------------------------------------------------------------------------------------------------------------------------------------------------------------------------------------------------------------------------------------------------------------------------------------------------------------------------------------------------------------------------------------------------------------------------------------------------------------------------------------------------------------------------------------------------------------------------------------------------------------------------------------------------------------------------------------------------------------------------------------------------------------------------------------------------------------------------------------------------------------------------------------------------------------------------------------------------------------------------------------------------------------------------------------------------------------------------------------------------------------------GGCAAAAAGCGATTGGATCTCGCTGGCCCCTTGCTCGCTAAGCTCTTCCGTAACATAGTGCGTCGGATGACGCAAGAAGTGCTATCGCATCTGAAGCGAAGTATTGAGCAAGGCAAACAGTTCAATATTGCCCTAGCCGTCAAGTCCAACATCATCACGAGCGGATTGAAGTATTCTCTCGCCACGGGTAACTGGGGTGATCAGAAAAAGGCCATGAGCTCTACCGCCGGTGTGTCGCAGGTGTTGAACCGATACACATTCGCATCCACCCTATCCCATTTACGGAGAACCAACACGCCAGTTGGCAGAGACGGTAAACTTGCCAAGCCACGGCAGCTTCACAACACCCATTGGGGTCTCGTCTGCCCGGCCGAGACCCCTGAAGGCCAGGCTTGTGGCCTAGTCAAAAATTTGTCTCTCATGTGCTCTGTCAGTGTGGGTACTTCGACGGAACCAATTATCGAGTATATGATTTCTCGAAATATGGAGGTCCTGGAGGAGTACGAACCCCAACGGTATCCCCATGCCACTAAGATCTTTCTCAACGGATCATGGATCGGTGTCCACCAAGATCCAAAGGCTCTCGTTAGGGATGTTCAACAATTACGCCGGACAAACCAGATCCCGGCTGAGGTCTCCTTGGTTCGGGATATTCGTGACCGTGAATTCAAGATCTTCTCAGATGCCGGTCGTGTGATGCGGCCTCTGTTCGTGGTAGAGCAGGAAGATGACCAGGAACGCGGTATCGAGAAGGGCACACTCGTCTTGACGAAAGACATGGTTCGGAGACTGGAGATCGACCAGTCCCTCCCACCCGGGAGTGATGAGTATTTCGGATGGCAAGGCTTGGTGAATTCTGGTGTCATCGAATACATGGACGCTGAGGAAGAAGAGACGGCCATGATTTGCATGACTCCCGAGGATCTGGAAGCATACAGACTGGCTAGGTTAGGTCTCCCTAACCATGACGCGGAATACAACATGAACAACCCAAACAGGCGACTAAAGACCAAGACCAACCCAACAACTCACACCTACACCCATTGCGAAATTCATCCAAGTATGCTTCTTGGCATTTGCGCCAGTATCATTCCCTTCCCCGATCATAATCAGGTGAGTGCTACCGTTTCTCCTTTCATCGTAGTTACTAATCCGAATCATAGTCTCCCCGAAATACGTATCACTCAGCTAAACATGCGTGAGATTGTAAGTGCTCCCCCTCCTC--TTTGGT---ATCCACCCCCTCTGTTTACTTTTGCAACCCAATCAAGCTCTGTCAATTTTTGGCTACCCTATCCCTAGACGCGTCTGCG-ATAGACCCCCCCATATTTTAGCCTCTCCACATTGATGCGCGGGCGTCGTCCATCGTGAACCATGTGGTGGTTGTCAAGAGCA--CGGCTTCGTTGAATCTGTTGGGGTGGCG------AGAGAAGTGTGACATGAGCATCAGGCTAACCAAGTCTT-CCCCGTCTATAGGTTCACCTCCAAACCGGCCAATGCGTAAGTCGTCCTCGTATCCTTCGCGACGACGACGAGAGTTCATCGAGGCTCACATGGCTTGA-TAGGGTAACCAAATTGGTGCTGCTTTCTGGCAACAAATCTCCGGCGAGCACGGTCTCGACACCAGTGGCGTGTATGTC-------------TACGAT-ACCA---GGATG--CATGGGCAGTAGGAAAGTCGACTGACATACGTGGAACAGCTACAACGGAACCTCTGAGCTCCAGCTCGAGCGCATGAGCGTCTACTTCAACGAGGTACGCCAGTCTGCCAATCTATCCTAGGCT-TTGCAAACAATACTCTGACACGTT-GGCTATTTAGGGTGCCGGCAACAAATATGTTCCCCGTGCCGTTCTCGTCGATCTGGAGCCCGGTACCATGGATGCTGTCCGTTCTGGTCCCTTCGGTCAGCTCTTCCGACCCGACAACTTCGTCTTCGGTCAGTCCGGTGCTGGCAACAACTGGGCCAAAGGTCACTACACTGAGGGTGCCGAGCTGGTCGACGCCGTCCTCGATGTTGTGCGTCGTGAGGCTGAGGGTTGCGACTGCCTTCAAGGTTTCCAGATCACCCACTCGCTCGGTGGTGGTACCGGTGCCGGTATGGGTACTCTGTTGATCTCCAAGATCCGCGAGGAGTTCCCCGACCGCATGATGGCCACCTTCTCCGTCATGCCCTCTCCTAAGGTCTCGGACACCGTCGTCGAGCCCTACAACGCCACTCTCTCCGTCCACCAGCTGGTCGAGAACTCCGACGAGACCTTCTGCATTGACAACGAGGCTCTGTACGACATCTGCATGCGTACCCTGAAGCTATCCAACCCCTCATATGGTGACCTGAACCACCTCGTCTCCGCTGTCATGTCTGGTGTCACGACCTGCTTGCGTTTCCCCGGCCAGCTTAACTCCGACCTGCGCAAGTTGGCCGTGAACATGGTGCCTTTCCCCCGTCTGCACTTTTTTATGGTTGGCTTTGCCCCTCTCACTAGCCGCGGCGCTCACTCTTTCCGCGCCGTTACCGTTCCCGAATTGACCCAGCAAATGTTCGACCCCAAGAACATGATGGCTGCTGCTGACTTCCGTAACGGTCGCTACCTTACCTGCTCTGCCATCTTGTAAGCGCTGGCCCCTTTCTCTTT--TAGCATGCTCTATCGCTAACTTGATACCCTCACTAGCCGTGGCAAGGTTTCCATGAAGGAAGTTGAGGACCAGATGCGAAACGTCCAGAACAAGAACTCATCGTACTTCGTTGAGTGGATTCCCAACAACATCCAGA
Dematophora_necatrix           CATTAAAGAGTTC--TATAACTCCCAAACCCATGTGAACATACCACGCGTTGCCTCGGCAGGTCGCGTCCTACCCCGAAGTGCCCTACCCTGTAGGGCCTACCCGGTGGGCGCGGGCCAACCTGCCGGCGGCCCACGAAACTCTGTTTAGCATTGAATTCTGAACACATAACTAAATAAGTTAAAACTTTCAACAACGGATCTCTTGGTTCTGGCATCGATGAAGAACGCAGCGAAATGCGATAAGTAATGTGAATTGCAGAATTCAGTGAATCATCGAATCTTTGAACGCACATTGCGCCCATTAGTATTCTAGTGGGCATGCCTGTTCGAGCGTCATTTCAACCCTTAAGCCCCTGTTGCTTAGTGTTGGGGGCCTGCAGCGCCTGCTGCAGCCCCTCGAAGTCAGTGGCGGAGTCGGTCCACACTCTAGACGTAGTAGATTTCATCTCGCCTATGGTTGTGCCGGTCCCCTGCCGTAAAACCCCCC-CTATACCAAAGGTTGACCTC---------------------------------CAACAGCTCAAATTTGAAATCTGGCCCTC--GGGTCCGAGTTGTAATTTGTAGAGGATGCTTTTGGCGCGGTGCCTTCCGAGTTCCCTGGAACGGGACGCCTTAGAGGGTGAGAGCCCCGTACGGTTGGACACCAAGCCTCTGTAAAGCTCCTTCGACGAGTCGAGTAGTTTGGGAATGCTGCTCTAAATGGGAGGTAAATTTCTTCTAAAGCTAAATATTGGCCAGAGACC-GATAGCGCACAAGTAGAGTGATCGAAAGATGAAAAGCACTTTGAAAAGAGGGTTAAATAGCACGTGAAATTGTTGAAAGGGAAGCG-TTTGCGACCAGACCTTTTCCTGGCGGATCATCCGGT-GTTC-TCACCGGTGCACTTCGCC-AGGTC-GAGGCCAGCATCGGTTTCCGCGGGGGGATAAAAGCTCTGGGAACGTAGCTCCTCCGGGAGTGTT-ATAGCCCTCTGCACAATACCCCCGCGGGGACCGAGGACCGCGCTCT-AAGCAAGGATGCTGGCGTAATGGTTGTCAACGACCCGTCTTGAAACACGGACCAAGGAGTCGAACATTTGTGCGAGTGTTTGGGTGTCAAACCCTCACGCGTAATGAAGGTGAACGTAGGTGAGAGCCCTT---ACGGGTGCATCATCGACCGATCCTGATGTCTTCGGATGGATTTGAGTAAGAGCATAACTGTTCGGACCCGAAAGATGGTGAACTATGCGTGGATAGGGTGAAGCCAGAGGAAACTCTGGTGGAGGCTCGCAGCGGTTCTGACGTGCAAATCGATCGTCAAATCTGCGCATGGGGGCGA-AAGACTTATCGAACCATCTAGTAGCTGGTTAC----------------------------------------------------------------------------------------------------------------------------------------------------------------------------------------------------------------------------------------------------------------------------------------------------------------------------------------------------------------------------------------------------------------------------------------------------------------------------------------GCTCTTCCGCAACATAGTGCGTCGGATGACTCAGGAGGTTCTATCGCACTTAAAGCGAAGTATCGAGCAAGGCAAGCAGTTTAATATTGCCCTGGCCGTCAAGTCCAACATCATCACGAGCGGACTGAAGTATTCTCTTGCCACGGGTAACTGGGGTGATCAGAAAAAGGCGATGAGCTCTACCGCCGGTGTGTCGCAGGTTTTAAACCGATACACATTCGCATCCACCCTATCTCATTTGCGGAGAACCAATACGCCAGTTGGTAGAGACGGCAAACTCGCCAAGCCGCGCCAGCTTCACAACACCCACTGGGGTCTCGTCTGCCCGGCCGAGACACCCGAAGGCCAGGCTTGCGGCCTTGTCAAGAATCTATCTCTGATGTGCTCCGTTAGCGTGGGTACTTCGACGGAGCCGATTATCGAGTATATGATTTCTCGAAATATGGAGGTTCTAGAGGAGTACGAACCCCAACGGTACCCTAATGCGACTAAGATCTTCCTGAACGGATCATGGATTGGCGTCCACCAAGACCCGAAGGCGCTCGTGAGGGATGTCCAACAATTACGCCGGACGAACCAGATCCCGGCCGAGGTATCATTGATTCGGGAAATTCGTGATCGCGAATTCAAAATTTTCTCAGATGCCGGTCGTGTGATGCGGCCTCTATTCGTGGTAGAGCAGGAGGATGATACCGATCGCGGTATTACGAAAGGCACGCTGGTCTTGACGAAAGACATGGTTCGGAGACTTGAGATTGATCAGTCCCTACCACCGGGAAGCGATGAGTACTTTGGATGGCAGGGTTTGGTCAATTCTGGTGTCATCGAATACATGGATGCCGAGGAAGAAGAGACGGCCATGATTTCCATGACTCCCGAGGATCTCGAGGCACACAGACTGGCCAGACTAGGTATCCCGAATTCTGACGCGGACTACAATATGAACAATCCGAACAGACGACTGAAGACCAAGATAAACCCAACGACTCACACATACACCCACTGCGAAATTCATCCCAGTATGCTTCTTGGCATCTGCGCCAGTATCATTCCCTTCCCTGATCATANCCAAGTGAGCGCGACCGTTTCTCTTTTCGTCACAG----------------------------------------------------------------AAGTGTTCCCCGTCTCC-----------GCTGGCCCCCTCTGTTTACTTTGGCAACCCAATCAAGCCTCGCCAA-TTTTTGCTGCCCTAT-CCTGGACGCGCCCGCGACCCCCCCTTGCCCAGATTTTTAGTCTCCACATCGATGCGCGAGCGTCGTTCGTGATGAACCATGTGGCAGTTGTGAAGTGCA--CGGCTTTGTTGAATCCGCCCGGATGGCGAGAGAGGGAGAAGTGTGGCATGAGCATCCCGCTAACCAGATTTT-CTCCATCTATAGGTTCACCTCCAGACCGGCCAGTGCGTAAGTCGCCCTCGTATCCACCGCGATGACGACGAAGATTCATCGAGTCTCACACAACACAA-TAGGGTAACCAAATTGGTGCTGCTTTCTGGCAACAAATCTCCGGCGAGCATGGCCTCGACGGCAATGGCGTGTATGTT-------------CCCAAT-CTCAAGAGCATG--GGCAATCGATGGAAACGTAAACTGACGCACATGGAACAGCTACAACGGAACCTCCGAGCTCCAGCTCGAGCGCATGAGCGTCTACTTCAACGAGGTACGCTGGTTTGCCAATCCATCTTAGCTCTTCGCAATGAATGTTCTAATTCGTC-GGCTATCTAGGGTGCTGGCAACAAATATGTTCCCCGTGCCGTTCTCGTCGATCTGGAGCCCGGTACCATGGATGCTGTCCGCGCCGGTCCCTTTGGTCAGCTCTTCCGACCCGACAACTTCGTCTTCGGTCAGTCTGGTGCTGGCAACAACTGGGCCAAGGGTCACTACACTGAGGGCGCCGAGCTGGTCGACAACGTCCTCGATGTTGTGCGTCGTGAGGCTGAGGGCTGCGACTGCCTTCAGGGTTTCCAGATCACCCACTCCCTCGGTGGTGGTACCGGTGCCGGTATGGGTACTCTGTTGATCTCCAAGATTCGCGAAGAGTTCCCCGACCGCATGATGGCCACCTTCTCCGTTATGCCCTCTCCTAAGGTCTCAGACACCGTCGTCGAGCCCTATAACGCTACCCTCTCCGTCCACCAGCTGGTCGAGAACTCAGACGAGACCTTCTGCATTGACAACGAAGCTCTGTACGACATCTGCATGCGTACCTTGAAGCTATCCAACCCTTCATACGGTGACCTGAACCACCTAGTCTCCGCTGTCATGTCTGGTGTTACCACCTGCTTGCGTTTCCCCGGTCAGCTGAACTCTGACCTGCGCAAGTTGGCCGTGAACATGGTGCCATTCCCCCGTCTGCACTTCTTCATGGTTGGCTTTGCCCCTCTCACTAGCCGCGGCGCCCACTCTTTCCGCGCCGTTACCGTTCCCGAGTTAACCCAGCAAATGTTCGACCCTAAGAATATGATGGCTGCTGCTGACTTCCGTAACGGTCGCTACCTTACCTGCTCTGCTATCTTGTAAGCGACAGCCCCTTTCCCTCTGG--------CCTATCGCTAACGTGATACTCTTACTAGCCGTGGCAAGGTTTCGATGAAGGAAGTGGAGGATCAGATGCGAAAC-------------------------------------------------------
Stilbohypoxylon_elaeicola      CATTAAAGAGTGT--AACAACTCCCAAACCCATGTGAACATACCTTACGTTGCCTCGGCAGGTCGCG-CCCACCCCGTCGGACCCTACCCTGTGGGCCCTACCCGGTGGGAGCGGGTAAGCCTGCCGGCGGCCCACAAAACTCTGTTTAGCATTGACTTCTGAACTTATAACTAAATAAGTTAAAACTTTCAACAACGGATCTCTTGGTTCTGGCATCGATGAAGAACGCAGCGAAATGCGATAAGTAATGTGAATTGCAGAATTCAGTGAATCATCGAATCTTTGAACGCACATTGCGCCCATTAGTATTCTAGTGGGCATGCCTGTTCGAGCGTCATTTCAACCCTTAAGCCCCTGTTGCTTAGCGTTGGGAGCCTAC------TCCGGTAGCTCCTCAAAGTTAGTGGCGGAGTCGGTACACACTCTAGACGTAGTAATTCTCACCTCGCCTACAGATGTGCCGGTCCCCTGCCGTTAAACACACC-AATTTCCAAAGGTTGACCTCGGATCAGGTAGGAATACCCGCTGAACTTAAGCA---------------------------------------------------------------------------------------------------------------------------------------------------------------------------------------------------------------------------------------------------------------------------------------------------------------------------------------------------------------------------------------------------------------------------------------------------------------------------------------------------------------------------------------------------------------------------------------------------------------------------------------------------------------------------------------------------------------------------------------------------------------------------------------------------------------------------------------------------------------------------------------------------------------------------------------------------------------------------------------------------------------------------------------------------------------------------------------------------------------------------------------------------------------------------------------------------------------------------------------------------------------------------------------------------------------------------GGCAAGAAGCGACTGGATCTCGCTGGACCTTTGCTTGCCAAACTCTTCCGCAATATAGTGCGTCGGATGACCCAGGAAGTATTGTCCCATCTTAAGCGAAGCATCGAACAAGGCAAACAGTTCAACATTGCGCTGGCCGTTAAGTCCAACATCATAACGAGCGGACTGAAGTATTCTCTCGCTACGGGCAACTGGGGTGATCAGAAGAAGGCTATGAGCTCCACTGCTGGTGTTTCGCAAGTGCTGAATCGTTACACGTTTGCCTCTACTCTGTCACATTTACGAAGAACAAACACTCCAGTAGGCCGAGATGGCAAGCTGGCCAAGCCACGGCAGCTTCACAATACGCACTGGGGTCTTGTCTGTCCAGCCGAGACACCAGAAGGTCAAGCTTGTGGCCTAGTCAAGAACCTGTCTCTGATGTGCTCTGTGAGCGTGGGTACCTCGACGGAACCGATTATAGAATATATGATTTCTCGAAACATGGAGGTGTTAGAAGAGTATGACCCTCCAAGGTACCCACATGCCACAAAGATCTTCCTCAACGGATCATGGATTGGTGTCCATCAAGATCCTAAGGCTCTCGTAAGAGACGTCCAACAGCTACGTCGGACGAACCAAATCCCTGCTGAAGTCTCCTTGATACGGGATATTCGTGATCGCGAATTCAAGATATTCTCAGACGCTGGCCGTGTCATGCGACCATTGTTTGTGGTCGAGCAAGATGACGATCCCGAGAATGGTGTTGAGAAAGGCACATTGGTCCTGACGAAAGACTTGGTCCGGAGGCTGGAGATCGACCAGACGCTAGCACCCGGAAGTGAAGAGTACTTCGGATGGCAGGGCCTAGTCAATGCGGGCGTTATCGAATATATGGATGCCGAGGAAGAAGAAACCGCCATGATATGCATGACACCCGAGGACTTGGAAGCTTATCGAATGGCAAAACTGGGCTACCCTAACCCTGACGCCGACAGCAACCTCAACGAACCCAATAAACGACTCAAGACAAAGATTAATCCGACCACCCACACGTACACCCATTGCGAAATCCACCCGAGTATGCTTCTTGGCATTTGTGCCAGCATCATCCCCTTCCCTGACCACAACCAGGTAGGTACCACCACGTTTCATTTTCCAGCAGTTATTAACTCC---TCTAGTCACCGCGAAACACATACCAATCTGCTAAACATGCGTGAGATTGTAAGTGTTTTCCACCTCCTCCACGGCCTGGCCTCTCCCCTCTGTTTACTTTTGCAACCCAATCCAGCTCCGCCA-TTTTTTGCTGCCCTATCCCTGAACGCGTCCAACTCATTATGCTCTTGGATCCTAGCCTCTCCACATCTATATGCAAGCAAGCTTCGCAGACGTCAACGCTATAGCTGCCAATTACA--CGGCTTCATGCAAATTACTAGGTTGCCC------AGAGAAGTTAGAAATAGGAAGCTTGCTAACCGGGCGTC---CCCTCAACAGGTTCACCTCCAAACCGGCCAATGCGTAGGTCGCCATCCGACCCTCCGTAACGACTTCGAGAATCCCCCGTGGCTCACATCGTATGA-TAGGGTAACCAAGTTGGTGCTGCTTTCTGGCAGCAAATCTCGGGCGAGCATGGTCTCGATGGCAGCGGCGTGTATGTC-------------CTTGGC-ATCAATGGAACGAACGATGACGAGCCAATGGTCGACTGACATGAGCCGAACAGGTACAATGGAACCTCCGAGCTCCAGCTTGAGCGCATGAGCGTCTACTTCAACGAGGTATCACATCA---TGACCCACGTTTCTTCTGCACGACGAGCATGCTAATATGTCGAATCATCCAGGGTGCCGGCAACAAATATGTCCCTCGCGCCGTTCTCGTCGATCTGGAGCCCGGTACCATGGACGCCGTCCGTGCGGGTCCTTTCGGTCAGCTCTTCCGACCCGATAACTTCGTCTTTGGCCAGTCCGGTGCCGGCAACAACTGGGCCAAGGGTCACTACACTGAGGGTGCTGAGCTCGTCGACCAAGTCCTCGACGTTGTCCGTCGTGAGGCCGAGGGCTGCGACTGCCTCCAGGGTTTCCAGATCACCCACTCGCTTGGTGGCGGTACCGGTGCCGGTATGGGTACGCTGTTGATCTCCAAGATCCGTGAGGAGTTCCCTGACCGCATGATGGCCACCTTCTCCGTCATGCCCTCACCCAAGGTCTCCGACACCGTTGTCGAGCCCTACAACGCCACCCTCTCCGTCCACCAGCTGGTCGAGAACTCCGATGAGACCTTCTGTATTGACAACGAGGCTCTTTACGATATCTGCATGCGTACCTTGAAGCTATCCAACCCCTCGTACGGCGACCTGAACCACCTGGTCTCCGCTGTCATGTCTGGCGTTACCACCTGCCTCCGTTTCCCAGGTCAGCTGAACTCTGATCTGCGTAAATTGGCCGTCAACATGGTGCCCTTCCCTCGTCTGCACTTCTTCATGGTCGGCTTTGCTCCCCTCACCAGCCGTGGTGCTCACTCTTTCCGGGCTGTCACTGTTCCGGAATTGACTCAGCAAATGTTCGACCCTAAGAACATGATGGCTGCTGCTGACTTCCGTAACGGGCGCTACCTGACATGCTCTGCCATCTTGTAAGAATTCACCCTTTCTCCCTGC-AAGCATGACCCATCACTAACTTGACGCTCT-ACTAGCCGTGGCAAGGTTTCCATGAAGGAGGTCGAGGATCAGATGAGAAATGTTCAGAACAAGAACTCTTCGTACTTCGTTGAGTGGATTCCCAACAACATCCAGA
Nemania_abortiva               CATTAGAGAGTTCTCTACAACTCCCAAACCCATGTGAACATACCTTCTGTTGCCTCGGCAGGTCGCGCCCTACCGCGCAGCACCCTACCCCGTAGGGCCTACCCGGGACGCGCGGTCCCCCCTGCCGGCGGCCCACGAAACTCTGTTTAGCATTGAATTCTGAACGTATAACTAAATCAGTTAAAACTTTCAACAACGGATCTCTTGGTTCTGGCATCGATGAAGAACGCAGCGAAATGCGATAAGTAATGTGAATTGCAGAATTCAGTGAATCATCGAATCTTTGAACGCACATTGCGCCCATTAGTATTCTAGTGGGCATGCCTGTTCGAGCGTCATTTCAACCCTCAAGCCCCCGTTGCTTGGTGTTGGGAGCCTACGGG-TCACCCGTAGCTCCTCGAAGTTAGTGGCGGAGTCGGTTCACACTCTAGACGTAGTAGATTTCACCTCGCCTGTAGTTGGACCGGTCCCCTGCCGTAAAACACCCCTATTTCTAAAAGGTTGACCTCGGATCAGGTAGGAATACCCGCTGAACTTAAGCA---------------------------------------------------------------------------------------------------------------------------------------------------------------------------------------------------------------------------------------------------------------------------------------------------------------------------------------------------------------------------------------------------------------------------------------------------------------------------------------------------------------------------------------------------------------------------------------------------------------------------------------------------------------------------------------------------------------------------------------------------------------------------------------------------------------------------------------------------------------------------------------------------------------------------------------------------------------------------------------------------------------------------------------------------------------------------------------------------------------------------------------------------------------------------------------------------------------------------------------------------------------------------------------------------------------------------GGTAAGAAGCGATTAGATCTTGCTGGGCCTTTGCTCGCCAAACTCTTTCGAAACATAGTTCGTCGAATGACGCAGGAAGTACTATCACATCTCAAGCGAAGTATCGAGCAAGGCAAGCAGTTCAATATCGCCCTAGCTGTCAAGTCGAACATCATCACAAGCGGACTGAAGTATTCTCTCGCGACTGGAAACTGGGGCGATCAGAAGAAGGCCATGAGCTCTACCGCCGGTGTTTCGCAGGTGTTGAACCGATACACGTTCGCATCCACGCTATCACATTTACGAAGAACGAACACCCCCGTTGGCAGAGACGGTAAGCTTGCGAAGCCACGACAGCTTCACAATACCCACTGGGGACTCGTCTGTCCGGCCGAAACGCCCGAGGGACAGGCTTGTGGTCTGGTCAAAAACTTGTCCCTCATGTGTTCTATCAGCGTAGGCACTTCGACGGAACCAATTATAGAGTACATGATTTCTCGAAATATGGAGGTTTTAGAAGAATACGAACCTCAAAGGTACCCCCACGCCACAAAGATCTTTCTCAATGGGTCATGGATCGGTGTCCATCAAGATCCAAAGGCTCTGGTCAGGGATGTTCAGCAACTACGCCGAACAAATCAGATTCCGGCCGAAGTATCCTTGATTCGGGATATTCGTGACCGTGAATTCCAGATCTTCTCAGATGCCGGCCGTGTTATGCGGCCCCTATACGTGGTTGAACAAGAGGATGATCCTGAAAATGGTATTGTGAAGGGCACACTAGTCTTAACAAAAAACATGGTGCGGCGGCTTGAGATCGACCAAACTCTGCCACCAGGGAGTGAGGATTACTTCGGATGGCAAGGCTTGGTCAATGCTGGCGTCATCGAATACATGGATGCTGAAGAAGAGGAAACCGCCATGATTTGCATGACTCCTGAAGACCTAGAAGCTTATCGACTGTCCAAGCTGGGCGTCCCCAACCCTGAGGCAGAATACAGCGTCGACAACCCCAACAAGCGATTGAAGACAAAGATAAACCCGACGACCCACACGTACACCCATTGTGAAATCCACCCGAGTATGCTTCTTGGCATTTGTGCCAGTATCATTCCGTTCCCCGATCACAACCAGGTAAGTACAAGCTTAGTCTATCTCATCGCCGTCATTAACTTTGGCCTTAGTCTCCCCGAAACACATACCAGTCTGCCAAACATGCGTGAGATTGTAAGTGACGCTCCTCCTC-----------TCTGTTCCCCTCTGTTTACTTTTGCAACCCAATCAAGCTTCCTCAACTTTTTGCTACCCTATCCCTGAACGCGTCC----ACCTACGCCCCTTGCTACCAAT----CCACATCTGTGCACAAGCATCATCTACAGCCAAGAGCGTGGTGACTGCTGATAGCA--GAGTTTCATCCAATCCTTCAGACCATAC------GGACAGTTCAGACGCGAGAATCAGGCTAACATGA-TTT-ACCCGTATACAGGTCCACCTCCAGACCGGCCAATGCGTAAGTTGCGCTGCGATCCTC---GACGATGTCGATAATTTCCCCAGGCTCACATAGTATGG-TAGGGTAACCAAATTGGTGCTGCTTTCTGGCAACAAATTTCCGGCGAGCACGGTCTCGACGGCAATGGAGTGTATGTC---------------TAGC-ATCCGTGAAACC--TCTAGAGGACAGAATGGTCGGCTGACAACTGTGGAACAGCTACAATGGAACTTCTGAGCTCCAGCTCGAGCGCATGAGCGTTTACTTCAACGAGGTACGCATGTCTACATACACATCTGTGATTTGTATAACCACAATTCTAACGCATCGGGATTTGTAGGGTGCCGGAAACAAATATGTGCCTCGCGCTGTCCTAGTCGATTTGGAGCCCGGCACAATGGACGCTGTCCGTGCTGGTCCCTTCGGTCAGCTCTTCCGACCCGATAACTTCGTTTTCGGGCAGTCCGGTGCTGGCAACAACTGGGCCAAGGGTCATTACACTGAGGGTGCTGAGCTGGTTGACAACGTTCTGGATGTCGTTCGCCGCGAGGCTGAGGGCTGCGACTGCCTTCAGGGCTTCCAGATCACCCACTCGCTCGGTGGTGGTACCGGTGCTGGTATGGGTACTCTCCTGATCTCCAAGATTCGTGAGGAGTTCCCCGACCGCATGATGGCCACCTTCTCCGTTATGCCCTCCCCCAAGGTCTCGGACACCGTCGTCGAGCCCTACAACGCCACCCTCTCCGTCCACCAGCTGGTCGAGAACTCCGATGAGACCTTCTGCATTGACAACGAGGCCTTGTACGACATCTGCATGCGCACCCTAAAGTTGTCCAACCCCTCATACGGTGATCTGAATCACCTTGTCTCCGCTGTGATGTCCGGTGTCACTACTTGCCTGCGTTTCCCTGGTCAGCTTAACTCTGACCTGCGCAAGTTGGCTGTGAACATGGTGCCGTTCCCTCGTCTGCACTTCTTCATGGTCGGTTTCGCTCCTCTCACCAGCCGTGGTGCGCACTCTTTCCGTGCCGTCACCGTTCCCGAGTTGACCCAGCAAATGTTCGACCCCAAGAACATGATGGCCGCCGCTGATTTCCGCAACGGTCGCTACCTGACATGCTCTGCCATCTTGTAAGAGTTAACCCTTTCCCGCTT--CTCTCTGACTGGTTGCTGACTTCATATTTTCAACAGCCGTGGTAAGGTTTCCATGAAGGAGGTTGAGGACCAGATGCGAAACGTTCAGAACAAGAACTCGTCATACTTCGTCGAGTGGATTCCCAACAACATCCAGA
Xylaria_adscendens             CATTAAAGAGTTTT-CGTAACTCCCAAACCCATGTGAACTTACCTTCTGTTGCCTCGGCAGGTCGTG-TCTACCCTGTGGTCACCTACCCTGTGGTGACTACCTGGTAGTCACGGGTTTGCCTGCCAGTGGCCCATTAAACACTGTTTATTATGTTATTCTGATTTTACAACTAAATAAGTTAAAACTTTCAACAACGGATCTCTTGGTTCTGGCATCGATGAAGAACGCAGCGAAATGCGATAAGTAATGTGAATTGCAGAATTCAGTGAATCATCGAATCTTTGAACGCACATTGCGCCCATTAGTATTCTAGTGGGCATGCCTGTTCGAGCGTCATTTCAACCCTTAAGCCCCTGTTGCTTAGTGTTGGGAGCCTACAG--TCCTCTGTAGCTCCCTAAAGTTAGTGGCGGAGTCGGTTTGCACTCTAGACGTAGTAGCTTCTATCTCGTCTATAGTTAGGCCGGTCTCTCGCCGTAAAACCCCTTAATTTTTTCAAGGTTGACCTCGGATCAGGTAGGAATACCCGCTGAACTTAAGCA---------------------------------------------------------------------------------------------------------------------------------------------------------------------------------------------------------------------------------------------------------------------------------------------------------------------------------------------------------------------------------------------------------------------------------------------------------------------------------------------------------------------------------------------------------------------------------------------------------------------------------------------------------------------------------------------------------------------------------------------------------------------------------------------------------------------------------------------------------------------------------------------------------------------------------------------------------------------------------------------------------------------------------------------------------------------------------------------------------------------------------------------------------------------------------------------------------------------------------------------------------------------------------------------------------------------------GGCAAGAAGCGCCTTGATCTCGCTGGACCTTTGCTCGCCAAGCTCTTCCGTAACATAGTTCGTCGGATGACCCAGGAGGTTCTGTCGCACCTCAAGCGAAGTATTGAACAGGGCAAGCAGTTTAATATTGCGCTAGCCGTCAAGTCGAATATTATCACGAGTGGACTCAAGTACTCTCTCGCTACAGGAAATTGGGGTGATCAGAAGAAGGCCATGAGCTCTACTGCTGGTGTCTCGCAGGTGCTCAATCGATACACGTTTGCATCTACCTTGTCGCATTTGCGAAGAACGAACACCCCAGTAGGCAGAGATGGTAAACTCGCCAAACCACGACAGCTTCACAACAGTCACTGGGGTCTCGTCTGCCCGGCCGAGACCCCCGAAGGTCAAGCTTGTGGCCTAGTCAAAAACCTGTCTCTCATGTGCTCAATCAGTGTTGGCACATCCACAGAACCTATCATCGATTACATGATTTCACGTAATATGGAGGTTCTGGAGGAGTACGATCATCACAGGTATCCTAATGCCACTAAGATTTTCCTTAACGGTGCGTGGATCGGCGTCCACCAGGATCCTAAGTCTCTCGTGAGGGATGTGCAACAGTTGCGCCGAACGAATCAGATCCCGGCGGAGGTATCTTTGATTCGAGATATTCGCGACCGCGAATTCAAGATCTTCTCGGATGCCGGTCGCGTCATGCGGCCCTTGTACGTAGTCGAGCAAGAGGATGATCCTGAAAATGGCATCGAGAAGGGCACCCTAGTCTTGACAAAAGATATGGTTAGGAAACTCGAGTACGATCAAACGCTCCCTCCGGGAAGTGAGGATTACTTCGGATGGCAAGGCCTGATTCGTGCTGGTGTGATCGAATATATGGATGCTGAGGAAGAGGAGACTGCAATGATTTGCATGACCCCTGAGGACTTGGAAAGTTTCCGATGTGTTAAATTGGGTTTGCCGGATCCTTTCAACAGCGAGGACACTTTCGCCCCAAACAAGCGGCTGAAGACGAGGATAAACCCGACAACTCACATGTACACTCATTGTGAAATTCACCCGAGCATGCTTCTTGGCATTTGTGCCAGTATCATCCCTTTCCCCGATCATAATCAAGTAAGTACTACCGCAATCCGTCTCTCAACAGTCACTAATCCCAATTAAAGTCACCCCGAAATACGTACCAGTCCGCCAAACATGCGTGAGATTGTAAGTGCCCGAACGCCCCCCAGTAGTCT-CTCCTCCCCCTCTGTTTACTTTT-CGACCCAATCAAGCTCCGTCAATCTTCTGCTGCCTTATCCTGGAACGCGTCCCAAAATATAATGCCCATGATCCTAACCTCCCCACATCTACACATGAGCATCGTCTGCCGTCAAC--TATCGTGGCTAGTAATAGCA--CGGCTTCTTTTCCTCTGCCGCATCATTT------AGTGCAGCATTAGATGAGAGTTAGGCTAACCATACTTTTTCCCCTCTACAGGTTCACCTCCAAACCGGCCAATGCGTAAGTCGCCCTCCGATCCTCGATGACAATG-TTATAACCTCCCGAGGCTCACATCCTACGA-TAGGGTAACCAAATTGGTGCTGCTTTCTGGCAACAAATTTCCGGCGAGCACGGTCTCGATGGCAGTGGCGTGTATGTC---------------TAGC-ATCAACAAATCTGACGGTGTCGACGGAATGATAGACTGATACTTGTGGAACAGTTACAATGGAACCTCTGAGCTTCAGCTGGAGCGCATGAGCGTTTACTTCAATGAGGTAGCAACTCCCACTAAATTAGGCTCGTCTTGCGCAGCAACCATTTTTA-ACACCAATATGTCCAGGGTGCTAATACAAAGTATGTGCCTCGCGCTGTCCTCGTCGATTTGGAACCTGGTACCATGGATGCTGTCCGTGCTGGTCCCTTCGGCCAGCTCTTCCGACCCGACAACTTCGTCTTCGGCCAGTCCGGTGCTGGCAACAACTGGGCCAAAGGCCATTACACCGAAGGTGCTGAGCTCGTTGACAACGTTCTCGATGTCGTTCGTCGCGAGGCTGAGGGCTGTGACTGCCTTCAGGGTTTCCAGATCACCCACTCGCTCGGTGGTGGTACCGGTGCCGGTATGGGTACTTTGTTGATCTCCAAGATTCGCGAGGAGTTCCCTGACCGCATGATGGCCACCTTCTCCGTTATGCCCTCCCCCAAGGTCTCGGATACCGTCGTCGAGCCTTACAATGCGACTCTCTCTGTCCACCAGCTGGTCGAGAACTCCGATGAGACCTTCTGCATTGACAACGAGGCTTTGTACGATATCTGCATGCGTACCTTGAAGCTATCCAACCCCTCATACGGTGATTTGAACCACCTTGTTTCTGCCGTCATGTCTGGCGTCACTACCTGCCTGCGTTTCCCCGGTCAGCTTAACTCCGACCTGCGCAAATTGGCCGTAAACATGGTGCCTTTCCCTCGTCTGCACTTCTTTATGGTCGGCTTCGCCCCTCTAACAAGTCGTGGTGCTTACTCTTTCCGCGCCGTCACGGTTCCCGAGCTGACCCAGCAAATGTTCGACCCCAAGAACATGATGGCTGCCTCTGATTTCCGCAACGGTCGTTACCTCACATGCTCTGCTATTTTGTAAGGATTTACTCTTGTATTT----CAACATGACCAATTACTAACTATTACTCCTTATCAGCCGTGGCAAGGTTTCCATGAAGGAGGTTGAGGATCAGATGCGAACCGTCCAGAACAAGAACTCGTCATACTTTGTTGAGTGGATTCCCAACAACATCCAGA
Xylaria_multiplex              CATTAAAGAGTTTT-GATAACTCCTAAACCCATGTGAACTTACCTTCTGTTGCCTCGGCAGGTCGTG-TCTACCCTGTGGTCTCCTACCCTGTGGAGACTACCTGGTGGTCACGGGTCTACCTGTCAGTGGCCCGTTAAACTCTGTTTATTATGCCATTCTGAATTATCAACTAAATAAGTTAAAACTTTCAACAACGGATCTCTTGGTTCTGGCATCGATGAAGAACGCAGCGAAATGCGATAAGTAATGTGAATTGCAGAATTCAGTGAATCATCGAATCTTTGAACGCACATTGCGCCCATTAGTATTCTAGTGGGCATGCCTGTTCGAGCGTCATTTCAACCCTTAAGCCTTTGTTGCTTAGTGTTGGGAGCCTACGG--CCTTCTGTAGCTCCTTAAAGTTAGTGGCAGAGTCGGTTTACACTCTAGACGTAGTAGATTCTATCTCGTCTATAGTTAGGCCGGTCTCTTGCCGTAAAACCCCCCTAATTTTTTAAGGTTGACCTCGGATCAGGTAGGAATACCCGCTGAACTTAAGCA---------------------------------------------------------------------------------------------------------------------------------------------------------------------------------------------------------------------------------------------------------------------------------------------------------------------------------------------------------------------------------------------------------------------------------------------------------------------------------------------------------------------------------------------------------------------------------------------------------------------------------------------------------------------------------------------------------------------------------------------------------------------------------------------------------------------------------------------------------------------------------------------------------------------------------------------------------------------------------------------------------------------------------------------------------------------------------------------------------------------------------------------------------------------------------------------------------------------------------------------------------------------------------------------------------------------------GGCAAGAAACGCCTTGATCTTGCTGGACCTTTGCTCGCCAAGCTCTTCCGTAACATAGTTCGTCGGATGACCCAAGAGGTTCTGTCGCACCTCAAGCGAAGTATCGAGCAGGGCAAACAGTTCAATATCGCGCTAGCCGTCAAGTCAAATATCATCACTAGTGGATTGAAGTACTCTCTCGCTACGGGAAATTGGGGTGACCAGAAAAAGGCCATGAGCTCTACTGCCGGTGTTTCTCAGGTGCTCAATCGATACACGTTTGCGTCTACCTTGTCACATTTGCGAAGAACGAACACCCCGGTAGGCAGAGATGGTAAACTTGCCAAACCACGACAGCTTCACAACAGCCACTGGGGCCTCGTCTGCCCTGCTGAAACCCCTGAGGGTCAGGCTTGTGGCCTAGTCAAAAATCTCTCTCTCATGTGCTCAATCAGTGTCGGCACGTCTACAGAACCTATCATTGACTATATGATTTCACGGAATATGGAGGTCCTGGAGGAGTATGATCATCATAGGTATCCTAATGCCACTAAGATTTTTCTTAATGGTGCGTGGATCGGCGTCCATCAGGATCCTAAGTCTCTCGTGAGGGACGTGCAACAATTGCGCCGAACGAATCAGATTCCGGCAGAAGTATCTCTGATTCGAGACATTCGTGATCGCGAATTCAAGATCTTCTCCGATGCCGGTCGCGTCATGCGGCCGTTGTACGTAGTCGAGCAAGAGGATGATCCTGAAAATGGCATCGAGAAGGGCACACTAGTCTTGACGAAAGACATGGTCAGGAAACTTGAGTACGATCAATCGCTCCCCCCGGGAAGTGAGGACTACTTCGGATGGCAAGGTCTGATTCGTGCTGGTGTGATCGAATATATGGATGCCGAGGAAGAGGAGACCGCAATGATTTGCATGACCCCAGAGGATTTGGAAAGTTTCCGATGTGTTAAATTAGGTTTACCGGATCCTTTCAACAGTGAAGACACTTTCGCCCCAAATAAGCGGCTGAAGACGAGGATAAACCCAACAACTCACATGTATACTCATTGTGAAATTCACCCGAGCATGCTTCTTGGCATTTGTGCCAGTATTATCCCTTTCCCCGATCATAATCAAGTAAGTGTTACCGCAATCCGTCTCACTATAACCACTAATCTCAATCCTAGTCACCCCGAAATACATACCAGTCCGCAAAACATGCGTGAGATTGTAAGTACCTGAACGCCTTCCAGTGGTCC-ATCCTCCCCCTCTGTTTACTTTT-CAACCCAATCAAGCTCCGTCAATCTTCTGCTGCCTTATCCTGGAACGCGTCCCAAAATATAATCCCCATGATCCTAGCCTCCCCACATCTACAAATGAGCAGCATCTGCAATCAACTATCTCGTGGCTAATGATAGCA--CGGCCTCTTTTCCTCTGTTACGTCATTC------ATTGAACCACCACATGAGAGCTAGACTAATCATACTTT---CTCTCTATAGGTTCACCTCCAAACCGGCCAATGCGTAAGTCGCCCTCCGATCCTCGATGACAACG-TTACAATTCCCCGAGGCTCATATCCTACGA-TAGGGTAACCAAATTGGTGCTGCTTTCTGGCAACAAATTTCAGGCGAGCATGGTCTCGATGGCAGTGGCGTGTATGTC---------------TAGC-ATCTACAAATCCGGTGGTGTTGATGGAATCATCGACTGATACTTGTGAAACAGTTATAACGGAACCTCTGAGCTCCAGCTCGAGCGCATGAGCGTTTACTTCAATGAGGTAGCAACTCCCACTGGGTTAGGCTCGTCTCGCACAGCAATCATTTTTA-ACATTAATATATCTAGGGTGCTAATACAAAGTATGTGCCTCGCGCCGTCCTTGTCGATTTGGAGCCCGGCACCATGGATGCTGTCCGTGCTGGTCCATTCGGTCAGCTCTTCCGACCCGACAACTTCGTCTTTGGCCAGTCAGGTGCCGGCAACAATTGGGCCAAGGGTCATTATACTGAGGGTGCTGAGCTCGTCGACAACGTTCTCGATGTAGTTCGTCGCGAGGCTGAGGGCTGTGACTGCCTTCAGGGTTTTCAGATCACTCACTCGCTCGGTGGTGGCACTGGTGCCGGTATGGGTACCTTGCTGATCTCCAAGATTCGCGAGGAATTCCCCGACCGTATGATGGCCACCTTCTCCGTTATGCCCTCTCCCAAGGTCTCGGATACCGTCGTCGAGCCTTACAATGCTACCCTCTCTGTCCACCAGCTGGTTGAGAACTCCGATGAGACCTTCTGTATCGACAACGAGGCTTTGTACGATATCTGCATGCGCACCTTGAAGCTATCCAACCCCTCATACGGTGACTTGAACCACCTTGTTTCCGCTGTAATGTCCGGCGTCACTACCTGCCTGCGTTTCCCCGGTCAGCTTAACTCCGACCTGCGCAAATTGGCCGTAAACATGGTGCCCTTCCCTCGTCTGCACTTCTTCATGATCGGTTTCGCCCCTCTGACGAGCCGTGGCGCTCACTCTTTCCGCGCCGTCACGGTTCCTGACCTGACCCAGCAAATGTTCGACCCCAAGAACATGATGGCGGCCTCTGACTTCCGTAACGGTCGTTACCTCACATGCTCTGCTATTTTGTAAGGATTTGCTCTCTGGCCTTT--CAACGTGACCAATTGCTAATTTGTACTTCTTACCAGCCGTGGCAAGGTTTCCATGAAGGAGGTTGAGGATCAGATGCGAAACGTCCAGAACAAGAACTCGTCATACTTTGTCGAGTGGATTCCCAACAACATCCAGA
Xylaria_hypoxylon              CATTAAAGAGTTAATTACAACTCCCAAACCCATGTGAACTTACCTTCTGTTGCCTCGGCAGGTCGTG-TTTACCCTGTGAGGTCCTACCCTGTGGACCCTACCTGGTAGACACGGGTACGCCTGCCGGTGGCCCATGAAACTCTGTTAATTATGTTATTCTGAATCTATAACTAAATAAGTTAAAACTTTCAACAACGGATCTCTTGGTTCTGGCATCGATGAAGAACGCAGCGAAATGCGATAAGTAATGTGAATTGCAGAATTCAGTGAATCATCGAATCTTTGAACGCACATTGCGCCCATTAGTATTCTAGTGGGCATGCCTGTTCGAGCGTCATTTCAACCCTTAAGCCCCTGTTGCTTAGCGTTGGGAGCCTACAG--CCTTCTGTAGCTCCCCAAAGTTAGTGGCGGAGTCGGTTCACACTCTAGACGTAGTAGATTCTATCTCGTCTGTAGTGAGGCCGGTCCCCTGCCGTAAAACCCCCCTAATTTTTAAAGGTTGACCTCGGATCAGGTAGGAATACCCGCTGAACTTAAGCACAACAGCTCAAATTTGAAATCTGGCTTTC--GGGTCCGAGTTGTAATTTGTAGAGGATGCTTTTGGCGCGGTGCCTTCCGAGTTCCCTGGAACGGGACGCCTTAGAGGGTGAGAGCCCCGTACGGTTGGACACCAAGCCTCTGTAAAGCTCCTTCGACGAGTCGAGTAGTTTGGGAATGCTGCTCTAAATGGGAGGTAAATTTCTTCTAAAGCTAAATATTGGCCAGAGACC-GATAGCGCACAAGTAGAGTGATCGAAAGATGAAAAGCACTTTGAAAAGAGGGTTAAATAGCACGTGAAATTGTTGAAAGGGAAGCG-TTTGCGACCAGACCTTTTCTTAGCGGATCATCCGGT-GTTA-TCACCGGTGCACTTCGCT-AAGTT-TAGGCCAGCATCGGTTTCTGTAGGGGGATAAAAGCCTTGGGAACGTAGCTCCTTCGGGAGTGTT-ATAGCCCTTTGCATAATACCCTTCTGGGGACCGAGGACCGCGCTAT-ATGCAAGGATGCTGGCATAATGGTCGTCAACGACCCGTCTTGAAACACGGACCAAGGAGTCGAACATTTATGCGAGTGTTTGGGTGTTAAACCCTCACGCGTAATGAAAGTGAACGGAGGTGAGAGCCCTT---ACGGGTGCATCATCGACCGATCCTGATGTCTTCGGATGGATTTGAGTAAGAGCATAACTGTTCGGACCCGAAAGATGGTGAACTATGCGTGGATAGGGTGAAGCCAGAGGAAACTCTGGTGGAGGCTCGCAGCGGTTCTGACGTGCAAATCGATCGTCAAATCTGCGCATGGGGGCGA-AAGACTTATCGAACCATCTAGTAGCTGGTTACCGCCGAAGTTTCCCTCAGGATAGCAGTGTTGTTCTTCAGTTTTATGAGGTAAAGCGAATGATTAGGGACTCGGGGGCGCTTTTTTGCCTTCATCCATTCTCAAACTTTAAATATGTAAGAAGCCCTTGTTACTTAATTGAACGTGGGCATTCGAATGTACCAACACTAGTGGGCCATTTTTGGTAAGCAGAACTGGCGATGCGGGATGAACCGAACGCGGGGTTAAGGTGCCGGAGTGGACGCTCATCAGACACCACAAAAGGTGTTAGCACATTTAGACAATAGGACGGTGGCCATGGAAGTCGGAATCCGCTAAGGACTGTGTAACAACTCACCTATCGAATGTGCTAGCCCTGAAAATGGATGGCGCTCAAGCGTCCCACCCATACCTCGCCCTCAGGGTAGAAACGATGCCCTGAGGAGTAGGCGGC------------------------------------------------------------------------------------------------------------------------------------------------------------------------------------------------------------------------------------------------------------------------------TTGTCGCATTTGCGAAGAACGAATACTCCAGGTGGTAGAGACGGTAAGCTTGCGAAACCACGGCAGCTCCACAACAGCCACTGGGGTCTCGTCTGCCCGGCCGAGACCCCCGAAGGTCAGGCTTGTGGCCTAGTCAAAAACCTGTCCCTCATGTGCTCCATCAGTGTTGGTACGTCCACGGAACCTATTATCGATTATATGATATCGCGTAATATGGAGGTTTTAGAGGAGTACGACCATCACAGATACCCTAATGCCACCAAGATCTTTCTCAATGGTGCATGGATCGGCGTCCACCAGGATCCTAAGTCTCTTGTGAGGGATGTGCAACAATTGCGCCGAACGAATCAGATTCCCGCTGAAGTATCCTTGATTCGAGATATTCGTGACCGCGAATTCAAAATCTTCTCGGATGCCGGCCGTGTCATGCGGCCCCTGTATGTGGTTGAGCAGGAGGATGACGCTGAGAATGGTGTCGAGAAGGGCACACTGGTCTTAACAAAGGACATGGTTCGGAGACTTGAGATCGACCAGACCCTCCCACCCGGAAGTGACGAATACTTCGGATGGCATGGCCTGGTTCATGCTGGTGTCATCGAATACATGGATGCTGAAGAGGAGGAGACTGCGATGATTTGCATGACCCCCGAGGACTTGGAAAGTTTCCGATGCTCCAAGTTAGGTTTACCAGATCCTTTCAACAACGAGGACACTTTCGCCCCAAACAAGCGGCTGAAGACGAGAATAAACCCGACAACCCATATGTACACTCACTGTGAAATCCACCCGAGCATGCTTCTTGGCATTTGTGCCAGTATCATCCCCTTCCCCGATCATAATCAAGTAAGTGCCACCGCAATCCGTATCGCCGCAATTATTGATCCCAGTTACAGTCACCCCGAAACACATACCA-------------------------------------------------------------------------------------------TCCGTCCATATTCGGCTGCCTTATACCGAAACGCGTCCCAAATACAAT---CCTTGATCTTAGCTTCTCCACATATACACATCAGCATCGTTCGCAGTAAACTATCTCGTAGCTGCCAATAACA--CAGCTTCCTTGAACCTACTAGATTGTCT------AGTGAAATATTATATGAGAACTATGCTAACCATGCTTT-TCCCTTTTGCAGGTTCACCTCCAAACCGGCCAATGCGTAAGTCGCCCCCCGATCCTCGATAACGATGTCTAGAACCTCCCGAGGCTCACACTATACGA-CAGGGTAACCAAATTGGTGCTGCTTTCTGGCAACAAATTTCCGGCGAGCACGGTCTCGATGGCAGTGGCGTGTATGTC-------------TATTAG-ATCTATGAACTAGACAACCACGACTGAATGGTCGACTAACACTTGTGGGCCAGTTACAACGGAACCTCTGAGCTCCAGCTGGAGCGCATGAGCGTTTACTTCAATGAGGTAGAAAGCCCCATCAAGTCGCGTTCGTCTCGTGCAACAACCATTTTGATGCT--ATATTTTCTAGGGTGCTAATAACAAATATGTTCCTCGCGCCGTCCTCGTCGACTTGGAGCCCGGTACCATGGATGCTGTCCGTTCTGGTCCCTTTGGTCAGCTCTTCCGACCCGACAACTTCATCTTCGGCCAGTCTGGTGCTGGCAACAACTGGGCCAAGGGTCACTACACAGAGGGTGCTGAGCTCGTTGACGCCGTTCTTGATGTCGTTCGTCGCGAGGCTGAGGGCTGCGATTGCCTCCAGGGTTTCCAGATCACCCACTCGCTCGGTGGTGGTACCGGTGCTGGTATGGGTACTCTGCTGATCTCCAAGATTCGCGAGGAATTCCCTGACCGCATGATGGCTACCTTCTCCGTCATGCCCTCTCCCAAGGTCTCAGATACCGTCGTCGAGCCTTACAACGCTACCCTCTCCGTCCACCAGTTGGTTGAGAACTCCGATGAGACCTTCTGTATTGACAACGAGGCTCTGTACGATATCTGCATGCGCACCTTGAAGCTATCCAACCCCTCATATGGTGATTTGAACCACCTTGTCTCTGCCGTCATGTCTGGCGTAACCACCTGCCTGCGTTTCCCCGGTCAGCTTAACTCTGATCTGCGCAAACTAGCCGTCAACATGGTGCCCTTCCCTCGTCTACACTTCTTTATGGTCGGGTTTGCCCCTCTCACTAGCCGTGGTGCCCACTCTTTCCGTGCTGTCACGGTTCCCGAGCTGACCCAGCAAATGTTCGACCCCAAGAACATGATGGCTGCCGCTGACTTCCGCAACGGTCGTTACCTCACATGCTCTGCTATCTTGTAAGAATTTGCCCTTTTATCTTT--TAACACGGCCAATTGCTAACTTATCCTTTTTACCAGCCGTGGCAAGGTTTCCA------------------------------------------------------------------------------------
Xylaria_arbuscula              CATTAAAGAGTTA--AACAACTCCTAAACCCATGTGAACCTACCT-TTGTTGCCTCGGCAGGCTGCAACTTACCCGGAGGGGACCTACCCTGTGGGCCTTACCCGGTAGTTGCGGCATAACCTGCCGGTGGTCTACTAAACTCTGTTTACTATGTTATTCTGAATATATAACTAAATAAGTTAAAACTTTCAACAACGGATCTCTTGGTTCTGGCATCGATGAAGAACGCAGCGAAATGCGATAAGTAATGTGAATTGCAGAATTCAGTGAATCATCGAATCTTTGAACGCACATTGCGCCCATTAGTATTCTAGTGGGCATGCCTGTTCGAGCGTCATTTCAACCCTTAAG-CCCTGTTGCTTAGCGTTGGGAGCCTACAGAACCCTCTGTAGTTCCTTAAAGTTAGTGGCGGAGTCGGTTCACACTCTAGACGTAGTAAATTTTATCTCGCCTATAGATGAGCCGGTCCCTTGCCGTAAAACCCCCT-AATTTCTAAAGGTTGACCTCGGATCAGGTAGGAATACCCGCTGAACTTAAGCACAACAGCTCAAATTTGAAATCTGGCCTTC--GGGTCCGAGTTGTAATTTGTAGAGGATGCTTTTGGCGCGGTGCCTTCCGAGTTCCCTGGAACGGGACGCCTTAGAGGGTGAGAGCCCCGTACGGTTGGACACCAAGCCTCTGTAAAGCTCCTTCGACGAGTCGAGTAGTTTGGGAATGCTGCTCTAAATGGGAGGTAAATTTCTTCTAAAGCTAAATATTGGCCAGAGACC-GATAGCGCACAAGTAGAGTGATCGAAAGATGAAAAGCACTTTGAAAAGAGGGTTAAATAGCACGTGAAATTGTTGAAAGGGAAGCG-TTTGCGACCAGACTTTTCCCTAGCGGATCATCCGGT-GTTC-TCACCGGTGCACTTCGCT-AGGTT-AAGGCCAGCATCGGTTTCTGTAGGGGGATAAAAGCTTGGGGAATGTAGCTCCCTCGGGAGTGTT-ATAGCCTCTTGTATAATACCCTTACGGGGACCGAGGACCGCGCTTT--TGCAAGGATGCTGGCGTAATGGTTGTCAACGACCCGTCTTGAAACACGGACCAAGGAGTCGAACATTTGTGCGAGTGTTTGGGTGTTAAACCCTCACGCGTAATGAAAGTGAACGGAGGTGAGAGCCCTT---ACGGGTGCATCATCGACCGATCCTGATGTCTTCGGATGGATTTGAGTAAGAGCATAACTGTTCGGACCCGAAAGATGGTGAACTATGCGTGGATAGGGTGAAGCCAGAGGAAACTCTGGTGGAGGCTCGCAGCGGTTCTGACGTGCAAATCGATCGTCAAATCTGCGCATGGGGGCGA-AAGACTTATCGAACCATCTAGTAGCTGGTTACCGCCGAAGTTTCCCTCAGGATAGCAGTGTTGTTCTTCAGTTTTATGAGGTAAAGCGAATGATTAGGGACTCGGGGGCGCTTTTTAGCCTTCATCCATTCTCAAACTTTAAATATGTAAGAAGCCCTTGTTACTTAATTGAACGTGGGCATTCGAATGTACCAACACTAGTGGGCCATTTTTGGTAAGCAGAACTGGCGATGCGGGATGAACCGAACGCGGGGTTAAGGTGCCGGAGTGGACGCTCATCAGACACCACAAAAGGTGTTAGCACATTTAGACAATAGGACGGTGGCCATGGAAGTCGGAATCCGCTAAGGACTGTGTAACAACTCACCTATCGAATGTGCTAGCCCTGAAAATGGATGGCGCTCAAGCGTCCCACCCATACCCCGCCCTCAGGGTAGAAACGATGCCCTGAGGAGTAGGCGGC------------------------------------------------------ATTGTTCGGCGGATGACCCAGGAGGTTCTGTCGCACCTGAAGCGGAGCATCGAGCAAGGCAAGCAATTCAATATTGCACTAGCTGTGAAGTCTAACATAATCACGAGTGGGTTGAAGTACTCACTCGCTACCGGCAACTGGGGTGACCAGAAAAAGGCAATGAGCTCCACAGCCGGTGTTTCGCAAGTGTTGAATCGATACACATTCGCCTCTACCTTGTCACACTTGCGAAGAACAAATACCCCAGTCGGTAGAGATGGCAAGCTTGCCAAACCCCGACAACTTCACAATACCCACTGGGGGCTTGTCTGTCCAGCCGAGACCCCAGAAGGACAGGCATGTGGTTTGGTCAAAAACTTGTCGCTCATGTGCTCTATCAGCGTCGGTACATCAACGGATCCTATTATAGAATATATGATCCTTAGGAATATGGAAGTGCTAGAAGAGTATGATCCTGGTAGGTATCCCAACGCCACCAAGGTGTTTCTTAATGGTGCATGGATCGGCGTCCACCAGGATCCCAAGGCTCTAGTTAAGGATGTGCAACAATTGCGCCGAACAAACCAGATCCCAGCTGAAGTATCCCTCATCCGGGATATTCGCGACCGTGAGTTCAAGATTTTCAGTGACGCCGGTCGCGTCATGCGCCCTCTGTTCGTAGTCGAGCAAGAAGACGACGCTGAAAGGGGCATTGAGAAAAGCACGCTCGTTTTGACCAAAGATATGGTTCGGCGGCTTGAGGAAGACCAGAGCCTTCCACCCGGACACGAAGATTACTATGGATGGCAAAGTTTGGTTAATGCCGGTGTGATTGAATATATGGACGCTGAAGAAGAGGAGACGGCGATGATCTGCATGACCCCGGAAGACCTAGAGAGTTTCCGATGCAGCAAGTTGGGTCTAGCAGATCCTCACAACAACGATGATGTCTTTGCTCCCAACAAGCGGCTGAAGACGAGGATAAATCCGACCACACACATGTACACTCACTGTGAAATTCATCCGAGCATGCTTCTAGGCATTTGTGCCAGTATCATTCCCTTCCCGGATCACAACCAAGTAAGTATCAGGATAACTATGCTTATGCCAACTGC--------------------------------------------------------------------------------------------CCTCCCTCTGTTTACTTTT------CAACCAAGCTCCGCCAGAATTCTGCTACTTTCCCCCGAGACGCGTTACATGTCTAATGCTTCTCATCTCCCATCATCTCTC--ATCTGCCTTAGCATGATAAATACTAGACAATATTTCTGTCATCAGAGGCA--TGGCTTGATTGACATTCTCCCGTTATCT------GGCACAATATTGGGTGAAACCTAAACTAACCGCG-----TCCTCTCTACAGGTCCACCTCCAGACCGGCCAATGCGTAAGTCGCTTTACGACCTTCGACGATAATACCTTGAAACAGCCGAAACTTACATAGAATGATCAGGGTAACCAAATTGGTGCTGCTTTCTGGCAGCAAATCTCCGGCGAGCACGGTCTCGATGGCAGTGGCGTGTATGTG-------------TACCTA-TGCCCTTCGGGGCATGGACTATAAGGACACAATGACTGATAGTTATGGAATAGTTACCAGGGAACCTCTGACCTCCAGCTGGAGCGTATGAGGGTTTACTTCAACGAGGTAGGCTCAAATTCCGAGCTACATCGATATCATACAAGTAATGGTCTAACATG--GGTTTGTTCAGGGCTCGGGCAACAAGTACGTTCCTCGCGCTGTCCTCGTCGATTTAGAGCCTGGTACCATGGACGCTGTCCGTGCTGGTCCCTTCGGTCAGCTCTTCCGACCCGACAACATCGTCTTCGGTCAGTCTGGTGCTGGCAACAACTGGGCCAAGGGTCACTACACTGAGGGTGCTGAGCTTGTTGACAACGTTCTTGACGTTGTCCGTCGTGAGGCTGAGGGCTGTGACTGCCTCCAGGGTTTCCAGATCACCCACTCGCTCGGTGGTGGTACCGGTGCCGGTATGGGTACGCTGCTCATCTCCAAGATCCGTGAGGAGTTCCCCGACCGCATGATGGCTACCTTCTCCGTCATGCCCTCCCCCAAGGTATCGGACACCGTCGTCGAACCTTACAACGCCACTCTCTCCGTCCACCAGCTGGTCGAGAACTCCGACGAGACCTTCTGCATTGACAACGAGGCTCTCTACGACATCTGCATGCGCACCCTGAAGCTATCCAACCCTTCGTACGGTGACCTGAACCACCTTGTCTCCGCTGTCATGTCTGGCGTCACCACTTGCCTTCGTTTCCCTGGACAACTTAACTCTGACCTGCGCAAGTTGGCCGTCAACATGGTGCCCTTCCCTCGTCTGCACTTCTTCATGGTCGGCTTCGCCCCTTTGACCAGCCGTGGTGCCCACTCTTTCCGTGCCGTCACGGTTCCTGAGTTGACCCAGCAAATGTTCGACCCCAAGAACATGATGGCCGCCGCTGACTTCCGCAACGGTCGCTACCTGACATGCTCTGCCATCTTGTGAGTACTCTTACTTCGAGCTTC--TAACATGTTTGATTACTAATCTGCTCCCATCACTAGCCGTGGCAAGGTCTCTATGAAGGAGGTTGAGGACCAGATGCGAAATGTGCAGAAC----------------------------------------------
Xylaria_bambusicola            CATTAAAGAGTTAT-TACAACTCCCAAACCCATGTGAACTTACCATTTGTTGCCTCGGCAGGTCGCAGCTTACCCTGTGAGATCCTACCCTGTGGGCCTCACCTGGTAGTTGCGGGTAATCCTGCCGGTGGTCTACCAAACTCTGTTTACTATGTTATTCTGAATATATAACTAAATAAGTTAAAACTTTCAACAACGGATCTCTTGGTTCTGGCATCGATGAAGAACGCAGCGAAATGCGATAAGTAATGTGAATTGCAGAATTCAGTGAATCATCGAATCTTTGAACGCACATTGCGCCCATTAGTATTCTAGTGGGCATGCCTGTTCGAGCGTCATTTCAACCCTTAAGCCCCTGTTGCTTAGCGTTGGGAGCCTACAA--CCCTCTGTAGCTCCTCAAAGTTAGTGGCGGAGTCGGTTCACACTCTAGACGTAGTAATTTTTATCTCGCCTATAGATGAGCCGGTCCCCTGCCGTAAAACCCCCT-AATTTTTAAAGGTTGACCTCGGATCAGGTAGGAATACCCGCTGAACTTAAGCA---------------------------------------------------------------------------------------------------------------------------------------------------------------------------------------------------------------------------------------------------------------------------------------------------------------------------------------------------------------------------------------------------------------------------------------------------------------------------------------------------------------------------------------------------------------------------------------------------------------------------------------------------------------------------------------------------------------------------------------------------------------------------------------------------------------------------------------------------------------------------------------------------------------------------------------------------------------------------------------------------------------------------------------------------------------------------------------------------------------------------------------------------------------------------------------------------------------------------------------------------------------------------------------------------------------------------GGTAAGAAGCGATTAGATCTGGCAGGACCTCTTCTGGCCAAGCTTTTCCGCAATATTGTGCGTCGCATGACTCAGGAGGTCCTGTCGAACTTGAAGCGAAGCATCGAGCAAGGCAAGCAATTTAATATTGCTCTAGCTGTTAAGTCTAACATTATCACGAGTGGACTGAAATACTCCCTCGCTACTGGAAACTGGGGTGACCAGAAAAAGGCCATGAGCTCCACAGCTGGTGTTTCGCAGGTGTTGAACCGATACACATTCGCGTCTACCCTTTCGCATTTGCGAAGGACGAACACTCCAGTTGGTAGAGATGGTAAGCTTGCCAAGCCGCGACAGCTTCACAATACCCATTGGGGACTCGTCTGTCCAGCCGAAACTCCGGAAGGACAGGCCTGTGGCTTGGTCAAAAACCTATCGCTCATGTGCTCCATCAGCGTCGGTACTTCGACGGAACCTATTATAGATTATATGATTCTGCGAAATATGGAAGTGCTAGAAGAGTACGATCACCATAGGTATCCCAATGCCACTAAGGTATTCCTCAATGGCGCATGGATTGGCGTTCACCAGGATCCTAAGGCTCTCGTGAAGGATGTTCAAGAATTACGCCGAACGAACCAGATCCCGGCCGAAGTGTCACTAATTCGGGACATTCGCGACCGTGAATTCAAGATATTTTCTGATGCCGGTCGTGTCATGCGCCCCTTGTTTGTCGTTGAGCAAGAGGATGACTCTGACAAGGGCGTCGAGAAAGGCACATTGGCTCTGACCAAAGACATGGTCCGCCGACTGGAGATTGACCAGACTCTCCCGCCTGGAAGTGACGAGTACTTTGGGTGGCAAGGCCTGGTTAATGCCGGTGTTATTGAATATATGGATGCTGAGGAAGAGGAGACTGCAATGATTTGCATGACTCCTGAGGATTTAGAAAGTTTCCGGTGCGCCAAACTAGGCTTACCAGATCCTTTCAACAGGGAGGATGTTTTTGCTCCTAATAAGCGGCTGAAGACGAAGATAAACCCGACAACCCACATGTACACCCATTGCGAGATTCACCCGAGTATGCTTCTTGGTATTTGCGCCAGTATCATTCCCTTTCCGGACCACAATCAAGTAAGTATTACGACGATTCCTATTGCCGCAACTGCTAATGCTAGGTATAGTCACCCCGTAACACGTACCAGTCTGCCAAACATGCGTGAGATTGTAAGTCTTTCCCCGGATT-----------CGCCCCTCCCTCTGTTTACCTTTCCAACCCAATCAAGCTCCATCCGTGATCTGCTGCCTTGGCCCGAGACGCGTTCCCAGTATAAT---CTCTAGTCTTGGTCTCTC-----ATGTACATCGGTGTCTTCACATCTAGACATGAAATTTGTGGTCAATAGAATTGAGCTTGATCGGCGTTGCTCGGCTATTT------ACCAAATTATTCTATGGAAGCTAGGCTAACCGCGCTCC-TCCCATCAACAGGTCCACCTCCAAACCGGCCAATGCGTAAGTCGCCTCTCGATCTTCGACGACGACATTGGGAACCTCTCGAGACTCACATAGCATGATCAGGGTAACCAAATCGGTGCTGCTTTCTGGCAGCAAATTTCTGGCGAGCACGGTCTCGATGGTAGTGGCGTGTAGGTC-------------TATGTATGGCCATACGGCAAGCGACGCGAATAGAACGGTTGGCTGACAATCATGGAATAGTTACCAAGGAACCTCTGACCTTCAACTCGAGAGAATGAGGGTTTACTTCAACGAGGTAGGTCAAATTGCTGGGTAGTGGTGATAT-AGAACAAGCAAGTTCTAACACA--AGTTGGTTCAGGGTTCGGGCAACAAGTACGTCCCTCGTGCCGTTCTTGTCGATTTGGAGCCCGGTACCATGGACGCTGTCCGTGCTGGTCCCTTCGGTCAGCTCTTCCGACCCGACAACATCGTCTTCGGTCAGTCTGGTGCTGGCAACAACTGGGCCAAGGGTCACTACACTGAAGGTGCTGAGCTCGTCGACAACGTTCTTGATGTTGTCCGTCGTGAGGCTGAGGGCTGTGACTGCCTCCAGGGTTTCCAGATCACCCACTCTCTCGGTGGTGGTACCGGTGCTGGTATGGGTACTCTGTTGATCTCCAAGATTCGCGAGGAGTTCCCCGACCGCATGATGGCTACTTTCTCCGTTATGCCTTCCCCCAAGGTATCAGACACCGTTGTCGAACCTTACAATGCTACTCTCTCAGTCCACCAGCTGGTCGAGAATTCTGACGAGACCTTCTGTATCGATAACGAGGCTCTCTACGATATCTGCATGCGCACCTTGAAGCTATCCAACCCTTCATACGGTGACTTGAACCACCTCGTTTCCGCTGTCATGTCTGGTGTAACCACCTGCCTCCGTTTCCCTGGACAGCTTAACTCTGATTTGCGCAAGTTGGCCGTCAACATGGTGCCCTTCCCTCGTCTACACTTCTTCATGGTCGGCTTCGCTCCTCTGACCAGCCGTGGTGCCCACTCTTTCCGTGCTGTGACGGTTCCCGAGTTGACCCAGCAAATGTTCGACCCTAAGAACATGATGGCCGCTGCTGATTTCCGTAACGGCCGCTACCTCACATGCTCTGCCATCTTGTACGTATTTACCTTTGAGCTT----TAACATAT--CACTGCTAACTTGCTTCTTTTTCTAGCCGTGGCAAGGTTTCCATGAAGGAGGTTGAGGACCAGATGCGCAATGTTCAGAACAAGAACTCCACATACTTCGTCGAGTGGATTCCCAACAACATCCAGA
Xylaria_brunneovinosa          CATTACAGAGTTTT-TCAAACTCCCAAACCCATGTGAACATACCTTACGTTGCCTCGGCAGGTCGCG-CCTACCCGGTCAGGTCTTACCCTGTAGGCCCTACCCGGGAGACGCGGGTAACCCTGCCGGCGGTCCACTAAACTCTGTTTAATCTTGAATTCTGAACCTATAACTAAATAAGTTAAAACTTTCAACAACGGATCTCTTGGTTCTGGCATCGATGAAGAACGCAGCGAAATGCGATAAGTAATGTGAATTGCAGAATTCAGTGAATCATCGAATCTTTGAACGCACATTGCGCCCATTAGTATTCTAGTGGGCATGCCTGTTCGAGCGTCATTTCAACCCTTAAGCCTGTGTTGCTTAGCGTTGGGAGCCTACAGCTCTGGCTGTAGTTCCTCAAAGTTAGTGGCGGAGTCGGTTCAAACTCTAGGCGCAGTAATTCTTTTCTCGTCTGCAGTTGGGCCGGTCCCCTGCCGTAAAACCCCCA-ATTTTTTAAAGGTTGACCTCGGATCAGGTAGGAATACCCGCTGAACTTAAGCA---------------------------------------------------------------------------------------------------------------------------------------------------------------------------------------------------------------------------------------------------------------------------------------------------------------------------------------------------------------------------------------------------------------------------------------------------------------------------------------------------------------------------------------------------------------------------------------------------------------------------------------------------------------------------------------------------------------------------------------------------------------------------------------------------------------------------------------------------------------------------------------------------------------------------------------------------------------------------------------------------------------------------------------------------------------------------------------------------------------------------------------------------------------------------------------------------------------------------------------------------------------------------------------------------------------------------GGCAAGAAGCGATTGGACCTCGCGGGACCCCTCTTAGCCAAACTCTTTCGCAACATCGTACGTCGAATGACCCAAGAGGTCTTGTCCCACCTCAAGCGAAGTATCGAGCAAGGCAAACAGTTCAATATCGCTTTGGCGGTTAAATCAAACATCATCACGAGCGGACTGAAATATTCGCTCGCTACAGGAAACTGGGGTGATCAGAAGAAGGCTATGAGCTCCACTGCTGGCGTTTCACAGGTGTTGAACCGATACACGTTTGCCTCCACCTTGTCACATTTACGGAGAACGAATACACCAGTGGGTAGAGATGGCAAGCTTGCCAAACCACGACAGCTTCACAATACCCATTGGGGCCTGGTCTGTCCGGCTGAGACCCCTGAGGGCCAAGCTTGTGGTCTGGTGAAGAACCTATCTCTGATGTGCTCCATCAGTGTCGGCACATCTACGGAGCCTATCGTGGACTACATGATCTCTCGCAATATGGAGGTCTTGGAGGAATATGAGCCGCAGAGGTACCCTCATGCGACCAAAATTTTCCTGAACGGGTCATGGATTGGTGTTCACCAGGATGCGAAGACACTCGTCAGAGACGTTCAACAACTACGTCGGACGAATCAGATCCCAGCTGAAGTGTCCTTGGTTCGAGACATTCGCGATCGTGAATTCAAGATCTTCTCAGACGCCGGCCGTGTCATGCGACCCTTGTTTGTGGTGGAACAAGAGGACGACAGTGACAGAGGCATACAGAAGGGCTCATTGGCCTTGACGAAAGACATAGTCCGGAGACTTGAGATGGACCAGACGCTCCCACCCGGAAGTGATGAATATTTCGGATGGCAAGGCCTAGTTAATGCCGGTATCATCGAATATATGGATGCCGAAGAAGAGGAAACGGCTATGATTTGCATGACCCCTGAGGACCTAGAGCTTTATCGCCTGGCCAAGTTGGGTTTT------AACGTCGAGGAAGATAACAGCGAGACCCCGAACAAGCGGCTCAAGACGAAAATCAACCCGACGACCCATATGTACACTCATTGCGAAATCCACCCAAGTATGCTCCTCGGCATATGTGCCAGTATTATCCCCTTTCCCGATCACAACCAGGTAGGTGATGTCGCAACCTATTCTATAACCGTTATTGACTCCTATCACAGTCACCTCGAAACACGTATCAATCAGCTAAACATGCGTGAGATTGTAAG-------------------------TCTGTTTACTTCTGTTTAC-TCTGCAACCCGGTCGAGCTCGGCCGCTTTTTGGCTGCCTAAACCCGGAACGCGTCTCCAA------CCCCCATGACCCTCTTGTGCCCACATCCGTACACAAGTATCATCTAAAGTGATTGACGAGGTGGTCCCCGATGAACCCCGGCCTCATCCAGACCCCCAAGTTGTTTAAGGAAAGGAAAATAGCATGTGAGGATTCGGCTAACCATGGTTT-CGGCGCCTTTAGGTTCACCTCCAAACCGGCCAATGCGTAAGTCGTCATGCACCCCTCCACGGCTGTGGCAAATGCCTCGCGAGGCTCACATATTCTCG-TAGGGCAACCAAATCGGTGCTGCTTTCTGGCAACAGATCTCCGGCGAGCATGGCCTCGACGGCAATGGCGTGTATGTA-------------TATGTC-AGGCATC-----GGATTAGATAGAGGACATGCCGACTGACGCTTCATAAACAGCTATAACGGCTCGTCTGACCTCCAGCTGGAGCGCATGAGGGTCTACTTCAACGAGGTACGCAAAACCGCAAGACTAGCCCCGC--TGCAGAAACAACATCCTAACGCGACGAATGTTGTAGGGTGCTGGTAACAAGTACGTTCCCCGCGCCGTGCTCGTCGACCTGGAGCCCGGTACCATGGATGCTGTCCGCGCCGGTCCCTTCGGCCAGCTCTTCCGTCCCGACAACTTTGTCTTCGGCCAGTCCGGTGCCGGCAACAACTGGGCCAAGGGTCACTACACCGAGGGTGCCGAGCTAGTCGACAACGTTCTCGATGTTGTCCGTCGCGAGGCTGAGGGCTGCGACTGCCTCCAGGGTTTCCAGATCACTCACTCGCTTGGTGGTGGTACCGGTGCCGGTATGGGTACCCTCCTGATCTCCAAGATCCGCGAGGAATTCCCCGATCGCATGATGGCCACTTTCTCCGTCATGCCCTCCCCCAAGGTCTCGGATACCGTCGTCGAGCCCTACAATGCCACCCTTTCCGTCCACCAGCTGGTCGAGAACTCGGACGAGACCTTCTGCATTGACAACGAGGCCCTGTACGATATCTGCATGCGCACGCTTAAGCTATCCAACCCCTCCTATGGTGACTTGAACCACCTTGTCTCCGCTGTTATGTCCGGTGTCACTACTTGCCTGCGTTTCCCCGGTCAGCTGAACTCCGATCTCCGCAAGTTGGCTGTTAACATGGTTCCCTTCCCTCGTCTGCACTTCTTCATGGTCGGCTTCGCCCCTCTAACCAGCCGCGGCGCCTACTCTTTCCGCGCAGTCTCGGTCCCCGAGTTGACCCAGCAGATGTTCGACCCTAAGAACATGATGGCTGCCGCCGACTTCCGCAACGGCCGTTACCTGACCTGCTCTGCCATTTTGTAAGAATCCACTCACCCCACTTCGC--------GCTGCCACTAACATAGTGCTCTTACTAGCCGTGGCAAAGTGTCCATCAAGGAGGTTGAGGACCAGATGCGCAACATCCAGAGCAAGAACTCGTCCTATTTCGTGGAGTGGATTCCCAACAACATCCAGA
Xylaria_polymorpha             CATTAAAGAGTTT--TATAACTCCCAAACCCATGTGAACATACCGTACGTTGCCTCGGCAGGCTGCA-TCT-CCCTGTGAGGTCCTACCCTGTAAGGCTTAGCGGGAAGATGCATTAAAGCCTGCCGGCGGCCCATTAAACTCTGTTTATTTTTGAATTCTGAGGCTATAA-TAAATAAGTTAAAACTTTCAACAACGGATCTCTTGGTTCTGGCATCGATGAAGAACGCAGCGAAATGCGATAAGTAATGTGAATTGCAGAATTTAGTGAATCATCGAATCTTTGAACGCACATTGCGCCCACTAGTATTCTAGTGGGCATGCCTGTTCGAGCGTCATTTCAACCCTTAAGCCCCTGTTGCTTAGTGTTGGGAGCCTACGG---TCAGCGTAGCTCCTCAAATGTAGTGGCGGAGTTGGTTCACACTCTAGACGTAGTAATTTTTATCTCGCCTGTAGTTGGACCGGTCCCTCGCCGTAAAACCCCCAAAAATTTTAAAGGTTGACCTCGGATCAGGTAGGAATACCCGCTGAACTTAAGCACAACAGCTCAAATTTGAAATCTGGCCCTC--GGGTCCGAGTTGTAATTTGTAGAGGATGCTTTTGGCGCGGTGCCTTCCGAGTTCCCTGGAACGGGACGCCTTAGAGGGTGAGAGCCCCGTATGGTTGGACACCAAGCCTCTGTATAGCTCCTTCGACGAGTCGAGTAGTTTGGGAATGCTGCTCTAAATGGGAGGTAAATTTCTTCTAAAGCTAAATATTGGCCAGAGACC-GATAGCGCACAAGTAGAGTGATCGAAAGATGAAAAGCACTTTGAAAAGAGGGTTAAATAGCACGTGAAATTGTTGAAAGGGAAGCG-TTTGCGACCAGACCTTTTCCTAGCGGATCAGCCGGT-GTTC-TCACCGGTGCACTTCGCT-AGGTC-TAGGCCAGCATCGGTTTCCGTAGGGGGATAAAAGCCCTGGGAACGTAGCTCCTCCGGGAGTGTT-ATAGCCCTCTGCATAATACCCTTACGGGGACCGAGGACCGCGCTTC--GGCAAGGATGCTGGCGTAATGGTCGTCAACGACCCGTCTTGAAACACGGACCAAGGAGTCGAACATTTGTGCGAGTGTTTGGGTGTTAAACCCTCACGCGTAATGAAAGTGAACGGAGGTGAGAGCCCTT---ACGGGTGCATCATCGACCGATCCTGATGTCTTCGGATGGATTTGAGTAAGAGCATAACTGTTCGGACCCGAAAGATGGTGAACTATGCGTGGATAGGGTGAAGCCAGAGGAAACTCTGGTGGAGGCTCGCAGCGGTTCTGACGTGCAAATCGATCGTCAAATCTGCGCATGGGGGCGA-AAGACTTATCGAACCATCTAGTAGCTGGTTACCGCCGAAGTTTCCCTCAGGATAGCAGTGTTGTTCTTCAGTTTTATGAGGTAAAGCGAATGATTAGGGACTCGGGGGCGCTTTTTTGCCTTCATCCATTCTCAAACTTTAAATATGTAAGAAGCCCTTGTTACTTAATTGAACGTGGGCATTCGAATGTACCAACACTAGTGGGCCATTTTTGGTAAGCAGAACTGGCGATGCGGGATGAACCGAACGCGGGGTTAAGGTGCCGGAGTGGACGCTCATCAGACACCACAAAAGGTGTTAGCACATTTAGACAATAGGACGGTGGCCATGGAAGTCGGAATCCGCTAAGGACTGTGTAACAACTCACCTATCGAATGTGCTAGCCCTGAAAATGGATGGCGCTCAAGCGTCCCACCCATACCTCGCCCTCAGGGTAGAAACGATGCCCTGAGGAGTAGGCGGC--------------------------------------------------------------------------GGAGGTATTGTCGCATCTCAAGCGAAGTATCGAGCAAGGCAAGCAGTTCAATATTGCCCTAGCCGTCAAGTCAAACATCATTACGAGCGGATTGAAGTATTCTCTCGCTACAGGCAACTGGGGTGATCAGAAGAAGGCGATGAGCTCTACTGCTGGCGTTTCACAGGTGTTGAACAGATACACATTCGCTTCTACCTTGTCGCATTTACGAAGAACAAATACGCCAGTTGGCAGAGATGGTAAGCTTGCCAAGCCACGGCAGCTTCACAACACGCACTGGGGTTTAGTCTGCCCAGCCGAAACGCCTGAGGGCCAGGCTTGTGGTTTAGTCAAAAACCTGTCCCTTATGTGCTCGATCAGTGTGGGTACGTCGACGGAACCAATTATAGAATATATGATTTCGCGAAATATGGAGGTTCTGGAAGAGTATGAACCTCAAAGGTACCCACACGCGACGAAGATCTTTCTCAACGGATCATGGATCGGTATTCACCAAGATCCTAAAGCTCTCGTCAGGGATGTGCAACAGCTACGCCGGACGAATCAGATCCCAGCTGAAGTGTCCCTAATTCGAGAAATTCGTGATCGCGAATTTAAGATCTTCTCAGATGCTGGCCGTGTCATGCGACCATTGTTCGTGGTCGAGCAAGAAGATGGTGCTGACAACGGTGTCGAGAAGGGCTCCCTCGTCTTGACAAAAGATATGGTCCGGCGACTGGAGATTGACCAAACCCTGCCGCCCGGAAGCGATGAATATTTCGGATGGCAAGGTTTGGTCAACGCCGGTGTCATCGAATATATGGATGCCGAGGAAGAAGAAACTGCCATGATTTGCATGACTCCTGAAGACTTGGAGGCTTTCAGGCTCACTAAGTTAGGCATACCGGACCCTGACGCAGAATCCAACCTCGACCAGCCAAATAAGCGACTAAAGACAAAACTGAACCCGACGACCCATACGTACACGCATTGTGAAATTCACCCAAGCATGCTTCTTGGCATTTGTGCCAGCATTATCCCCTTCCCCGATCATAACCAGGTAAGTGACA-----------------------------------------------------------------------------------------------------------------------------------CTTTTGCAACCCAATCAAGCTCCGTCAATTTTTTGCTACCTGATCCCTGGACGCGTCTG---CCCGATGTTGGTTGATGCTGGTCTCTCCACATCTCTACACACGCATCGTCTGCAGTAAACAACGTGGCAATTGCCAATCGCA--CAACTTCATTCTGTCTGCAAGGTTGCCT------GCAGAAGGATAACTTGAGAATCGCGCTAATCATACTTC-GCCTGTCTCTAGGTTCACCTTCAAACCGGCCAATGCGTAGGTCCTCT------------TAACGGCGTCGAGAAGCTCCCGCGGCTCACATGGCATGA-TAGGGTAACCAAATTGGTGCTGCTTTCTGGCAACAAATCTCGGGCGAGCACGGCCTCGATGGCAATGGAGTGTATGTG-------------TTTGGC-ATCTGTGGAACG--TGGCGAAGACGCACTGGTCGACTGACATGGATGTGACAGCTACAACGGAACCTCCGAGCTCCAGCTGGAGCGCATGAGCGTTTACTTCAACGAGGTAGATACCGC---CAAGCCACTGCCGTTGCGTAC-GCCAATATGCTAACAT---GGCGGTTTTAGGGTGCCAACAACAAGTATGTCCCTCGCGCCGTCCTCGTCGACTTGGAGCCCGGTACCATGGATGCTGTCCGTGCCGGTCCTTTTGGCCAGCTCTTCCGCCCCGACAACTTCGTCTTCGGTCAATCCGGTGCCGGCAACAATTGGGCCAAGGGCCACTACACTGAGGGTGCTGAATTGGTTGACACCGTTCTCGATGTTGTCCGTCGCGAGGCTGAGGGCTGTGACTGCCTCCAAGGCTTCCAGATCACCCACTCGCTCGGTGGTGGTACCGGTGCCGGTATGGGTACGCTGCTGATCTCCAAGATTCGCGAGGAGTTCCCCGACCGCATGATGGCTACCTTCTCCGTCATGCCCTCTCCTAAGGTCTCCGACACCGTCGTCGAGCCCTACAACGCCACCCTCTCCGTCCACCAGCTGGTCGAGAACTCGGACGAGACCTTCTGCATTGACAACGAGGCTCTGTACGACATCTGCATGCGTACCCTGAAGCTATCCAACCCCTCATACGGTGACTTGAACCACCTTGTCTCCGCTGTCATGTCTGGTGTTACCACCTGCCTGCGTTTCCCTGGTCAACTTAACTCTGACCTGCGCAAGTTGGCTGTCAACATGGTGCCATTCCCCCGTCTGCACTTCTTCATGGTCGGCTTTGCGCCTCTCACTAGTCGTGGTGCTCACTCTTTCCGCGCTGTCACGGTTCCCGAGCTGACTCAGCAAATGTTCGACCCCAAGAACATGATGGCTGCCGCTGACTTCCGCAACGGTCGTTACCTGACATGCTCTGCTATCTTGTAAGGAACTACCCTTTTCTCCTT-----TACACCTAGTTGCTAACTGATTGCTCTCGCCAGCCGTGGCAAGGTTTCCA------------------------------------------------------------------------------------
Xylaria_curta                  CATTAAAGAGTTC--TATAACTCCCAAACCCATGTGAACATACCGTACGTTGCCTCGGCAGGTCGCG-TCTACCCCGTAGCACCTTACCCTGTAGGACCTACCCGGCAGATGCGGGTAAGCCTGCCGGCGGCCCACGAAACTCTGTTTAGCATTGACTTCTGAATATATAACTAAATCAGTTAAAACTTTCAACAACGGATCTCTTGGTTCTGGCATCGATGAAGAACGCAGCGAAATGCGATAAGTAATGTGAATTGCAGAATTCAGTGAATCATCGAATCTTTGAACGCACATTGCGCCCATTAGTATTCTAGTGGGCATGCCTGTTCGAGCGTCATTTCAACCCTTAAGCCTCTGTTGCTTAGTGTTGGGAGCCTACAG----TACTGTAGCTCCTCAAAGTTAGTGGCGGAGTCGGCTCACACTCTAGACGTAGTAATTTTTTCCTCGCCTGTTGTTGTGCCGGTCCCCTGCCGTAAAACCCCCT-AATTTTTCAAGGTTGACCTCGGATCAGGTAGGAATACCCGCTGAACTTAAGCA---------------------------------------------------------------------------------------------------------------------------------------------------------------------------------------------------------------------------------------------------------------------------------------------------------------------------------------------------------------------------------------------------------------------------------------------------------------------------------------------------------------------------------------------------------------------------------------------------------------------------------------------------------------------------------------------------------------------------------------------------------------------------------------------------------------------------------------------------------------------------------------------------------------------------------------------------------------------------------------------------------------------------------------------------------------------------------------------------------------------------------------------------------------------------------------------------------------------------------------------------------------------------------------------------------------------------GGCAAGAAGCGACTGGACCTTGCTGGCCCGTTGCTTGCCAAGCTCTTCCGTAACATAGTTCGCCGGATGACACAGGAGGTTCTGTCCCATCTCAAGCGGAGCATTGAGCAAGGCAAGCAATTCAATATTGCTTTAGCCGTTAAATCAAACATCATAACAAGTGGATTGAAATATTCTTTGGCTACGGGCAACTGGGGTGATCAGAAGAAGGCCATGAGCTCTACTGCTGGTGTTTCGCAAGTCTTGAACCGATACACTTTCGCATCTACCTTATCGCATTTGCGAAGAACGAATACTCCAGTAGGCCGAGACGGTAAACTTGCCAAGCCACGGCAGCTTCACAACACCCACTGGGGTCTCGTCTGCCCAGCCGAGACGCCCGAAGGCCAGGCTTGTGGTCTAGTCAAAAACCTGTCTCTGATGTGTTCTGTTAGCGTGGGTACTTCGACGGAACCTATTATAGAATATATGATTTCTCGAAATATGGAGGTCCTGGAAGAGTACGAGCCTCAACGGTACCCACATGCCACGAAGATCTTCCTTAATGGGTCATGGATCGGTGTCCATCAAGATCCGAAGGCTCTTGTGAGAGATGTTCAACAATTGCGACGAACGAACCAGATTCCGGCTGAAGTATCTCTGATTCGGGATATCCGTGATCGCGAATTCAAAATATTTTCAGATGCTGGCCGCGTCATGCGGCCATTGTTTGTGGTCGAACAAGACGACGATCCTGACAATGGGATCGAGAAGGGCACATTAGTCTTAACAAAAGACTTGGTCAGGAGGCTTGAAATTGACCAGACCCTACCACCGGGAAGTGACGAGTATTTTGGATGGCAAGGCTTAGTCAATGCTGGTGTCATCGAATACATGGATGCTGAAGAAGAAGAAACCGCAATGATTTGCATGACTCCCGAAGACCTAGAAGCTTATCGAATGGCTAAGTTGGGCTACGCGAATCCCGACGCTGAAAACAACCTGAACGAGCCCAATAAACGATTGAAGACAAAGATCAACCCAACAACCCATACATACACCCATTGCGAAATCCACCCAAGTATGCTCCTTGGCATTTGTGCCAGTATTATCCCTTTCCCCGATCACAACCAGGTAAGTGCCACCGTATTCTGTATTATCGCAGCCGTTAATTCC---TCTAGTCGCCCCGAAACACTTACCAGTCTGCTAAACATGCGTGAGATTGTAAGTGCCCAGCCGCCCG--CACGGCCT-GCCCTTCCCCTCTGTTTACATCTGCAACCCAATCAAGCTCCGCCATTTTTTTGCTGCCCTATCCCTGAACGCGTCTA--TTTCAATGCTCCTCGATGCTAGCCTCTCCACATCTACATGCAAGCCTCTCTGGCAAT-TACAATGCTATGCCTGCCAATAGCA--TGGCTTCATGGAATCTGCCACGTTACGA------AGAGAAA--CAATATGAGAAACGCGCTAACCAGGTCCT--CCCCTCTCTAGGTTCACCTCCAAACCGGCCAATGCGTAGGTCGTCCTTCGATCTTTCATGACGACGTCAAGAACCCCCCAAGGCTCACATGGTATGA-TAGGGTAACCAAATCGGTGCTGCTTTCTGGCAACAAATCTCTGGCGAGCATGGTCTCGATGGCAGTGGCGTGTATGTC-------------TATAGC-ACCGACGGGG----CGATAGCGACGCAATAGTTGACTGACACGAACGGAATAGCTACAACGGAACCTCTGAGCTCCAGCTCGAGCGCATGAGCGTGTACTTCAATGAGGTAGAAAACCACCG-GGTCGCTTTTTATTTAGTGCGATCAGCATTCTAATGTGTCAGTTA-CCCAGGGTGCCGGTAACAAGTATGTCCCTCGCGCCGTTCTCGTCGATTTGGAGCCCGGTACCATGGATGCCGTCCGTGCGGGCCCCTTCGGTCAGCTCTTCCGACCCGATAACTTCGTCTTTGGTCAATCTGGTGCTGGCAACAATTGGGCCAAGGGTCATTACACCGAAGGTGCTGAGCTGGTTGACCAGGTTCTCGATGTTGTCCGTCGCGAGGCTGAGGGTTGCGACTGCCTTCAGGGTTTCCAGATCACCCACTCGCTCGGTGGCGGTACTGGTGCCGGTATGGGTACTCTGTTGATCTCCAAGATCCGTGAGGAGTTCCCCGACCGCATGATGGCCACCTTCTCCGTCATGCCCTCGCCTAAGGTTTCCGACACCGTCGTTGAACCCTACAACGCCACCCTTTCCGTCCACCAGCTGGTCGAGAACTCGGATGAGACCTTCTGCATTGATAACGAGGCTCTCTACGACATTTGCATGCGCACCCTAAAGTTGTCCAACCCCTCATACGGCGACCTGAACCACCTGGTCTCCGCTGTCATGTCCGGTGTTACTACCTGCCTGCGTTTCCCGGGCCAACTTAACTCTGACCTCCGCAAATTGGCTGTTAACATGGTTCCCTTCCCCCGTCTGCACTTCTTCATGGTCGGTTTCGCTCCTCTCACTAGTCGTGGTGCTCACTCTTTCCGTGCCGTCACGGTTCCCGAGTTGACCCAGCAAATGTTCGACCCTAAGAACATGATGGCTGCTGCCGATTTCCGTAACGGCCGTTACCTGACATGCTCTGCTATCTTGTAAGAATCCCGCCTTTCCCCACAT----TGGCACGAGTTGATAGCTAATTAATTTTTTTAGCCGTGGCAAGGTCTCTATGAAGGAGGTTGAGGATCAGATGCGAAACGTCCAGAACAAGAACTCGTCGTACTTTGTTGAGTGGATTCCCAACAACATCCAGA
Amphirosellinia_nigrospora     CATTAAAGAGTTC--TATAACTCCCAAACCCATGTGAACATACCTTACGTTGCCTCGGCGAGCCGCG-CCCACCACGCAGCACCCCGCCTTGCGGGGCCTACTTGGCGAACGCGGGGTAACCCGCCGGCGGCCCACGAAACTCTGTTTAATACTATATTCTGAACCTATAACTAAATAAGTTAAAACTTTCAACAACGGATCTCTTGGTTCTGGCATCGATGAAGAACGCAGCGAAATGCGATAAGTAATGTGAATTGCAGAATTCAGTGAATCATCGAATCTTTGAACGCACATTGCGCCCATTAGTATTCTAGTGGGCATGCCTGTTCGAGCGTCATTTCAACCCTTAAGCCTCTGTCGCTTAGTGTTGGGAGCCTACAG------CGGTAGCTCCCCAAAGTTAGTGGCGGAGCTGGTTCACACTTCAGGCGTAGTAG--TTTATCTCGCCCGCAGTCGGACCGGCCTCCTGCCGTAAAACCCCCT-AATTTATCAAGGTTGACCTCGGATCAGGTAGGAATACCCGCTGAACTTAAGCA---------------------------------------------------------------------------------------------------------------------------------------------------------------------------------------------------------------------------------------------------------------------------------------------------------------------------------------------------------------------------------------------------------------------------------------------------------------------------------------------------------------------------------------------------------------------------------------------------------------------------------------------------------------------------------------------------------------------------------------------------------------------------------------------------------------------------------------------------------------------------------------------------------------------------------------------------------------------------------------------------------------------------------------------------------------------------------------------------------------------------------------------------------------------------------------------------------------------------------------------------------------------------------------------------------------------------GGCAAGAAGCGACTAGACCTTGCAGGTCCCTTGCTCGCCAAACTCTTCCGCAACATAGCGCGTCGGATGACTCAGGAGGTTCTATCGCATCTTAAGCGAAGTATCGAGCAAGGCAAGCAGTTCAACATTGCCCTCGCCGTCAAGTCCAATATCATCACGAGCGGATTGAAATACTCTCTCGCGACCGGCAACTGGGGTGATCAGAAGAAGGCCATGAGCTCTACAGCCGGTGTGTCACAGGTATTGAACAGATACACATTCGCATCGACTTTGTCACATTTGCGAAGAACGAATACGCCAGTTGGGCGAGATGGCAAGCTTGCCAAGCCACGGCAACTTCACAACACGCACTGGGGTCTCGTCTGCCCGGCTGAGACACCCGAAGGTCAGGCTTGTGGTCTAGTCAAGAACCTGTCCCTTATGTGCTCTATCAGCGTGGGTACGTCGACGGAACCTATTATAGAATATATGATTTCGCGTAATATGGAGGTTCTGGAAGAGTATGAACCTCAAAGGTACCCACATGCTACCAAGATCTTCCTCAACGGATCGTGGATCGGTATTCACCAAGATCCAAAATCTCTCGTCAGGGATGTTCAGCAACTCCGTAGGACTAATCAGATACCGGCTGAAGTCTCCTTGATTCGGGACATTCGCGATCGCGAGTTTAAAATCTTCTCAGATGCCGGCCGTGTGATGCGGCCTTTGTTCGTGGTCGAGCAAGAAGATGATGCCGACAACGACACTATTAAGGGCACACTGGTCTTGAAAAAGGACATGGTCCGGCGGCTGGAGATTGACCAAACGCTCCCACCGGGAAGCGATGAATATTTCGGATGGCAAGGCCTAGTTAATGCCGGCGTCATCGAATATATGGACGCCGAGGAGGAAGAGACTGCTATGATTTGCATGACCCCGGAAGATTTAGAGGCTTTTAGGATGGCCAAGATGGGCATTCCGGATCCTGATGCAGAATCAAGCCTGACCGCGCCGAATAAGCGACTCAAGACAAAGATGAATCCGACGACCCATACGTACACCCATTGTGAAATTCACCCAAGTATGCTTCTTGGCATTTGTGCCAGCATCATCCCCTTCCCCGATCATAACCAGGTATGTGCGATCGCGGTTGATTATGTGACAGATGCTGACCCCGACTTTAGTCACCCCGAAACACCTACCAATCCGCCAAACATGCGTGAGATTGTAAGTGCTCTTCCCTTCC--CCTGGCCC-GGGCTTCCCCTCTGTTTACTTTTGCAACCCAATCAAGCTCTATCAATTTTTGGCTACCTTGTCTCTGCACACGTTTA---CCTGATGTTGGTTGATGCTGGCCTCTCCACATCTCGGCAACACCATCATTTGTAGTGGATCACGTGATAACTGCCGATCGCA--CAACTTTATCCTACCCGCATGGTTATCC------AAAGAAGGAGAACATGAGAATCGCGCTAACCATGCTTC--CCCGTCTCTAGGTTCACCTTCAAACCGGCCAATGCGTAGGTCATCCTTCGGTCTT-TATAACGACGTCGAGAAGCTCCCGCGGCTCACATGGTTTAA-CAGGGTAACCAAATTGGTGCTGCTTTCTGGCAACAAATCTCGGGCGAGCACGGTCTCGACGGCAATGGAGTGTATGTG------------TTTTGGC-ATTCGTGGAACG--TGGGGATGACGCACTGGTCAACTGACATGGATGGAACAGCTACAACGGAACCTCGGAGCTCCAGTTGGAGCGCATGAGCGTTTACTTCAACGAGGTAGGTAGCAC---CAAACCACTCCCGTTGCATGC-ACCACATTTCTAACGCGTGGGGGGTTTTAGGGTGCCAACAACAAGTATGTCCCTCGCGCAGTCCTCGTCGACTTGGAGCCGGGTACCATGGATGCTGTCCGTGCCGGTCCCTTCGGCCAGCTCTTCCGCCCCGACAACTTCGTCTTCGGCCAGTCCGGTGCCGGCAACAACTGGGCCAAGGGCCATTACACTGAGGGCGCTGAGCTGGTTGACCAAGTTCTTGATGTTGTCCGTCGCGAGGCTGAGGGCTGCGACTGCCTCCAGGGCTTCCAGATCACTCACTCGCTCGGTGGTGGTACCGGTGCCGGTATGGGTACGCTGCTGATCTCCAAGATTCGCGAGGAGTTCCCCGACCGCATGATGGCTACTTTCTCCGTCATGCCCTCTCCCAAGGTCTCCGACACTGTCGTCGAGCCCTACAACGCCACCCTCTCGGTCCACCAGCTGGTCGAGAACTCGGACGAGACCTTCTGCATTGACAACGAGGCTCTGTACGATATCTGCATGCGTACACTGAAGCTATCCAACCCCTCGTACGGTGACTTGAACCACCTTGTCTCCGCTGTCATGTCTGGCGTTACTACGTGCCTGCGTTTCCCTGGTCAGCTGAACTCTGACCTACGCAAGTTGGCTGTCAACATGGTGCCATTCCCTCGTCTGCACTTCTTCATGGTTGGCTTTGCGCCTCTTACCAGCCGTGGTGCTCACTCTTTCCGTGCCGTGACGGTTCCTGAGTTAACTCAGCAAATGTTCGACCCCAAGAACATGATGGCTGCTGCTGATTTCCGCAACGGTCGTTACCTGACGTGCTCTGCTATCTTGTAAGCAACCACCCTTTCGCCCTCA-CAGGACTATAGATTGCTAACTAA-TACTCCCACCAGCCGTGGTAAGGTTTCCATGAAGGAAGTTGAGGACCAGATGCGAAACGTCCAGAACAAGAACTCGTCGTACTTCGTCGAATGGATTCCCAACAACATCCAGA
Xylaria_discolor               CATTAAAGAGTTC--TATAACTCCCAAACCCCTGTGAACATACCATGCGTTGCCTCGGCAGGTCGTG-CCCGTCTCTCAGTGCTTCACCTCGTGAGGCCTG-CGGGCGGGCGCGGGCAAGCCTGCCGGCGGCCCCCAAAACTCTGTTTATCACTGAATTCTGAATCAGTAACGAATTAAGTTAAAACTTTCAACAACGGATCTCTTGGTTCTGGCATCGATGAAGAACGCAGCGAAATGCGATAAGTAATGTGAATTGCAGAATTCAGTGAATCATCGAATCTTTGAACGCACATTGCGCCCATTAGTATTCTAGTGGGCATGCCTGTTCGAGCGTCATTTCAACCCTTAAGCCCCTGTTGCTTAGCGTTGGGAGCCTACGG----CGACGTAGCTCCCCAAAGTTAGTGGCGGAGTCGGTTCACACTCTAGACGTAGTAGATTCCATCTCGCCTAGGGTTGTGCCGGTCCCCTGCCGTAAAACCCCCTAGTTTTCTCAAGGTTGACCTCGGATCAGGTAGGAATACCCGCTGAACTTAAGCA---------------------------------------------------------------------------------------------------------------------------------------------------------------------------------------------------------------------------------------------------------------------------------------------------------------------------------------------------------------------------------------------------------------------------------------------------------------------------------------------------------------------------------------------------------------------------------------------------------------------------------------------------------------------------------------------------------------------------------------------------------------------------------------------------------------------------------------------------------------------------------------------------------------------------------------------------------------------------------------------------------------------------------------------------------------------------------------------------------------------------------------------------------------------------------------------------------------------------------------------------------------------------------------------------------------------------GGCAAGAAGCGACTGGATCTCGCTGGACCTTTGCTTGCCAAACTCTTCCGCAATATAGTACGTCGAATGACTCAAGAGGTATTATCCCACCTCAAACGAAGTATCGAGCAAGGCAAACAGTTCAATATCGCCCTGGCCGTCAAGTCAAACATCATAACAAGCGGTTTGAAGTATTCTCTCGCCACGGGTAACTGGGGCGACCAGAAGAAGGCCATGAGTTCTACTGCTGGTGTTTCCCAGGTGTTGAACCGATACACATTCGCATCCACTCTGTCACATTTGCGAAGAACGAATACCCCTGTTGGCAGAGATGGCAAGCTCGCCAAGCCACGGCAGCTTCACAACACTCACTGGGGTCTCGTCTGTCCGGCCGAGACGCCCGAGGGCCAGGCTTGTGGTCTAGTCAAGAACCTGTCCCTCATGTGCTCCATCAGCGTGGGTACTTCAACGGAACCAATTATCGAGTACATGATTTCTCGAAACATGGAGCACGTCGAGGAGTACGAACCTCAAAGATACCCACATGCCACCAAGATCTTTCTGAACGGATCATGGATTGGTGTTCATCAAGATCCAAAGGCTCTCGTGAGAGACGTCCAGCAATTACGTCGCACGAACCAGATTCCGGCTGAAGTATCACTGATCAGGGATATTCGTGACCGCGAATTCAAGATCTTCTCAGACGCCGGGCGTGTCATGCGCCCCTTGTTTGTGGTCGAGCAGGAGGATGATCATGACAAAAATATCGAGAAGGGCACACTAGTCTTGAACAAAGAGATGGTCCAGCGGCTTGAAATTGATCAGAGCCTCCCACCTGGCAGCGACGAATACTACGGATGGCAAGGCTTGGTCAATGCTGGTGCCATTGAATACATGGATGCCGAGGAGGAAGAAACTGCCATGATTTGCATGACCCCAGAAGACTTGCATGCTTATCGGTTAGCCAAGCTAGGCCGCAAGGATCCCGACGCGGAATACAACGTGAACAACCCTAACAAGCGTCTCAAGACCAAGATCAACCCGACAACCCACACATATACGCATTGCGAGATCCACCCAAGTATGCTTCTCGGCATCTGTGCCAGTATCATCCCCTTCCCCGATCATAACC--------------------------------------------------AGTCCCCCCGAAACACCTACCAGTCCGCTAAACATGCGTGAGATTGTAAGTTTCCCTCT-----GGCGTGAATC-TCCCCTCCCCTCTGTTTACTTTTGCAACCCAATCAAGCCCAGTCAA-TTTTTGCTACCTTGTCCCCGAACGCGT------CCAATTGCTCGTCGATGCTAGCCTCTCCACATCCATGCAAGC-ATCTGTTTGCAGTGAACAGTGTGGGAGCTTCCAATGGCA--ACAGTTCAGCCGACTTCACATTACCCTC------GAGAAAATAATATATGAGAATCACGCTAACCGTGCCTC--CCCACCTACAGGTTCACCTCCAAACCGGCCAATGCGTATGTCGCCCTACGATCCCCCATGACGACGTGGATGGATTTCCGAGACTCACACGAAATTA-TAGGGTAACCAAATCGGTGCTGCTTTCTGGCAACAAATTTCTGGCGAGCACGGTCTCGACGGCAGTGGAGTGTATGTT-------------TACGGC-ATCTGCGAGACA--CGAGGACAACGCAACACGCCACTAACACGTATGGAACAGCTACAACGGAACCTCTGAGCTCCAGCTGGAGCGCATGAGCGTTTACTTCAACGAGGTAAGTACAC-CGCCAATCCATTTTTTCATT----GGGAAACAATCTAACATGTTAAATCTTCCAGGGTGCTGGTAACAAGTATGTTCCTCGTGCCGTCCTCGTCGATTTGGAGCCGGGTACCATGGACGCTGTCCGTGCCGGTCCCTTCGGCCAGCTCTTCCGACCCGACAACTTCGTCTTCGGCCAGTCCGGTGCTGGAAACAACTGGGCCAAGGGTCATTACACTGAGGGTGCTGAGCTGGTTGACAACGTTCTTGATGTCGTCCGTCGCGAGGCTGAGGGCTGTGACTGCCTCCAGGGCTTCCAGATCACCCACTCGCTCGGTGGTGGTACCGGTGCCGGTATGGGTACGCTGCTGATCTCCAAGATCCGCGAGGAGTTCCCCGACCGCATGATGGCCACCTTCTCCGTCATGCCCTCTCCCAAGGTCTCTGACACCGTTGTCGAGCCCTACAACGCCACTCTCTCGGTCCACCAGCTGGTCGAGAACTCTGACGAGACCTTCTGCATTGACAACGAGGCTCTGTACGACATCTGCATGCGAACCCTGAAGCTATCCAACCCCTCATACGGCGACCTGAACCACCTCGTCTCCGCCGTCATGTCCGGTGTCACAACCTGCTTGCGTTTCCCCGGACAGCTTAACTCCGATCTGCGCAAGTTGGCTGTAAACATGGTGCCGTTCCCCCGTCTACACTTCTTCATGGTCGGCTTTGCTCCTCTCACTAGCCGTGGTGCTCACTCTTTCCGTGCCGTCACGGTTCCCGAGTTGACGCAGCAAATGTTCGACCCCAAGAACATGATGGCTGCTGCTGACTTCCGTAACGGCCGCTACCTGACATGCTCTGCTATCTTGTAAGAACCAACCATTTCCCTCCTTTAAGTGTGACCAGTTTCTAACATGAT-CCCCTCTCAGCCGCGGAAAGGTCTCCATGAAGGAGGTCGAGGACCAGATGCGAAACGTCCAGAACAAGAACTCATCCTACTTCGTCGAGTGGATTCCCAACAACATCCAGA
Rosellinia_nectrioides         CATTACAGAGTTGACCCTAACTCCCAACCCCATGTGAACATACCTTACGTTGCCTCGGCAGGCCGTGTCCTACCCCCGTGGGCCCTACCCTGTAGGACCTACCGGACGGGCGCGGGCTCCCCTGCCGGCGGCCTACCAAACTCTGTTTTCAATTGACCTCTGAATATATAACTAAATCAGTTAAAACTTTCAACAACGGATCTCTTGGTTCTGGCATCGATGAAGAACGCAGCGAAATGCGATAAGTAATGTGAATTGCAGAATTCAGTGAATCATCGAATCTTTGAACGCACATTGCGCCCATTAGTATTCTAGTGGGCATGCCTGTTCGAGCGTCATTTCAACCCTTAAG-CCCTGTTGCTTAGTGTTGGGAGCCTACGGTTTGTGCCGTAGCTCCTCAAAGTTAGTGGCGGGGTCGGTTCGTACTCCAGACGTAGTAGATTTCATCTCGCCTGTAGTTGTGCCGGTCCTCTGCCGTAAAACCCCCC-AATTTTTAAAGGTTGACCTCGGATCAGGTAGGAATACCCGCTGAACTTAAGCACAACAGCTCAAATTTGAAATCTGGCCTTC--GGGTCCGAGTTGTAATTTGCAGAGGATGCTTTTGGCGCGGTGCCTTCCGAGTTCCCTGGAACGGGACGCCTTAGAGGGTGAGAGCCCCGTACGGTTGGACACCAAGCCTCTGTAAAGCTCCTTCGACGAGTCGAGTAGTTTGGGAATGCTGCTCTAAATGGGAGGTAAATTTCTTCTAAAGCTAAATATTGGCCAGAGACC-GATAGCGCACAAGTAGAGTGATCGAAAGATGAAAAGCACTTTGAAAAGAGGGTTAAATAGCACGTGAAATTGTTGAAAGGGAAGCG-TTTGCGACCAGACCTCTTCATGGCGGATCATCCGGT-GTTC-TCACCGGTGCACTTCGCC-ACGTC-GAGGCCAGCATCGGTTTCTGTAGGGGGATAAAAGCTCTGGGAACGTAGCTCCTCCGGGAGTGTT-ATAGCCCTCTGCATAATACCTTTACGGGGACCGAGGACCGCGCTTTATTGCAAGGATGCTGGCGTAATGGTCGTCAACGACCCGTCTTGAAACACGGACCAAGGAGTCGAACATTTATGCGAGTGTTTGGGTGTTAAACCCTCACGCGTAATGAAGGTGAACGCAGGTGAGAGCCCTT---ACGGGTGCATCATCGACCGATCCTGATGTCTTCGGATGGATTTGAGTAAGAGCATAGCTGTTCGGACCCGAAAGATGGTGAACTATGCGTGGATAGGGTGAAGCCAGAGGAAACTCTGGTGGAGGCTCGCAGCGGTTCTGACGTGCAAATCGATCGTCAAATCTGCGCATGGGGGCGA-AAGACTTATCGAACCATCTAGTAGCTGGTTACCGCCGAAGTTTCCCTCAGGATAGCAGTGTTGTTCTTCAGTTTTATGAGGTAAAGCGAATGATTAGGGACTCGGGGGCGCTTTTTTGCCTTCATCCATTCTCAAACTTTAAATATGTAAGAAGCCCTTGTTACTTAATTGAACGTGGGCATTCGAATGTACCAACACTAGTGGGCCATTTTTGGTAAGCAGAACTGGCGATGCGGGATGAACCGAACGCGGGGTTAAGGTGCCGGAGTGGACGCTCATCAGACACCACAAAAGGTGTTAGCACATTTAGACAATAGGACGGTGGCCATGGAAGTCGGAATCCGCTAAGGACTGTGTAACAACTCACCTATCGAATGTGCTAGCCCTGAAAATGGATGGCGCTCAAGCGTCCCACCCATACCTCGCCC----------------------------------------------------------------------------------------------------------------------------CCTCAAGCGAAGCATTGAGCAAGGCAAGCAGTTTAATATTGCATTGGCCGTCAAGTCAAACATTATCACGAGCGGCCTGAAGTATTCTCTCGCTACAGGAAACTGGGGCGATCAGAAAAAGGCTATGAGCTCTACTGCTGGTGTTTCGCAGGTCCTGAACCGATACACATTCGCCTCCACCCTATCACATTTGCGGAGAACGAATACCCCAGTTGGCAGAGATGGTAAACTTGCCAAACCGCGACAGCTTCACAACACTCATTGGGGTCTTGTTTGCCCGGCTGAGACGCCCGAAGGTCAGGCTTGCGGTCTCGTCAAAAACCTGTCTCTAATGTGCTCGGTCAGTGTGGGTACCTCGACAGAACCGATTATTGAGTATATGATTTCTCGAAATATGGAGGTTCTAGAAGAGTACGAGCCCCAAAGGTATCCCCACGCCACTAAGATCTTTCTCAACGGATCATGGATCGGCGTCCACCAAGACCCAAAGGCTCTCGTTAGGGATGTTCAAATATTGCGCCGCACAAATCAGATTCCAGCCGAGGTCTCATTAGTTCGGGACATTCGGGATCGCGAATTCAAAATATTCTCAGATGCCGGTCGTGTCATGCGGCCCCTATTCGTAGTCGAGCAGGAAGATGACACCGAGAACAATGTGGAGAAGGGTACGCTTGTCTTGACCAAAGACATAGTCCGGAGACTTGAGATTGACCAGACCCTTTCCCCCGGAAGTGACGAATATTTCGGTTGGCATGGCCTGGTTAATGCCGGTGTGATTGAATATATGGATGCCGAGGAGGAGGAGACTGCAATGATATGCATGACACCCGAAGATCTGGAAGCGTATAGGATGGCAAGACTAAATATACCAAACCACGACGCGGAATACAACGTCAACAACCCGAATAGGCGACTGAAGACCAAGATAAATCCAACAACCCACACGTATACCCATTGCGAAATTCACCCAAGCATGCTTCTTGGCATTTGCGCTAGCATCATCCCGTTCCCAGATCATAACCAAGTAAGTACCTCCGCTGTTCAATTCGTCGCAGCTATTA----------------------------------------------------------------------------------------------------------------------------------------------------------------------------------------------------------------------------------------------------------------------------------------------------------------------------------------------------------------------------------------------------------------------------------------------------------------------------------------------------------------------------------------------------------------------------------------------------------------------------------------------------------------------------------------------------------------------------------------------------------------------------------------------------------------------------------------------------------------------------------------------------------------------------------------------------------------------------------------------------------------------------------------------------------------------------------------------------------------------------------------------------------------------------------------------------------------------------------------------------------------------------------------------------------------------------------------------------------------------------------------------------------------------------------------------------------------------------------------------------------------------------------------------------------------------------------------------------------------------------------------------------------------------------------------------------------------
Nemania_macrocarpa             CATTACAGAGTTCT-CGCAACTCCCACACCCTTGTGAACATACCACATGTTGCCTCGGCGGGGCGCG-ACCACCCTGTGGCAACCTACCCTGTAGGCGCTACCCTGTGGACGCGGCTCACCCCGCCGGCGGCCCACCAAACTCTGTTTACTTTTGAATTCTGAACCTATAACGAAATACGTTAAAACTTTCAACAACGGATCTCTTGGTTCTGGCATCGATGAAGAACGCAGCGAAATGCGATAAGTAATGTGAATTGCAGAATTCAGTGAATCATCGAATCTTTGAACGCACATTGCGCCCACTGGTATTCCGGTGGGCATGCCTGTTCGAGCGTCATTACAACACTTAAG-CCCTGTTGCTTAGCGTTGGGAGCCTACGA--CGTACCGTAGCTCCTCAAAGTTAGTGGCGGAGCCGGTCCGTGCTCTAGGCGTAGTAGATTTCGTCTCGCCTGTAGCGGGCCCGGTGCCCTGCCGTAAAACACACCTATTTTCTCAAGGTTGACCTCGGATCAGGTAGGAATACCCGCTGAACTTAAGCA---------------------------------------------------------------------------------------------------------------------------------------------------------------------------------------------------------------------------------------------------------------------------------------------------------------------------------------------------------------------------------------------------------------------------------------------------------------------------------------------------------------------------------------------------------------------------------------------------------------------------------------------------------------------------------------------------------------------------------------------------------------------------------------------------------------------------------------------------------------------------------------------------------------------------------------------------------------------------------------------------------------------------------------------------------------------------------------------------------------------------------------------------------------------------------------------------------------------------------------------------------------------------------------------------------------------------GGCAAAAAGCGATTGGACCTCGCCGGACCTCTACTTGCTAAACTCTTCCGTAATATAGTGCGTCGAATGACACAGGAAGTTCTATCGCACCTCAAGCGAAGTATCGAGCAAGGCAAGCAGTTCAATATTGCTCTGGCCGTCAAGTCCAATATTATTACGAGCGGACTGAAGTATTCCCTCGCCACAGGGAACTGGGGTGATCAGAAGAAGGCCATGAGCTCTACAGCTGGTGTTTCGCAGGTGCTGAACAGATACACATTTGCATCCACTTTATCGCATCTGCGAAGAACAAATACTCCTGTGGGCAGGGATGGTAAACTTGCCAAGCCACGACAGCTTCATAATACCCATTGGGGCCTCGTCTGCCCAGCTGAGACACCTGAAGGTCAAGCTTGTGGCCTGGTAAAAAATTTGTCCCTCATGTGCTCCATCAGCGTGGGTACTTCGACGGAACCAATTATAGAATATATGATTTCTCGAAACATGGAGGTCCTGGAAGAGTACGAACCTCAAAGGTACCCCCACGCTACCAAGATCTTTCTCAACGGATCATGGATCGGTGTTCATCAAGATGCCAAAGCACTCGTGAAGGACGTCCAGCAGCTGCGCCGAACAAATCAGATTCCTGCTGAAGTTTCCTTGGTTCGAGATATTCGTGATCGCGAATTCAAAATATTCTCAGATGCTGGCCGCGTCATGCGACCTCTGTACGTTGTCGAGCAAGAGGATGATCTTGACAATGATATTCAGAAGAACACGCTGGTCCTGACTAAATCCATCGTTCGGCGGCTTGAGATTGATCAGACCCTGCCACCTGGCAGTGAGGATTATTTCGGATGGCAAGGACTGGTCAATGCTGGTGTTGTCGAATATATGGACGCCGAAGAGGAGGAAACCGCCATGATTTGCATGACGCCGGAAGACCTAGAGGCCTACCGACAGGCTAAGACGGGCGTGTCCAACCGTGATGCTGAATACGACGTCAATAATCCGAACAAGCGACTGACAACAAAAATAAACCCGACGACTCACACGTATACCCACTGCGAGATTCACCCAAGCATGCTCCTTGGCATTTGCGCCAGTATCATCCCATTCCCTGATCATAACCAGGTAAGTGTCAATGTAATACTTTTCGTTGCAGTCTTTAATATCATTTTTAGTCACCCCGAAACACATACCAATCTGCTAAACATGCGTGAGATTGTAAGTATTGTGCCCCCGCGCCGTGGTGT--CCCTTCCCCTCTGTTTACTTTTGCAACCCAATCAATATCGGGCAACTTTCTGCTACCCTATCACTGGACGCGTT-----CTGTACGCCTCTTGACCTTGGCCTCTCCACATATACCCGTCAGCATCGTGAGAAGTCAACACTCTGGCGGGTACAACGAGCA--CAGATTTACACAAACCACTAGATTAGCT------GCGGAAATTATTTATGAGAGCGATGCTAACTGTGGTCT-GTTCGTCGATAGGTCCACCTCCAAACCGGCCAATGCGTAAGTCGCTCTTCGATCCGCCGTCACGACGTCAAGAGTTGCCCGAAGCTCACACAACACGA-TAGGGTAACCAAATTGGTGCTGCTTTCTGGCAACAAATTTCAGGCGAGCACGGTCTCGACGGCAGTGGCGTGTATGTA-------------CACCATTGTCCCCCAACCC-GCGAATCCAACAAAACGGTCGATTAATATATACGGAACAGCTACAATGGCACCTCTGAGCTCCAGCTCGAGCGCATGAGCGTTTACTTCAACGAGGTACGTCAACTCGCCGGTCAAATTCCGACGCTGAATGCCAATATGCTAACGTGTTGAAACTTTCAGGGTGCCGGTAACAAGTACGTCCCTCGCGCCGTTCTCGTCGATCTGGAGCCCGGTACCATGGATGCCGTCCGCGCTGGTCCCTTTGGCCAGCTCTTCCGACCCGACAACTTCGTCTTCGGCCAGTCTGGTGCCGGCAACAACTGGGCCAAGGGTCATTACACTGAGGGTGCTGAGCTGGTCGACAACGTTCTCGATGTTGTCCGCCGTGAGGCTGAGGGCTGCGATTGCCTCCAGGGCTTCCAGATCACCCACTCGCTCGGTGGTGGTACTGGTGCCGGTATGGGTACGCTATTGATCTCCAAGATTCGCGAGGAGTTCCCCGACCGCATGATGGCCACCTTCTCTGTCATGCCCTCTCCTAAGGTCTCGGACACTGTTGTCGAGCCCTACAACGCCACCCTCTCCGTCCACCAGCTGGTCGAGAACTCAGACGAGACCTTCTGCATTGACAATGAGGCTCTGTACGACATTTGCATGCGTACCCTGAAGCTATCCAACCCCTCATACGGTGACCTGAACCACCTTGTCTCCGCCGTCATGTCCGGTGTCACGACCTGCCTGCGTTTCCCTGGTCAACTTAACTCTGACCTGCGCAAGTTGGCTGTGAACATGGTTCCCTTCCCTCGTCTGCACTTCTTCATGGTCGGCTTCGCCCCTCTCACCAGCCGCGGTGCCCACTCCTTCCGCGCTGTCACCGTTCCCGAGTTGACCCAGCAAATGTTCGACCCCAAGAACATGATGGCTGCTGCTGATTTCCGCAACGGTCGCTACCTAACATGCTCTGCCATTTTGTAAGGACCTATTTCCTTTCCCCTT-CGTTATGCTCGGTTACTAATTTTGCA---TGACCAGCCGTGGCAAGGTTTCCATGAAGGAGGTTGAGGACCAGATGCGAAACGTCCAGAACAAGAACTCGTCTTACTTCGTTGAGTGGATTCCCAACAACATCCAGA
Nemania_changningensis         CATTACAGAGTTAT-CAAAACTCCCAAACCCATGTGAACATACCTCGCGTTGCCTCGGCAGGTGGCGTCTCGCCCCGTAAGAACCTACCCTGTAGGAACTACCCGGTA------GACGACCCTGCCGACGGCCCCCGAAACTCTGTTTTGTTTAAACTTCTGAAAACATAACTAAATAAGTTAAAACTTTCAACAACGGATCTCTTGGTTCTGGCATCGATGAAGAACGCAGCGAAATGCGATAAGTAATGTGAATTGCAGAATTCAGTGAATCATCGAATCTTTGAACGCACATTGCGCCCACTAGTATTCTGGTGGGCATGCCTGTTCGAGCGTCATTTCAACCCTTAAGCCCCTGTTGCTTAGCGTTAGGAGCCTACCGGCTCTCTGGTAGCTCCCCAAAGTCAGTGGCGGAGCCGGTTCGCACTCCAGACGTAGTAGCTTACACGTCGCCTGTAGCCGGGCC-----------------------------------------------------------------------------CAACAGCTCAAATTTGAAATCTGGCCTTC--GGGTCCGAGTTGTAATTTGCAGAGGATGCTTTTGGCGCGGTGCCTTCCGAGTTCCCTGGAACGGGACGCCTTAGAGGGTGAGAGCCCCGTACGGTTGGACACCAAGCCTCTGTAAAGCTCCTTCGACGAGTCGAGTAGTTTGGGAATGCTGCTCTAAATGGGAGGTAAATTTCTTCTAAAGCTAAATATTGGCCAGAGACC-GATAGCGCACAAGTAGAGTGATCGAAAGATGAAAAGCACTTTGAAAAGAGGGTTAAACAGCACGTGAAATTGTTGAAAGGGAAGCG-TTTGCGACCAGACCTTCTCCTGGCGGATCATCCGGTGGTTT-CCACCGGTGCACTTCGCC-AGGTC-GAGGCCAGCATCGGTCTTTGTAGGGGGATAAAAGCTCAGGGAACGTAGCTCCTCCGGGAGTGTT-ATAGCCCTCCGCATAATACCCTTACGGGGACCGAGGACCGCGCCTTCGGGCAAGGATGCTGGCGTAATGGTTGTCAACGACCCGTCTTGAAACACGGACCAAGGAGTCGAACATTTGTGCGAGTGTTTGGGTGTTAAACCCTCACGCGTAATGAAAGTGAACGGAGGTGAGAGCCCTT---ACGGGTGCATCATCGACCGATCCTGATGTCTTCGGATGGATTTGAGTAAGAGCATAACTGTTCGGACCCGAAAGATGGTGAACTATGCGTGGATAGGGTGAAGCCAGAGGAAACTCTGGTGGAGGCTCGCAGCGGTTCTGACGTGCAAATCGATCGTCA-----------------------------------------------------------------------------------------------------------------------------------------------------------------------------------------------------------------------------------------------------------------------------------------------------------------------------------------------------------------------------------------------------------------------------------------------------------------------------------------------------------------------------------------------------------------------------------------------------AAGTATCGAACAAGGCAAGCAGTTCAATATTGCTTTGGCCGTGAAGTCGAACATCATCACGAGCGGACTCAAGTACTCTCTCGCCACAGGAAACTGGGGCGATCAGAAGAAGGCCATGAGCTCCACCGCCGGTGTTTCGCAGGTGCTGAACCGATACACCTTCGCTTCTACCCTATCACATCTGCGACGAACGAATACCCCGGTTGGCAGAGATGGCAAGCTTGCCAAGCCACGGCAGCTTCACAACACCCACTGGGGTCTCGTCTGCCCGGCCGAGACGCCCGAAGGTCAAGCCTGTGGCCTAGTCAAGAACCTGTCCCTGATGTGCTCCATCAGCGTGGGGACTTCGACGGAACCAATTATAAAATATATGATTTCTCGAAATATGGAGGTTCTCGAGGAGTATGAACCTCAAAGGTACCCCCACGCCACGAAGATCTTCCTCAACGGATCATGGATTGGCATTCATCAGGATCCAAAGGCTCTTGTTAGGGATGTTCAACAGTTGCGCCGAACCAACCAGATTCCGGCTGAAGTATCATTGATTCGGGATATCCGTGACCGTGAATTCAAGATCTTCTCGGACGCTGGTCGTGTCATGCGACCCCTGTACGTAGTCGAACAAGAGGATGATTCTGAAAACGGCATCCAGAAGGGTACGCTGGTATTGAACAAAAACATGGTTCGACGGCTTGAGATTGACCAGACCCTCCCACCTGGAAGTGAGGACTACTTTGGATGGCAAGGCCTGGTCAATGCTGGCGTGATCGAATACATGGACGCTGAAGAAGAGGAAACTGCCATGATTTGCATGACTCCCGAAGACCTGGAAGCTTATCGAATGGCCAAGATGGGCATACCGAACCCCGAAGCAGAATATGACGAGGCTCACCCAAACAAGCGACTCAAGACGAAGATAAACCCGACGACTCACACGTATACTCATTGTGAAATTCACCCAAGTATGCTTCTGGGCATTTGTGCCAGTATCATACCATTTCCTGACCATAACCAAGTAAGTCTCA-CAAGGCCCGTTTC----------------------------------------------------------------------------------------------------------------------------------------------------------------------------------------------------------------------------------------------------------------------------------------------------------------------------------------------------------------------------------------------------------------------------------------------------------------------------------------------------------------------GTGTGTATGTA------------TTACGGC-ATCTATACAACA--TAGGTACAATAGAACCGCGAACTGACGCGAGTGGGACAGCTACAATGGAACCTCTGAGCTCCAGCTCGAGCGTATGAGCGTTTACTTCAACGAGGTATGCCAGCTCGCCAACATATTTCCCCTTTGTGGAGTCGAGATCCTGACGCGTTGCATTTTTTAGGGTGCCGGCAACAAGTATGTTCCTCGCGCCGTTCTCGTTGATCTGGAGCCCGGTACCATGGATGCTGTCCGCGCCGGTCCTTTCGGTCAGCTCTTCCGACCCGACAACTTCGTCTTCGGTCAGTCCGGTGCTGGCAACAACTGGGCCAAGGGTCACTACACTGAGGG-------------------------------------------------------------------------------------------------------------------------------------------------------------------------------------------------------------------------------------------------------------------------------------------------------------------------------------------------------------------------------------------------------------------------------------------------------------------------------------------------------------------------------------------------------------------------------------------------------------------------------------------------------------------------------------------------------------------------------------------------------------------------------------------------------------------
495                            CATTACAGAGTTAT-CAAAACTCCCAAACCCATGTGAACATACCTCGCGTTGCCTCGGCAGGTGGCGTCTCGCCCCGTAAGAACCTACCCTGTAGGACCTACCCGGTA------GACGACCCTGCCGACGGCCCCCGAAACTCTGTTTTATTTAAACTTCTGAAAATATAACTAAATAAGTTAAAACTTTCAACAACGGATCTCTTGGTTCTGGCATCGATGAAGAACGCAGCGAAATGCGATAAGTAATGTGAATTGCAGAATTCAGTGAATCATCGAATCTTTGAACGCACATTGCGCCCACTAGTATTCTGGTGGGCATGCCTGTTCGAGCGTCATTTCAACCCTTAAGCCCCTGTTGCTTAGCGTTAGGAGCCTACCGGCTCTCTGGTAGCTCCCCAAAGTCAGTGGCGGAGCCGGTTCGCACTCCAGACGTAGTAGCTTACACGTCGCCTGTAGCCGGGCCGGTCCCCTGCCGTAAAACACCCC-AATTTTTATAGGTTGACCTCGGATCAGGTAGGAATACCCGCTGAACTTAAGCACAACAGCTCAAATTTGAAATCTGGCCTTC--GGGTCCGAGTTGTAATTTGCAGAGGATGCTTTTGGCGCGGTGCCTTCCGAGTTCCCTGGAACGGGACGCCTTAGAGGGTGAGAGCCCCGTACGGTTGGACACCAAGCCTCTGTAAAGCTCCTTCGACGAGTCGAGTAGTTTGGGAATGCTGCTCTAAATGGGAGGTAAATTTCTTCTAAAGCTAAATATTGGCCAGAGACC-GATAGCGCACAAGTAGAGTGATCGAAAGATGAAAAGCACTTTGAAAAGAGGGTTAAACAGCACGTGAAATTGTTGAAAGGGAAGCG-TTTGCGACCAGACCTTCTCCTGGCGGATCATCCGGTGGTTT-CCACCGGTGCACTTCGCC-AGGTC-GAGGCCAGCATCGGTCTTTGTAGGGGGATAAAAGCTCAGGGAACGTAGCTCCTCCGGGAGTGTT-ATAGCCCTCCGCATAATACCTTTACGGGGACCGAGGACCGCGCCTTCGGGCAAGGATGCTGGCGTAATGGTTGTCAACGACCCGTCTTGAAACACGGACCAAGGAGTCGAACATTTGTGCGAGTGTTTGGGTGTTAAACCCTCACGCGTAATGAAAGTGAACGGAGGTGAGAGCCCTT---ACGGGTGCATCATCGACCGATCCTGATGTCTTCGGATGGATTTGAGTAAGAGCATAACTGTTCGGACCCGAAAGATGGTGAACTATGCGTGGATAGGGTGAAGCCAGAGGAAACTCTGGTGGAGGCTCGCAGCGGTTCTGACGTGCAAATCGATCGTCAAATCTGCGCATGGGGGCGA-AAGACTTATCGAACCATCTAGTAGCTGGTTACCGCCGAAGTTTCCCTCAGGATAGCAGTGTTGTTCTTCAGTTTTATGAGGTAAAGCGAATGATTAGGGACTCGGGGGCGCTTTTTTGCCTTCATCCATTCTCAAACTTTAAATATGTAAGAAGCCCTTGTTACTTAATTGAACGTGGGCATTCGAATGTACCAACACTAGTGGGCCATTTTTGGTAAGCAGAACTGGCGATGCGGGATGAACCGAACGCGGGGTTAAGGTGCCGGAGTGGACGCTCATCAGACACCACAAAAGGTGTTAGCACATTTAGACAATAGGACGGTGGCCATGGAAGTCGGAATCCGCTAAGGACTGTGTAACAACTCACCTATCGAATGTGCTAGCCCTGAAAATGGATGGCGCTCAAGCGTCCCACCCATACCTCGCCCTCAGGGTAGAAACGATGCCCTGAGGAGTAGGCGGC-----------------------------------------------------------------------------------------------------------------------------------------------------------------------------------------------------------------------------------------------------------------------------------------------------------------------------------CAAGCCACGGCAGCTTCACAACACCCACTGGGGTCTCGTCTGCCCGGCCGAGACGCCCGAAGGTCAAGCCTGTGGCCTAGTCAAGAACCTGTCCCTGATGTGCTCCATCAGCGTGGGGACTTCGACGGAACCAATTATAGAATATATGATTTCTCGAAATATGGAGGTTCTCGAGGAGTATGAACCTCAAAGGTACCCCCACGCCACGAAGATCTTCCTCAACGGATCATGGATTGGCATTCATCAGGATCCAAAGGCTCTTGTTAGGGATGTTCAACAGTTGCGCCGAACCAACCAGATTCCGGCTGAAGTATCATTGATTCGGGATATCCGTGACCGTGAATTCAAGATCTTCTCGGACGCTGGTCGTGTCATGCGACCCCTGTACGTAGTCGAGCAAGAGGATGACCCCGAAAATGGCATCCAGAAGGGTACGCTGGTATTGAACAAAAACATGGTTCGACGGCTTGAGATTGACCAGACCCTCCCACCTGGAAGTGAGGACTACTTTGGATGGCAAGGCCTGGTCAATGCTGGCGTGATCGAATACATGGACGCTGAAGAAGAGGAAACTGCCATGATTTGCATGACTCCCGAAGACCTTGAAGCTTATCGAATGGCCAAGATGGGCATACCGAACCCCGAAGCAGAATATGACGAGGCTCACCCAAACAAGCGACTCAAGACGAAGATAAACCCGACGACTCACACGTATACTCATTGTGAAATTCACCCAAGTATGCTTCTGGGCATTTGTGCCAGCATCATTCCATTTCCTGACCATAACCAAGTAAGTTTCA-CAA------------------------------------------------------------------------------TGTAAGTGTTCCTCCCTTGA--AGTCGTCTGCTCTTTCCCCTCTGTTTACTTTTGCAACCCAATCAAGCTCCCTAATTTTTTTCCTACCTGATGCCCCAACGCGT------CCCAACGCCTTTGGGCTCTCACCTCTCCACATCTAGACACCAGCACCCTTCCCGGGAAACAACGTGGTGGCTGCCCATCGCA--CAGATCTGTCCTATTCGCCAGATGATTCCAGCGAAGAAGAGAAATGCATGAAAACAAAGCTAACCAACCTTC-CCCCGTTCACAGGTCCACCTCCAGACCGGCCAATGCGTAAGTCGCCCTTCGAGCCTCCGCGATGACGTCGAGAATTTCCGGCGGCTCACATGACATGA-TAGGGTAACCAAATCGGTGCTGCTTTCTGGCAACAAATCTCGGGCGAGCACGGCCTCGACGGCAGTGGCGTGTATGTA------------TTACGGC-ATCTATACAACA--TAGGTACAATAGAACCGCGAACTGACGCGGGTGGGACAGCTACAATGGAACCTCTGAGCTCCAGCTCGAGCGTATGAGCGTTTACTTCAACGAGGTATGCCAGCTCGCCGACATATTTCCCCTTTGTGGAGTCAAAATCCTGACGCGTTGATTTCTTTAGGGTGCCGGCAACAAGTATGTTCCTCGCGCCGTTCTCGTTGATCTGGAGCCCGGTACCATGGATGCTGTCCGCGCCGGTCCTTTCGGTCAGCTGTTCCGACCCGACAACTTCGTCTTCGGTCAGTCCGGTGCTGGCAACAACTGGGCCAAGGGTCACTACACAGAGGGTGCCGAGCTGGTCGACCAAGTTTTGGATGTTGTCCGTCGCGAGGCCGAGGGTTGCGACTGCCTCCAGGGCTTCCAGATCACCCACTCGCTCGGCGGTGGTACTGGTGCTGGTATGGGTACTCTGCTGATCTCCAAGATCCGTGAGGAGTTCCCCGACCGTATGATGGCCACCTTCTCCGTCATGCCCTCTCCCAAGGTCTCGGATACCGTCGTCGAGCCCTACAATGCCACCCTCTCCGTCCACCAGCTGGTTGAGAACTCGGACGAGACCTTCTGCATTGATAACGAGGCTCTCTACGATATCTGCATGCGCACCCTGAAGCTATCCAACCCCTCGTACGGTGACCTGAACCACCTGGTCTCCGCTGTCATGTCCGGTGTCACGACCTGCTTGCGTTTCCCTGGTCAGCTTAACTCTGATCTGCGCAAGCTGGCTGTGAACATGGTGCCTTTCCCTCGTCTGCACTTCTTCATGGTCGGCTTTGCTCCCCTCACTAGCCGTGGTGCTCACTCCTTCCGTGCTG-----------------------------------------------------------------------------------------------------------------------------------------------------------------------------------------------------------------------------------------------------------------------
Nemania_serpens_Granmo         ---------------------------------------------CGCGTTGCCTCGACAGGTGGCGTCTCACCCTGTAAGAACCTACCCTGTAGGACCTACCCGGTA------GACGACCCTGCCGACGGCCCCCGAAACTCTGTTTTATTTAAACTTCTGAAAATATAACTAAATAAGTTAAAACTTTCAACAACGGATCTCTTGGTTCTGGCATCGATGAAGAACGCAGCGAAATGCGATAAGTAATGTGAATTGCAGAATTCAGTGAATCATCGAATCTTTGAACGCACATTGCGCCCACTAGTATTCTGGTGGGCATGCCTGTTCGAGCGTCATTTCAACCCTTAAGCCCCTGTTGCTTAGCGTTAGGAGCTTACCGGCTCTCTGGTAGCTCCCCAAAGTCAGTGGCGGAGCCGGTTCGCACTCCAGACGTAGTAGCTTACACGTCGCCTGTAGCCGGGCCGGTCCCCTGCCGTAAAACACCCC-AATTTTTATAGGTTGACCTCGG------------------------------------------------------------------------------------------------------------------------------------------------------------------------------------------------------------------------------------------------------------------------------------------------------------------------------------------------------------------------------------------------------------------------------------------------------------------------------------------------------------------------------------------------------------------------------------------------------------------------------------------------------------------------------------------------------------------------------------------------------------------------------------------------------------------------------------------------------------------------------------------------------------------------------------------------------------------------------------------------------------------------------------------------------------------------------------------------------------------------------------------------------------------------------------------------------------------------------------------------------------------------------------------------------------------------------------------------------------------------------------------------------------------------------------------------------------------------------------------------------------------------------------------------------------------------------------------------------------------------------------------------------------------------------------------------------------------------------------------------------------------------------------------------------------------------------------------------------------------------------------------------------------------------------------------------------------------------------------------------------------------------------------------------------------------------------------------------------------------------------------------------------------------------------------------------------------------------------------------------------------------------------------------------------------------------------------------------------------------------------------------------------------------------------------------------------------------------------------------------------------------------------------------------------------------------------------------------------------------------------------------------------------------------------------------------------------------------------------------------------------------------------------------------------------------------------------------------------------------------------------------------------------------------------------------------------------------------------------------------------------------------------------------------------------------------------------------------------------------------------------------------------------------------------------------------------------------------------------------------------------------------------------------------------------------------------------------------------------------------------------------------------------------------------------------------------------------------------------------------------------------------------------------------------------------------------------------------------------------------------------------------------------------------------------------------------------------------------------------------------------------------------------------------------------------------------------------------------------------------------------------------------------------------------------------------------------------------------------------------------------------------------------------------------------------------------------------------------------------------------------------------------------------------------------------------------------------------------------------------------------------------
Nemania_yunnanensis            CATTACAGAGTTAT-CAAAACTCCCAAACCCATGTGAACATACCTCGCGTTGCCTCGGCAGGTGGCGTCCCGCCCCGTAAGGTCCTACCCTGTAGGACCTACCCGGTG------GGCGGCCCTGCCGACGGCCCCCGAAACTCTGTTTTTTTTAAACTTCTGAAAAGATAACTAAATAAGTTAAAACTTTCAACAACGGATCTCTTGGTTCTGGCATCGATGAAGAACGCAGCGAAATGCGATAAGTAATGTGAATTGCAGAATTCAGTGAATCATCGAATCTTTGAACGCACATTGCGCCCACCAGTATTCTGGTGGGCATGCCTGTTCGAGCGTCATTTCAACCCTTAAGCCCCTGTTGCTTAGTGTTGGGAGCCTACTGGCTGTCCTGTAGCTCCCCAAAGTCAGTGGCGGAGCCGGTTCGCACTCCAGACGTAGTAGCTTACACGTCGCCTGTAGCCGGGCCGGTCCCCTGCCGTAAAACACCCC-AATTCTGATAAGTTGACCTCGGATCAGGTAGGAATACCCGCTGAACTTAAGCACAACAGCTCAAATTTGAAATCTGGCCCTC--GGGTCCGAGTTGTAATTTGCAGAGGATGCTTTTGGCGCGGTGCCTTCCGAGTTCCCTGGAACGGGACGCCTTAGAGGGTGAGAGCCCCGTACGGTTGGACACCAAGCCTCTGTAAAGCTCCTTCGACGAGTCGAGTAGTTTGGGAATGCTGCTCTAAATGGGAGGTAAATTTCTTCTAAAGCTAAATATTGGCCAGAGACC-GATAGCGCACAAGTAGAGTGATCGAAAGATGAAAAGCACTTTGAAAAGAGGGTTAAACAGCACGTGAAATTGTTGAAAGGGAAGCG-TTTGCGACCAGACCTTCTCCTGGCGGATCATCCGGTGGTTT-CCACCGGTGCACTTCGCC-AGGTC-GAGGCCAGCATCGGTCTCTGTAGGGGGATAAAAGCTCTGGGAACGTAGCTCCTCCGGGAGTGTT-ATAGCCCTCTGCATAATACCCTTACGGGGACCGAGGACCGCGCCTTCGGGCAAGGATGCTGGCGTAATGGTTGTCAACGACCCGTCTTGAAACACGGACCAAGGAGTCGAACATTTGTGCGAGTGTTTGGGTGTTAAACCCTCACGCGTAATGAAAGTGAACGGAGGTGAGAGCCCTT---ACGGGTGCATCATCGACCGATCCTGATGTCTTCGGATGGATTTGAGTAAGAGCATAACTGTTCGGACCCGAAAGATGGTGAACTATGCGTGGATAGGGTGAAGCCAGAGGAAACTCTGGTGGAGGCTCGCAGCGGTTCTGACGTGCAAATCGATCGTCAAATCTGCGCATGGGGGCGACCAGACTTATTGA--------------------------------------------------------------------------------------------------------------------------------------------------------------------------------------------------------------------------------------------------------------------------------------------------------------------------------------------------------------------------------------------------------------------------------------------------------------------------------------------------------------------------------------------------------------------------------------------------------------------------------------------------------------GAAACTGGGGCGACCAGAAG-AGGCCCTGAGCTCCCCCCCCGGGTTTTCGCAGGT-CTGAACCGATACACGTTCGCTTCGACCCTATCACATTTGCGACGAACCGATACCCCGGTTGGCAGAGATGGTAAGCTTGCCAAGCCACGACAGCTTCACAACACCCACTGGGGTCTCGTCTGCCCGGCCGAGACGCCCGAAGGTCAAGCTTGTGGCCTGGTCAAGAACCTTTCCCTGATGTGCTCCATCAGCGTGGGGACTTCGACGGAACCAATTATAGAATATATGATTTCCCGTAATATGGAAGTCCTCGAGGAATATGAACCTCAAAGGTACCCCAACGCCACGAAGATCTTCCTCAACGGATCATGGATTGGCATTCATCAGGATCCAAAGGCTCTTGTTAGGGATGTTCAACAGCTGCGCCGAACCAACCAGATTCCGGCTGAAGTATCATTGATTCGTGATATTCGTGACCGTGAATTCAAGATCTTCTCGGACGCCGGTCGTGTCATGCGACCCCTATATGTAGTCGAACAGGAGGATGATATTGAAAATGGTATCCAGAAGGGTACGCTGGTATTGAACAAAGACATGGTTCGACGGCTTGAGATTGACCAGACCCTCCCACCTGGAAGTGAGGACTACTTTGGATGGCAAGGCCTGGTCAACGCTGGTGTTATCGAATACATGGACGCTGAAGAAGAGGAAACTGCCATGATTTGCATGACTCCCGAAGACCTGGAGGCTTATCGAATGGCCAAGATGGGCGTACCGAACCCCGATGCAGAATACGATGAGGCTCACCCAAACAAACGACTCAAGACGAAGATAAATCCGACGACTCACACGTATACTCATTGTGAAATTCACCCAAGTATGCTTCTGGGCATCTGTGCCAGCATCATCCCATTTCCCGATCATAACCAAGTAAGT---------------------------------------------------------------------------------------------------------------------TCCCTTTCCCTCTGTTTAC-TTTACAACCCAATCAAGCTCCGTAAATTTTTTCCTGCCTGATGCCCCAACGCGT------CCCAACGCCCTTTAGCTCTCGCCTCTCCACATCTAGACACCAGCACCATCCCTGGGAAACAACGTGGTGGCTGTTCATCGCA--TAGATTTGTCCTATTCGCCAGATGGTTCCAGC-GAAGAGAGAAATGCATGGAAATAAAGCTAACCAACCTTT-CCCCGTTCACAGGTCCACCTCCAGACCGGCCAATGCGTAAGTCGCCCTTCGAGCCTCCGCGATGACGTCGAGAATTTCCCGCGGCTCACATGGCATGA-TAGGGTAACCAAATTGGTGCTGCTTTCTGGCAACAAATTTCGGGCGAGCACGGCCTCGATGGCAATGGCGTGTATGTA-------------TACGGT-ATCTGTACGACA--TAGGTACAATAGAACCGCGAACTGACGCGGGTGGCACAGCTACAACGGAACCTCTGAGCTCCAGCTCGAGCGTATGAGCGTTTACTTCAACGAGGTATGCTAACTCGCCAACATATGTCCCCTTCGTGGAGTCAAGATCCTGACGCGTTGTTTTTACTAGGGTGCCGGTAACAAGTATGTTCCTCGCGCCGTTCTCGTTGATCTGGAGCCCGGTACCATGGATGCTGTCCGTGCCGGTCCTTTCGGTCAGCTCTTCCGACCCGACAACTTCGTCTTCGGTCAGTCCGGTGCTGGCAACAACTGGGCCAAGGGTCACTACACTGAGGGTGCCGAGCTGGTCGATCAAGTTTTAGATGTTGTCCGTCGAGAGGCCGAGGGCTGTGACTGCCTTCAGGGCTTCCAGATCACCCACTCCCTTGGTGGTGGTACTGGTGCTGGTATGGGTACTCTGCTGATCTCCAAGATCCGTGAGGAATTCCCCGACCGTATGATGGCCACTTTCTCCGTCATGCCCTCTCCCAAGGTCTCGGATACCGTCGTCGAGCCCTATAACGCCACCCTCTCCGTCCACCAGCTAGTTGAGAACTCGGACGAGACCTTCTGCATTGATAACGAGGCTCTTTACGATATCTGCATGCGCACCCTAAAGCTATCCAACCCCTCGTACGGTGACCTGAACCACCTGGTCTCCGCTGTCATGTCCGGTGTCACAACTTGCTTGCGTTTCCCTGGTCAGCTTAACTCTGATCTGCGCAAGCTGGCCGTGAACATGGTTCCTTTCCCTCGTCTGCACTTCTTCATGGTCGGCTTCGCTCCTCTTACTAGCCGTGGCGCTCACTCCTTCCGTGCTGTTACCGTTCCCGAGCTTACCCAGCAAATGTTCGACCCCAAGAACATGATGGCCGCCGCTGACTTCCGTAACGGCCGCTACCTCACATGCTCTGCCATCTTGTAAGAACCTTCCCCTTCTCCCCTCTTACCATAACCAGTTGCTAATTTCATGGACCCA-TAGCCGTGGCAAGGTCTCTATGAAGGAAGTTGAGGACCAGATGCGCAACGT-CAGAACAAGAACTCTCCCT-------CGGTTTGGTT----------------
Nemania_caries                 CATTACAGAGTTAT-CAAAACTCCCAAACCCATGTGAACATACCTCGCGTTGCCTCGGCAGGTGGCGTCTCGCCCCGTAAGGTGCTACCCTGTAGGGCCTACCCGGTA------GACGACCCTGCCGACGGCCCCCGAAACTCTGT-TTTTTTAGACTTCTGAAAAGATAACTAAATAAGTTAAAACTTTCAACAACGGATCTCTTGGTTCTGGCATCGATGAAGAACGCAGCGAAATGCGATAAGTAATGTGAATTGCAGAATTCAGTGAATCATCGAATCTTTGAACGCACATTGCGCCCACCAGTATTCTGGTGGGCATGCCTGTTCGAGCGTCATTTCAACCCTTAAGCCCCTGTTGCTTAGCGTTGGGAGCCTACTGGTTGTCCGGTAGCTCCCCAAAGTCAGTGGCGGAGCCGGTTCGCACTCCAGACGTAGTAGCTTACACGTCGCCTGTAGCCGGGCCGGTC--------------------------------------------------------------------------AACAGCTCAAATTTGAAATCTGGCCCTC--GGGTCCGAGTTGTAATTTGTAGAGGATGCTTTTGGCGCGGTGCCTTCCGAGTTCCCTGGAACGGGACGCCTTAGAGGGTGAGAGCCCCGTACGGTTGGACACCAAGCCTCTGTAAAGCTCCTTCGACGAGTCGAGTAGTTTGGGAATGCTGCTCTAAATGGGAGGTAAATTTCTTCTAAAGCTAAATATTGGCCAGAGACC-GATAGCGCACAAGTAGAGTGATCGAAAGATGAAAAGCACTTTGAAAAGAGGGTTAAACAGCACGTGAAATTGTTGAAAGGGAAGCG-TTTGCGACCAGACCTTTTCCTGGCGGATCATCCGGTGGTTT-CCACCGGTGCACTTCGCC-AGGTC-GAGGCCAGCATCGGTCTCTGTAGGGGGATAAAAGCTCGGGGAACGTAGCTCCTCCGGGAGTGTT-ATAGCCCTCTGCATAATACCCTTATGGGGACCGAGGACCGCGCCTTCGGGCAAGGATGCTGGCGTAATGGTTGTCAACGACCCGTCTTGAAACACGGACCAAGGAGTCGAACATTTGTGCGAGTGTTTGGGTGTCAAACCCTCACGCGTAATGAAAGTGAACGGAGGTGAGAGCCCTT---ACGGGTGCATCATCGACCGATCCTGATGTCTTCGGATGGATTTGAGTAAGAGCATAACTGTTCGGACCCGAAAGATGGTGAACTATGCGTGGATAGGGTGAAGCCAGAGGAAACTCTGGTGGAGGCTCGCAGCGGTTCTGACGTGCAAATCGATCGTCAAATCTGCG---------------------------------------------------------------------------------------------------------------------------------------------------------------------------------------------------------------------------------------------------------------------------------------------------------------------------------------------------------------------------------------------------------------------------------------------------------------------------------------------------------------------------------------------------------------------------------GCACCTCAAGCGAAGTATCGAACAAGGCAAGCAGTTCAATATTGCCTTGGCCGTAAAATCGAACATCATTACGAGCGGACTCAAGTACTCTCTCGCTACAGGAAACTGGGGCGATCAGAAGAAGGCCATGAGCTCCACCGCCGGTGTTTCGCAGGTGCTGAACCGATACACGTTCGCCTCTACCCTATCACATCTGCGACGAACGAATACCCCGGTTGGCAGAGATGGTAAGCTTGCCAAGCCACGGCAGCTTCACAACACCCACTGGGGTCTCGTCTGCCCGGCTGAGACACCCGAAGGTCAAGCTTGTGGTCTAGTCAAGAACCTTTCCCTGATGTGCTCCATCAGCGTGGGAACTTCGACGGAACCAATTATAGAATATATGATTTCTCGGAATATGGAAGTCCTCGAGGAGTATGAACCTCAAAGGTACCCCCACGCCACCAAGATCTTCCTCAACGGATCATGGATTGGCATTCATCAGGACCCAAAGGCTCTTGTTAGGGATGTTCAACAGTTGCGCCGAACCAACCAGATTCCGGCTGAAGTATCATTGATTCGCGATATCCGTGACCGTGAATTCAAGATATTCTCAGACGCCGGTCGTGTTATGCGACCCCTGTATGTAGTCGAACAGGAGGATGATCCTGAAAACGGCATCCAGAAGGGTACGCTGGTATTGAACAAAGATATGGTTCGACGGCTTGAGATTGACCAGACCCTTCCACCTGGAAGTGAGGACTACTTTGGATGGCAAGGCCTAGTCAATGCTGGCGTTATCGAATACATGGACGCTGAAGAAGAGGAAACTGCCATGATTTGTATGACTCCCGAAGACCTGGAAGCTTATCGAATGGCCAAGATGGGCATACCGAACCCCGAAGCAGAATACGATGAAGCTCACCCAAACAAGCGACTCAAGACAAAGATAAATCCGACAACTCATACGTATACTCATTGTGAAATTCACCCTAGTATGCTTCTAGGCATCTGTGCCAGCATCATTCCATTTCCTGATCATAACCAAGTAAGTCTCA-CAAGGCCCGT------------------------------------------------------------------------------------------------------------------------------------------------------------------------------------------------------------------------------------------------------------------------------------------------------------------------------------------------------------------------------------------------------------------------------------------------------------------------------------------------------------------------------TGTGTA-------------TACGAC-ATATGTACAATG--TAGATACAATAGAAGCGCGAACTGACACGGGTGGTACAGCTACAATGGAACCTCTGAGCTCCAGCTCGAGCGTATGAGCGTTTACTTTAACGAGGTATGCCAGCCCGCCAACATATTTTCCCTTCGTGGAGTCGAGATCCTGACGCGTTATTTTTTTTAGGGTGCCGGCAACAAGTATGTTCCTCGCGCCGTTCTCGTTGATCTGGAGCCCGGTACCATGGATGCTGTCCGTGCCGGTCCCTTCGGTCAGCTCTTCCGACCCGACAACTTCGTCTTCGGTCAGTCCGGTGCTGGCAACAACTGGGCCAAGGGTC--------------------------------------------------------------------------------------------------------------------------------------------------------------------------------------------------------------------------------------------------------------------------------------------------------------------------------------------------------------------------------------------------------------------------------------------------------------------------------------------------------------------------------------------------------------------------------------------------------------------------------------------------------------------------------------------------------------------------------------------------------------------------------------------------------------------------------
Nemania_prava_CBS_679_86       CATTATAGAGTTAT-CTAAACTCCCAAACCCATGTGAACATACCTCGCGTTGCCTCGGCAGGTGGCGTCCTACCCCGTGA-TACCTACCCTGTAGGACCTACCCGGTA------GGCGACCCTGCCGACGGCCCCCGAAACTCTGTTT-TTTTGGACTTCTGAAAAGATAACTAAATAAGTTAAAACTTTCAACAACGGATCTCTTGGTTCTGGCATCGATGAAGAACGCAGCGAAATGCGATAAGTAATGTGAATTGCAGAATTCAGTGAATCATCGAATCTTTGAACGCACATTGCGCCCACTAGTATTCTGGTGGGCATGCCTGTTCGAGCGTCATTTCAACCCTTAAGCCCCCGTTGCTTAGTGTTGGGAGCCTACTGGCTCTCCTGTAGCTCCCCAAAGTCAGTGGCGGAGCCGGTTCGCACTCCAGACGTAGTAGCTTACACATCGCCTGTAGCTGGACCGGTCCCCTGCCGTAAAACACCCCCCAATTTTATAGGTTGACCTCGGATCAGGTAGGAATACCCGCTGAACTTAAGCACAACAGCTCAAATTTGAAATCTGGCCCTC--GGGTCCGAGTTGTAATTTGTAGAGGATGCTTTTGGCGCGGTGCCTTCCGAGTTCCCTGGAACGGGACGCCTTAGAGGGTGAGAGCCCCGTACGGTTGGACACCAAGCCTCTGTAAAGCTCCTTCGACGAGTCGAGTAGTTTGGGAATGCTGCTCTAAATGGGAGGTAAATTTCTTCTAAAGCTAAATATTGGCCAGAGACC-GATAGCGCACAAGTAGAGTGATCGAAAGATGAAAAGCACTTTGAAAAGAGGGTTAAACAGCACGTGAAATTGTTGAAAGGGAAGCG-TTTGCGACCAGACCTTTTCCTGGCGGATCATCCGGTGGTTT-CCACCGGTGCACTTCGCC-AGGTC-GAGGCCAGCATCGGTTTCTGCAGGGGGATAAAAGCTCAGGGAACGTAGCTCCTCCGGGAGTGTT-ATAGCCCTCCGCATAATACCCTTGCGGGGACCGAGGACCGCGC--------------------------------------------------------------------------------------------------------------------------------------------------------------------------------------------------------------------------------------------------------------------------------------------------------------------------------------------------------------------------------------------------------------------------------------------------------------------------------------------------------------------------------------------------------------------------------------------------------------------------------------------------------------------------------------------------------------------------------------------------------------------------------------------------------------------------------------------------------------------------------------AGAAGTTCTGTCGCACTTGAAACGAAGCATCGAACAAGGCAAGCAATTTAATATTGCCTTGGCCGTGAAGTCCAACATCATCACGAGCGGACTCAAGTACTCTCTCGCTACAGGAAACTGGGGCGATCAAAAGAAAGCCATGAGCTCCACCGCTGGTGTTTCGCAGGTGTTGAACCGATACACGTTCGCTTCTACTCTATCACATCTGCGGCGAACGAACACCCCGGTTGGCCGAGATGGTAAGCTCGCCAAGCCAAGGCAGCTTCACAACACCCACTGGGGTCTCGTCTGCCCGGCTGAGACGCCCGAAGGTCAAGCTTGCGGCCTAGTCAAGAACCTGTCCCTGATGTGCTCTATCAGTGTGGGGACTTCGACGGAACCAATTATAGAATATATGATTTCTCGGAATATGGAGGTTCTCGAGGAGTACGAACCCCAAAGGTACCCCCACGCCACGAAGATCTTTCTCAACGGATCATGGATTGGCATTCATCAGGACCCCAAGGCTCTTGTGAGGGATGTTCAACAGTTGCGCCGAACGAACCAGATTCCGGCTGAAGTATCATTGATTCGAGATATCCGTGACCGCGAATTCAAGATCTTCTCAGACGCTGGCCGTGTCATGCGACCCCTGTACGTAGTCGAACAAGAGGATGATCCTGAAAACGGCATCCAGAAGGGTACGCTCGTCTTGAACAAAAACATGGTTCGACGGCTTGAAATTGACCAGACCCTCCCACCTGGAAGTGAGGACTACTTTGGATGGCAAGGCCTTGTCAATGCTGGCGTTATCGAATACATGGACGCTGAAGAAGAAGAAACTGCTATGATTTGCATGACTCCCGAAGACTTGGAAGCTTATCGAATGGCCAAGATGGGCATACCAAACCCCGATGCAGAATACGATGAGGCCCACCCAAACAAGCGACTCAAGACAAAGATAAACCCGACGACTCACACGTATACTCATTGTGAAATTCACCCAAGTATGCTTCTGGGCATTTGTGCCAGCATCATTCCATTTCCCGATC-------------------------------------------------------------------------------------------------------------------------------------------------------------ACCCAATCAAGCTCCGTCCATTTTTTCCTACCTGATCCCCAAACGCGT------CCCAACGCCCTTGGGCCCTCGTCCCTCCACATCCAGACACCAGCACCATCCGCAGGAAACAACGTGGAGGCTGCTCATCCCA--CAGATTTATCCTATTCGCCAGATGGTCCCAGCGAAGAAAAGAAATGCATGAAAACAAAGCTAACCAACCTTT-TCCCGTTCACAGGTCCACCTCCAGACCGGCCAATGCGTAAGTCGCTCGTCGAGCCTCCGCGATGACGTCGAAAATATCCCGCGGCTTACATGACATGA-TAGGGTAACCAAATTGGTGCTGCTTTCTGGCAACAAATCTCGGGCGAGCACGGCCTCGACGGCAATGGCGTGTATGTC-------------TACGGC-ATCCATACAACA--TAGCCGCAATAGAATGGCGAGCTGACGCGGGTGTGACAGCTACAACGGATCCTCTGAGCTCCAACTCGAGCGTATGAGCGTTTACTTCAACGAGGTATGCCAGCTCGCGAACTGACCTCCTCTTCGTGGAGTCGAGATCCTGACGCGTTCGATTTTTTAGGGTGCCGGCAACAAGTATGTTCCTCGCGCCGTTCTCGTTGATCTGGAGCCCGGTACTATGGATGCTGTCCGTGCCGGTCCTTTCGGTCAGCTCTTCCGACCCGACAACTTCGTCTTCGGTCAGTCCGGTGCCGGCAACAACTGGGCCAAGGGTCACTACACGGAGGGTGCTGAGCTGGTCGACCAAGTTCTGGATGTTGTCCGTCGCGAGGCCGAGGGCTGTGACTGCCTCCAGGGCTTCCAGATCACCCACTCGCTTGGTGGTGGTACCGGTGCTGGTATGGGTACGCTGCTCATCTCCAAGATTCGTGAGGAGTTCCCCGACCGCATGATGGCCACCTTCTCCGTCATGCCCTCTCCCAAGGTCTCAGATACCGTCGTCGAGCCCTACAACGCCACCCTCTCCGTCCACCAGCTAGTTGAGAACTCGGACGAGACCTTTTGCATTGACAACGAGGCTCTTTACGACATCTGCATGCGTACCCTGAAGCTATCCAACCCCTCGTACGGTGACCTGAACCACCTGGTCTCTGCTGTCATGTCCGGTGTCACCACCTGCTTGCGTTTCCCCGGTCAGCTTAACTCTGACCTGCGCAAGCTGGCTGTGAACATGGTGCCTTTCCCTCGTCTGCACTTCTTCATGGTTGGCTTTGCTCCTCTCACTAGCCGTGGCGCCCACTCTTTCCGCGCTGTTACTGTTCCCGAGCTCACCCAGCAAATGTTCGACCCCAAGAACATGATGGCTGCCGCTGACTTCCGCAACGGTCGCTACCTCACATGCTCTGCCATCTTGTAAGAACCTCTCCCCCTTCCCGCTTGAATATGGCCAGTTGCTAACTTCATATTCCTACTAGCCGTGGTAAGGTTTCCATGAAAGAA----------------------------------------------------------------------------
Nemania_prava_Granmo           -------------------------------------------CTCGCGTTGCCTCNGCAGGTGGCNTCCTACCCCGTGA-TACCTACCCTGTAGGACCTACCCGGTA------GGCGACCCTGCCGACGGCCCCCGAAACTCTGTTT-TTTTGGACTTCTGAAAAGATAACTAAATAAGTTAAAACTTTCAACAACGGATCTCTTGGTTCTGGCATCGATGAAGAACGCAGCGAAATGCGATAAGTAATGTGAATTGCAGAATTCAGTGAATCATCGAATCTTTGAACGCACATTGCGCCCACTAGTATTCTGGTGGGCATGCCTGTTCGAGCGTCATTTCAACCCTTAAGCCCCCGTTGCTTAGTGTTGGGAGCCTACTGGCTCTCCTGTAGCTCCCCAAAGTCAGTGGCGGAGCCGGTTCGCACTCCAGACGTAGTAGCTTACACATCGCCTGTAGCTGGACCGGTCCCCTGCCGTAAAACACCCCCCAATTTTATAGGT-GACCT---------------------------------------------------------------------------------------------------------------------------------------------------------------------------------------------------------------------------------------------------------------------------------------------------------------------------------------------------------------------------------------------------------------------------------------------------------------------------------------------------------------------------------------------------------------------------------------------------------------------------------------------------------------------------------------------------------------------------------------------------------------------------------------------------------------------------------------------------------------------------------------------------------------------------------------------------------------------------------------------------------------------------------------------------------------------------------------------------------------------------------------------------------------------------------------------------------------------------------------------------------------------------------------------------------------------------------------------------------------------------------------------------------------------------------------------------------------------------------------------------------------------------------------------------------------------------------------------------------------------------------------------------------------------------------------------------------------------------------------------------------------------------------------------------------------------------------------------------------------------------------------------------------------------------------------------------------------------------------------------------------------------------------------------------------------------------------------------------------------------------------------------------------------------------------------------------------------------------------------------------------------------------------------------------------------------------------------------------------------------------------------------------------------------------------------------------------------------------------------------------------------------------------------------------------------------------------------------------------------------------------------------------------------------------------------------------------------------------------------------------------------------------------------------------------------------------------------------------------------------------------------------------------------------------------------------------------------------------------------------------------------------------------------------------------------------------------------------------------------------------------------------------------------------------------------------------------------------------------------------------------------------------------------------------------------------------------------------------------------------------------------------------------------------------------------------------------------------------------------------------------------------------------------------------------------------------------------------------------------------------------------------------------------------------------------------------------------------------------------------------------------------------------------------------------------------------------------------------------------------------------------------------------------------------------------------------------------------------------------------------------------------------------------------------------------------------------------------------------------------------------------------------------------------------------------------------------------------------------------------------------------------------
Nemania_serpens_HAST235        CATTACAGAGTTAT-CAAAACTCCCAAACCCATGTGAACATACCTCGCGTTGCCTCGGCAGGTGGCGTCCTACCCCGTGAGAACCTACCCCGCAAGGCCTACCCTGTAGGCGCGGCTGACCCTGCCGACGGCCCCCGAAACTCTGTTTTTTTTGGACTTCTGAAAAGATAACTAAATCAGTTAAAACTTTCAACAACGGATCTCTTGGTTCTGGCATCGATGAAGAACGCAGCGAAATGCGATAAGTAATGTGAATTGCAGAATTCAGTGAATCATCGAATCTTTGAACGCACATTGCGCCCACCAGTATTCTGGTGGGCATGCCTGTTCGAGCGTCATTTCAACCCTTAAGCCCCTGTTGCTTAGCGTTGGGAGCCTACTGGACCTCCTGTAGCTCCCCAAAGTCAGTGGCGGAGCCGGTTCGCACTCCAGACGTAGTAGCTTACACATCGCCTGTAGCTGGACCGGCCCCCTGCCGTAAAACACCCC-AATTTTTATAGGTTGACCTCGGATCAGGTAGGAATACCCGCTGAACTTAAGCA---------------------------------------------------------------------------------------------------------------------------------------------------------------------------------------------------------------------------------------------------------------------------------------------------------------------------------------------------------------------------------------------------------------------------------------------------------------------------------------------------------------------------------------------------------------------------------------------------------------------------------------------------------------------------------------------------------------------------------------------------------------------------------------------------------------------------------------------------------------------------------------------------------------------------------------------------------------------------------------------------------------------------------------------------------------------------------------------------------------------------------------------------------------------------------------------------------------------------------------------------------------------------------------------------------------------------GGTAAGAAGCGACTGGACCTGGCCGGACCCTTGCTTGCCAAACTCTTCCGCAACATAGTTCGGCGGATGACCCAGGAAGTTCTGGCACACCTCAAGCGAAGTATCGAGCAAGGCAAGCAGTTCAATATTGCCCTGGCCGTGAAGTCGAACATCATCACGAGCGGACTCAAGTACTCTCTCGCCACAGGAAACTGGGGCGATCAGAAGAAGGCCATGAGCTCCACCGCTGGTGTCTCGCAGGTTCTGAACCGATACACGTTCGCTTCTACCCTATCACATCTGCGGCGAACGAATACCCCGGTCGGCAGAGACGGTAAGCTTGCCAAGCCACGGCAGCTTCACAACACCCACTGGGGTCTCGTCTGCCCGGCCGAGACGCCCGAAGGTCAGGCTTGTGGCCTAGTCAAAAACCTGTCCCTGATGTGCTCCATCAGTGTGGGGACTTCGACGGAACCAATTATAGAGTATATGATTTCTCGAAATATGGAGGTTCTCGAGGAGTACGAACCTCAAAGGTATCCCCACGCCACGAAGATCTTCCTCAACGGATCATGGATTGGCATTCATCAAGATCCAAAGGCTCTTGTTAGGGATGTTCAACAGCTGCGCCGAACAAACCAGATTCCGGCTGAAGTATCATTGATTCGGGATATCCGTGACCGCGAATTCAAGATCTTCTCAGACGCCGGTCGTGTCATGCGACCCCTGTACGTAGTCGAACAAGAGGATGATCCTGAAAACGGCATCCAGAAGGGTACGCTCGTCTTGAACAAAAACATGGTTCGACGGCTTGAGATTGACCAGACCCTCCCACCTGGAAGTGAGGACTACTTTGGATGGCAAGGCCTGGTCAATGCTGGTGTTATCGAATACATGGATGCTGAAGAAGAAGAAACTGCCATGATTTGCATGACTCCCGAAGACTTGGAAGCTTATCGAATGGCCAAGATGGGCATACCGAACCCTGACGCAGAATACGATGAAGCCCACCCAAACAAACGACTCAAGACAAAGATAAACCCGACGACTCACACGTATACTCACTGTGAAATTCATCCGAGTATGCTTCTGGGCATTTGTGCCAGCATCATTCCATTCCCCGATCATAACCAAGTAAGTCCCA-CACTGCCCATTCCGTTTCATGCATTAACCCTTCTGCTAGTCTCCCCGAAACACATATCAATCCGCTAAACATGCGTGAGATTGTAAGTGTCCCTCC----------------CCCTTTCCCCTCTGTTTACTTTTGCAACCCAATCAAGCTCCGTCAATTTTTCCCTGCCTGATCCTTCAACGCGT------CCCAACGCCCTCTGGCCCTCACCCCTCCACGTCTAGACACCAGCACCACCCACGGGAACCGACGTGGTGGTTGCCCATCGCA--CAGATTTGTGCTATTCGCTAGAATATTCCAGC-AAAGAAAGGAATGCATGAACTTCAGGCTAACCAAACTTT-TCCCCTTCACAGGTCCACCTCCAGACCGGCCAATGCGTAAGTCGAGAATCGAGCCTCCGCGATGACGTCGAGAATCTCCCGCGGCTCACATGACATGA-TAGGGTAACCAAATCGGTGCTGCTTTCTGGCAACAAATTTCGGGCGAGCACGGTCTCGACGGCAATGGCGTGTAGGTC-------------CACAGC-ATCTATACAACA--TGGGCACGATAGAATGGCGAACTAACGCGGGTGGAACAGCTACAACGGAACCTCTGAGCTCCAGCTCGAGCGTATGAGCGTTTACTTCAACGAGGTATGCCAGTTCGCGAACTTGCCTCCCCTTCGTGGTGTCGAGATTCTGACGCGTTAATATTTTTAGGGTGCCGGCAACAAGTATGTTCCTCGCGCCGTTCTTGTCGATCTCGAGCCCGGTACCATGGATGCTGTCCGTGCCGGCCCTTTCGGTCAGCTCTTCCGACCCGACAACTTCGTCTTCGGTCAGTCCGGTGCCGGCAACAACTGGGCCAAGGGTCACTACACAGAGGGTGCTGAGCTGGTCGACCAGGTTCTGGATGTTGTCCGTCGCGAGGCCGAGGGCTGCGACTGCCTCCAGGGCTTCCAGATCACCCACTCGCTCGGTGGTGGTACCGGTGCTGGTATGGGTACGCTGCTGATCTCCAAGATTCGTGAGGAGTTCCCCGACCGCATGATGGCCACCTTCTCCGTCATGCCCTCTCCCAAGGTCTCGGATACCGTCGTCGAGCCCTACAATGCCACACTCTCAGTCCACCAGCTGGTCGAGAACTCGGACGAGACCTTCTGCATTGATAACGAGGCTCTGTACGACATCTGCATGCGTACCCTGAAGCTATCCAACCCCTCGTACGGTGACCTGAACCACCTGGTCTCCGCTGTCATGTCTGGTGTCACGACCTGCTTGCGTTTCCCTGGTCAGCTTAACTCTGACCTGCGCAAGCTGGCCGTGAACATGGTGCCCTTCCCCCGTCTGCACTTCTTCATGGTCGGCTTTGCTCCTCTCACGAGCCGTGGCGCTCACTCTTTCCGCGCTGTCACCGTTCCTGAGCTTACCCAGCAGATGTTTGACCCCAAGAACATGATGGCTGCCGCTGACTTCCGCAACGGTCGCTACCTCACATGCTCTGCCATCTTGTAAGAACCCCCTCCCCTTTTCCGCCCAACATGGCCAGTTGCTAACTGCATACTCCTACTAGCCGTGGCAAGGTTTCCATGAAGGAAGTTGAGGACCAGATGCGAAACGTCCAGAACAAGAACTCATCCTACTTCGTCGAGTGGATTCCCAACAACATCCAGA
Euepixylon_udum                CATTACAGAGTTAC-CAAAACTCCCAAACCCATGTGAACATACCTCGCGTTGCCTCGGCAGGTGGCGCCCTACCCCGAGAGCACCTACCCTGTAGGACCTACCCGGTG------GGCGACCCTGCCGACGGCCCCCGAAACTCTGTTTTTTTTGGATTTCTGAAAACATAACTAAATAAGTTAAAACTTTCAACAACGGATCTCTTGGTTCTGGCATCGATGAAGAACGCAGCGAAATGCGATAAGTAATGTGAATTGCAGAATTCAGTGAATCATCGAATCTTTGAACGCACATTGCGCCCACTAGTATTCTGGTGGGCATGCCTGTTCGAGCGTCATTTCAACCCTTAAGCCCTCGTTGCTTAGCGTTGGGAGACTACTGGCTCTCCTGTAGCTCCCTAAAGTCAGTGGCGGAGCCGGTTCGCACTCCAGACGTAGTAGCTTACACATCGCCTGTAGCCGGACCGGTCCCCTGCCATAAAACACCCCAATTTCTAAAAGGTTGACCTCGGATCAGGTAGGAATACCCGCTGAACTTAAGCACAACAGCTCAAATTTGAAATCTGGCCCCC--GGGTCCGAGTTGTAATTTGCAGAGGATGCTTTTGGCGCGGTGCCTTCCGAGTTCCCTGGAACGGGACGCCTTAGAGGGTGAGAGCCCCGTACGGTTGGACACCAAGCCTCTGTAAAGCTCCTTCGACGAGTCGAGTAGTTTGGGAATGCTGCTCTAAATGGGAGGTAAATTTCTTCTAAAGCTAAATATTGGCCAGAGACC-GATAGCGCACAAGTAGAGTGATCGAAAGATGAAAAGCACTTTGAAAAGAGGGTTAAACAGCACGTGAAATTGTTGAAAGGGAAGCG-TTTGCGACCAGACCTTTTCCTGGCGGATCATCCGGTGGTTT-CCACCGGTGCACTTCGCC-AGGTC-GAGGCCAGCATCGGTCTCTGTAGGGGGATAAAAGCCCAGGGAACGTAGCTCCTCAGGGAGTGTT-ATAGCCCTCCGCATAATACCCTTATGGGGACCGAGGACCGCGCCTTCGGGCAAGGATGCTGGCGTAATGGTTGTCAACGACCCGTCTTGAAACACGGACCAAGGAGTCGAACATTTGTGCGAGTGTTTGGGTGTTAAACCCTCACGCGTAATGAAAGTGAACGGAGGTGAGAGCCCTT---ACGGGTGCATCATCGACCGATCCTGATGTCTTCGGATGGATTTGAGTAAGAGCATAACTGTTCGGACCCGAAAGATGGTGAACTATGCGTGGATAGGGTGAAGCCAGAGGAAACTCTGGTGGAGGCTCGCAGCGGTTCTGACGTGCAAATCGATCGTCAAATCTGCGCATGGGGGCGA-AAGACTTATCGAACCATCTAGTAGCTGGTTACCGC------------------------------------------------------------------------------------------------------------------------------------------------------------------------------------------------------------------------------------------------------------------------------------------------------------------------------------------------------------------------------------------------------------------------------------------------------------ACCTTGCGGGACCTTTGCTGGCCAAACTCTTCCGCAACATCGTTCGTCGGATGACGCAGGAAGTTCTGTCACACCTCAAACGAAGTATCGAACAAGGCAAGCAATTCAATATTGCCTTGGCCGTGAAGTCGAACATCATTACGAGCGGACTCAAGTACTCTCTCGCTACAGGAAACTGGGGCGATCAGAAGAAGGCCATGAGCTCCACCGCTGGTGTTTCGCAGGTGCTGAATCGATACACGTTCGCTTCTACTCTATCACATTTGCGGCGAACGAATACCCCGGTTGGCCGAGATGGTAAGCTTGCCAAGCCACGGCAGCTTCACAACACCCACTGGGGCCTGGTATGCCCGGCCGAGACGCCCGAAGGTCAAGCTTGTGGCCTCGTCAAGAACCTATCCCTGATGTGCTCCATCAGCGTGGGAACTTCGACGGAACCAATTATAGAATATATGATTTCTCGAAATATGGAGGTTCTCGAGGAGTACGAACCTCAAAGGTACCCACATGCCACGAAGATATTCCTCAACGGATCATGGATTGGCATCCATCAGGATCCAAAGGCTCTTGTTAGGGACGTTCAACAGTTGCGCCGAACAAACCAGATTCCAGCTGAAGTATCCTTGATTCGAGATATCCGCGACCGCGAATTCAAGATCTTCTCAGACGCCGGTCGTGTCATGCGACCCCTATACGTAGTCGAACAAGACGATGATCCTGAAAACGGCATCCAGAAGGGTACGCTCGTCTTGAACAAAAACATGGTTCGGCGGCTTGAGATTGACCAGACCCTCCCCCCTGGAAGTGAACACTACTTTGGATGGCCAGGCCTGGTTAAT---------------------------------------------------------------------------------------------------------------------------------------------------------------------------------------------------------------------------------------------------------------------------------------------------------------------------------------------------------------------GCTCCTCCCTCGA-----------CTCTTTCCCCTCTGTTTACTGTTGCAACCCAATCAAGCTCCGTCAATTTCCCCCCTACTGATCCCTAAACGCGT------CCCAACGCCCTTTGGCCCTCGCCCCTCCACACCTAGACACCAGCACCATCCCCAGGAAACAACGTGGTGGCTACCCAGCGCA--CAGATTTGTCCTATTCGCCAGATGGGTCCAGT-----GAAGAAATGCATGAAAACAAGGCTAACCAACCCTT-TCCCCTTCACAGGTCCACCTCCAGACCGGCCAATGCGTAAGTCGCTCTTCGAGCTGCCACGATGACGTCGAGAACTTCCCGCGGCTCACATGACATGA-TAGGGCAACCAAATTGGTGCTGCTTTCTGGCAACAAATTTCCGGCGAGCACGGCCTCGACGGCAATGGCGTGTATGTC-------------GACGGC-ATCTCTACAACA--TAGGCACAATAGAATGGCGAACTGACGTGGGTTGAACAGCTACAACGGATCCTCTGAGCTCCAGCTCGAGCGCATGAGCGTCTACTTCAACGAGGTATGCCAGCTCGCGAATTCACCTCATCTTCGTGGAGTCGAGATTCTAACGCGTTCGACTTTGTAGGGTGCCGGCAACAAGTACGTTCCTCGCGCTGTTCTCGTTGATCTAGAGCCCGGTACTATGGACGCTGTCCGCGCTGGCCCTTTCGGTCAGCTCTTCCGACCCGACAACTTCGTCTTCGGTCAGTCCGGTGCCGGCAACAACTGGGCCAAGGGTCACTACACCGAGGGTGCTGAGCTGGTCGACCAGGTTCTGGATGTTGTCCGTCGCGAAGCCGAGGGTTGTGACTGCCTTCAGGGCTTCCAGATCACCCACTCGCTTGGTGGTGGTACCGGTGCTGGTATGGGTACGCTGCTGATCTCCAAGATTCGTGAGGAGTTCCCCGACCGCATGATGGCCACCTTCTCCGTCATGCCCTCTCCCAAGGTCTCGGATACCGTCGTCGAGCCCTACAATGCCACCCTCTCTGTCCACCAGCTGGTTGAGAACTCAGATGAGACCTTCTGCATTGACAACGAGGCCCTTTACGATATCTGCATGCGTACCCTAAAGCTATCTAACCCCTCGTACGGTGACCTGAACCACCTGGTCTCCGCTGTCATGTCCGGTGTCACGACCTGCTTGCGTTTCCCCGGTCAGCTGAACTCCGACCTGCGCAAGCTGGCTGTGAACATGGTGCCTTTCCCTCGTCTGCACTTCTTCATGGTCGGCTTTGCTCCTCTCACCAGCCGTGGGGCTCACTCCTTCCGCGCTGTTACGGTTCCTGAGCTTACCCAGCAAATGTTCGACCCCAAGAACATGATGGCTGCCGCAGACTTCCGCAACGGTCGTTACCTCACATGCTCTGCCATTTTGTAAGAACCTCTCTCCTTTTTCGCTTCGGCATGGCCGGTTGCTAACTTCATACTCCCACCAGCCGCGGCAAGGTCTCCATGAAGGAAGTTGAGGACCAGATGCGCAACGTTCAGAACAAGAACTCGTCCTACTTCGTGGAG----------------------
Nemania_rubi                   CATTATAGAGTTC--TACAACTCCCAAACCCATGTGAACATACCTCTCGTTGCCTCGGCAGGCGCCGTCCTACCCCT-------------CGTAGG---TA------------GGCGAAACCTGCCGACGGCCCCCGAAACTCTGTTTATTTTAGACCTCTGAAAAGATAACTAAATCAGTTAAAACTTTCAACAACGGATCTCTTGGTTCTGGCATCGATGAAGAACGCAGCGAAATGCGATAAGTAATGTGAATTGCAGAATTCAGTGAATCATCGAATCTTTGAACGCACATTGCGCCCACCAGTATTCTGGTGGGCATGCCTGTTCGAGCGTCATTTCAACCCTTAAGCCCTGGTTGCTTAGCGTTGGGAGCCTACCGGCCGTCCCGTAGCTCCCCAAAGTCAGTGGCGGAGCCGGTTAACACTCCAGACGTAGTAGCTTACACATCGCCTGTAGC----------------------------------------------------------------------------CTAA---CAACAGCTCAAATTTGAAATCTGGCCCTC--GGGTCCGAGTTGTAATTTGCAGAGGATGCTTTTGGCGCGGTGCCTTCCGAGTTCCCTGGAACGGGACGCCTTAGAGGGTGAGAGCCCCGTACGGTTGGACACCAAGCCTCTGTAAAGCTCCTTCGACGAGTCGAGTAGTTTGGGAATGCTGCTCTAAATGGGAGGTAAATTTCTTCTAAAGCTAAATATTGGCCAGAGACC-GATAGCGCACAAGTAGAGTGATCGAAAGATGAAAAGCACTTTGAAAAGAGGGTTAAACAGCACGTGAAATTGTTGAAAGGGAAGCG-TTTGCGACCAGACCTCTTCCCGGCGGATCATCCGGTGGTTT-CCACCGGTGCACTTCGCC-GGGTC-GAGGCCAGCATCGGTCTCTGCAGGGGGATAAAAGCCCTGGGAACGTAGCTCCTCCGGGAGTGTT-ATAGCCCTTCGCATAATACCCTTGCGGGGACCGAGGACCGCGCCTTCGGGCAAGGATGCTGGCGTAATGGTCGTCAACGACCCGTCTTGAAACACGGACCAAGGAGTCGAACATTTGTGCGAGTGTTTGGGTGTCAAACCCTCACGCGTAATGAAAGTGAACGGAGGTGAGAGCCCTT---ACGGGCGCATCATCGACCGATCCTGATGTCTTCGGATGGATTTGAGTAAGAGCATAACTGTTCGGACCCGAAAGATGGTGAACTATGCGTGGATAGGGTGAAGCCAGAGGAAACTCTGGTGGAGGCTCGCAGCGGTTCTGACGTGCAAATCGATCGTCAAAT--------------------------------------------------------------------------------------------------------------------------------------------------------------------------------------------------------------------------------------------------------------------------------------------------------------------------------------------------------------------------------------------------------------------------------------------------------------------------------------------------------------------------------------------------CAACATAGTACGTCGGATGACCCAGGAAGTTCAGTCGCATCTCAAACGAAGTATCGAACAAGGCAAGCAGTTCAATATCGCCTTGGCCGTGAAGTCAAACATTATCACGAGCGGTCTGAAGTACTCTCTCGCTACTGGAAACTGGGGCGATCAGAAGAAGGCCATGAGCTCCACCGCTGGTGTTTCGCAAGTCTTGAATCGATATACGTTTGCTTCTACTCTTTCACATCTGCGGCGAACGAATACGCCGGTTGGCAGAGATGGTAAGCTTGCCAAGCCACGGCAGCTTCATAACACGCACTGGGGTCTCGTTTGCCCGGCCGAGACGCCCGAAGGTCAGGCCTGTGGTCTAGTCAAGAACCTGTCGCTGATGTGCTCCATCAGCGTGGGGACTTCGACGGAACCAATTATCGAGTATATGATTTCTCGAAATATGGAGGTTCTTGAGGAGTACGAACCTCAAAGATACCCCAACGCCACGAAGATCTTCCTCAACGGATCATGGATTGGCTGTCATCAGGATCCAAAGACCCTTGTTAGGGATGTTCAGCAGTTACGCCGAACGAACCAGATTCCTGCCGAAGTATCATTGATTCGGGATATACGCGACCGCGAATTCAAGATCTTCTCAGATGCCGGTCGTGTCATGCGACCTCTGTTTGTAGTTGAACAAGAGGATGATACTGAAAACGGCATCCAGAAGGGTACACTCGTCCTGAACAAAAACATGGTTCACCGGCTTGAGATTGACCAGACCCTCCCACCTGGAAGTGAGGATTACTTTGGATGGCAAGGCCTGGTCAATGCTGGTGTTATTGAGTACATGGATGCTGAAGAAGAAGAAACTGCTATGATTTGCATGACTCCCGAAGACTTGGATGCCTATCGATTGTCCAGGATGGGCATACCGAACGCCGATGCAGAATATGATGAAGCCCATCCGAATAAGCGACTCAAGACGAAGATAAACCCAACAACTCACACGTACACCCATTGTGAGATTCATCCAAGTATGCTTCTGGGTATTTGTGCCAGTATTATTCCATTCCCCGATCATAACCAAGTAAGTCCCA-CATGTGCCA--------------------------------------------------------------------------------------------------------------------------------------------------------------------------------------------------------------------------------------------------------------------------------------------------------------------------------------------------------------------------------------------------------------------------------------------------------------------------------------------------------------------------------ATGTT-------------CACGGC-ATCTACCCAACAGCACAATATGACGGGGTGGCGAGCTGACGTGGGTGGAATAGCTACAATGGAACCTCTGAGCTTCAGCTTGAGCGTATGAGCGTTTACTTCAACGAGGTATGCCAGCTCGCCCATTCAGTCCCCTTC-GCCGAGTCGAGATCCTAACGCGTTGAATTTTTCAGGGTGCCGGCAACAAGTATGTTCCTCGCGCCGTTCTCGTTGATCTGGAGCCCGGTACCATGGATGCTGTCCGTGCTGGTCCTTTCGGTCAGCTCTTCCGACCCGACAACTTCGTCTTCGGCCAGTCCGGTGCTGGCAACAACTGGGCCAAGGGTCACTACACTG-----------------------------------------------------------------------------------------------------------------------------------------------------------------------------------------------------------------------------------------------------------------------------------------------------------------------------------------------------------------------------------------------------------------------------------------------------------------------------------------------------------------------------------------------------------------------------------------------------------------------------------------------------------------------------------------------------------------------------------------------------------------------------------------------------------------------
Podosordaria_mexicana          CATTATAGAGTTTA-CACAACTCCC-AACCCCTGTGAACATACCTGACGTTGCTTCGGCAGGCC--------------------------------------------------TCACAGCCTGCCAGCAGCCCATCAAACTCTGTTTAATATTGATCTCTGAA--CTTAACTAAATAAGTTAAAACTTTCAACAACGGATCTCTTGGTTCTGGCATCGATGAAGAACGCAGCGAAATGCGATAAGTAATGTGAATTGCAGAATTCAGTGAATCATCGAATCTTTGAACGCACATTGCGCCCATTAGTATTCTAGTGGGCATGCCTGTTCGAGCGTCATTTCAACCCTTAAGCCCCCGTTGCTTAGTGTTGGGAGCCTAC----TCCTCTGTAGCTCCTCAAAGTCAGTGGCAGAGTCGGTTCAAACTCTAGGCGTAGTAATTCTTATCTCGTCTCTAGTTGGGCTGG-CCCTCGCCATAAAACCCCCT-ATTTTTTAAAGGTTGACCTCGGATCAGGTAGGAATACCCGCTGAACTTAAGCA---------------------------------------------------------------------------------------------------------------------------------------------------------------------------------------------------------------------------------------------------------------------------------------------------------------------------------------------------------------------------------------------------------------------------------------------------------------------------------------------------------------------------------------------------------------------------------------------------------------------------------------------------------------------------------------------------------------------------------------------------------------------------------------------------------------------------------------------------------------------------------------------------------------------------------------------------------------------------------------------------------------------------------------------------------------------------------------------------------------------------------------------------------------------------------------------------------------------------------------------------------------------------------------------------------------------------GGCAAGAAGCGACTGGATCTTGCCGGACCTCTGTTGGCGAAGCTGTTCCGAAATATCGTACGCCGCATGACGCAAGAGGTTCTGTCGCACCTGAAGCGAAGTATCGAGCAGGGAAAGCAGTTCAACATTGCTTTGGCTGTCAAGTCCAACATTATTACGAGCGGGCTGAAGTACTCTCTCGCCACGGGCAATTGGGGTGATCAGAAGAAGGCCATGAGCTCCACCGCTGGTGTTTCGCAAGTCTTGAACCGGTACACGTTCGCATCGACGCTGTCCCATTTGCGCAGAACGAACACGCCCGTTGGCAGAGACGGTAAATTGGCCAAGCCTCGTCAGCTTCACAACACGCATTGGGGTCTCGTCTGCCCGGCCGAGACGCCCGAAGGCCAAGCGTGTGGTCTAGTCAAGAACCTGTCGCTTATGTGCTCAGTAAGCGTCGGAACCTCGACCGAACCGATTATAGAATACATGATTTCGCGAAACATGGAAGTTCTCGAGGAGTATGAGCCTGCCCGTTACCCCCACGCAACGAAGATCTTCCTGAATGGGTCTTGGATCGGTGTCCATCAGGACGCAAGGGCCCTTGTCAGAGATGTCCAGCAACTACGGCGAGCGAACCAGATCCCAGCTGAGGTGTCCTTGATCAGGGATATCCGTGATCGGGAATTCAAAATATTTTCAGATGCCGGTCGTGTCATGCGGCCCGTCTTCGTGGTTGAGCAGGAGGATGACCCCGACAACGGCGTCCATAAAAACACGTTGGCGCTGACCAAGGACATGGTTCGCAGACTCGAGATCGATCAGACCCTAGCGCCCGGCAGTGCGGAGTATTTCGGGTGGCAAGGTCTGGTGAATTCCGGGGCGATCGAGTACCTCGATGCCGAGGAAGAGGAGACCGCCATGATCTGCATGACGCCTGAAGACCTCGAGACTTTTCGGATCATGAAACTGGGCGGTCCCGAAGAACCACCCAACCCC---AATGACGAGCCCAACAAGCGGCTGAAGACTAAAATCAACCCGACGACACACAGTTATACCCATTGCGAGATTCATCCGAGCATGCTGCTCGGGATATGCGCTAGCATCATTCCCTTCCCCGATCATAACCAGGTAAGTGCTGGC-CGTTTTGCTGTGCTTCGTCTGCTAACAACCGCCTTAGTCGCCCCGAAATACCTATCAGTCGGCTAAACATGCGTGAGATTGTAAGTCCGGCTTGCGGTCTCCCCAATCCCGCAATTCCCCTCTGTTTACTTTTGCAACCCAACGATACTCCACCAA-ATTTTGCTGCCTTACACTTGAACGCGTCGC---CCCAGTATCCCTCACTATCAGGCTCTCCAC--TCGTGAACGAGGAGTGCGAG-------TAA-------CTGAGAAGCAACA-------------CCTCTTTCTGGTTGACC------GTC----GGGAACACAGATTTTTGGCTAACCAAACTTT-TC----TCTTAGGTCCACCTTCAAACCGGCCAATGCGTGAGTGATAGCTCGCTTCGTGATCGTGGCA-------TAGTCGTAGACTAACACTAAATAA-TAGGGTAACCAAGTTGGTGCTGCGTTCTGGCAGCAGATCTCTGCGGAACACGGTCTCGACGGCAGTGGCGTGTATGTG-------------CATCGC-GTCAACAGAAGCAACGCCGAGAGAGGATCAACTGACTAATTTGATGGAAACAGGTACAATGGAACTTCAGACCTCCAGCTCGAGCGCATGAGCGTCTATTTCAATGAGGTATGCAGTTCAGGTCA-----GTCTGTTTCTTGCAGGAAATTTACTAATTTGATAATCGATACAGGGTGCTGGCAACAAATTCGTCCCTCGCGCCGTTCTCGTCGATCTCGAGCCCGGTACCATGGACGCTGTCCGTGCTGGTCCCTTCGGTCAGCTCTTCCGACCCGACAACTTCGTCTTCGGCCAGTCTGGTGCCGGCAACAACTGGGCCAAGGGCCATTACACTGAGGGTGCTGAGTTGGTGGACCAGGTTCTCGACGTCGTCCGCCGTGAGGCTGAAGGCTGCGACTGCCTGCAGGGTTTCCAGATCACCCACTCTCTCGGTGGTGGAACTGGTGCCGGTATGGGTACTCTGTTGATCTCCAAAATCCGCGAGGAGTTCCCCGACCGCATGATGGCAACTTTCTCCGTCATGCCTTCCCCCAAGGTCTCCGACACCGTCGTCGAGCCTTATAACGCCACACTCTCGATCCACCAGCTGGTCGAGAACTCGGATGAGACCTTCTGCATTGACAACGAGGCCTTGTACGACATCTGCATGCGCACCCTGAAGTTGTCCAACCCCTCGTACGGCGATCTGAATCACCTCGTCTCCGCTGTCATGTCTGGCGTCACCACCTGCCTGCGCTTCCCCGGTCAGCTGAACTCTGACCTGCGCAAGCTGGCCGTCAACATGGTGCCTTTCCCTCGTCTCCACTTCTTCATGATTGGCTTCGCCCCCCTCACAAGTCGTGGCGCGTACTCTTTCCGTGCTGTCACTGTCCCCGACTTGACACAGCAGATGTTCGACCCCAAGAACATGATGGCAGCTGCTGACTTCCGTAACGGTCGTTATCTCACATGCTCCGCGATCTTGTAAGTTTTCACTTTTTTGCTCCCCTCAGCGAGC--CGTTGCTAACTTTTTCCTCTTACCAGCCGTGGCAAGGTTTCTATGAAGGAAGTTGAGGACCAGATGCGCAACGTCCAGAACAAGAACTCGTCATACTTCGTTGAGTGGATTCCCAACAACATCCAGA
Podosordaria_muli              CATTATAGAGTTTA-CACAACTCCC-AACCCCTGTGAACATACCTATCGTTGCCTCGGCAGGTCGTGACCATCCTGGACGGTCCCTCTCCGGAGGGCGCTGCCCGGGAAGTGCGTCAAAGCCTGCCGGCGGCCCGTTAAACTCTGTTTAATATTGATCTCTGAA--TATAACTAAATAAGTTAAAACTTTCAACAACGGATCTCTTGGTTCTGGCATCGATGAAGAACGCAGCGAAATGCGATAAGTAATGTGAATTGCAGAATTCAGTGAATCATCGAATCTTTGAACGCACATTGCGCCCATTAGTATTCTAGTGGGCATGCCTGTTCGAGCGTCATTTCAACCCTCAAGCCCCTGTTGCTTGGTGTTGGGAGCCTACGG---TCCCCGTAGCTCCTCAAAGTTAGTGGCAGAGTCAGTTCATACTCTAGGCGTAGTAATCTTTATCTCGTCTCTAGTTGGGCTGG-CCCTCGCCGTAAAACCCCCCTATTTTATAAAGGTTGACCTCGGATCAGGTAGGAATACCCGCTGAACTTAAGCA---------------------------------------------------------------------------------------------------------------------------------------------------------------------------------------------------------------------------------------------------------------------------------------------------------------------------------------------------------------------------------------------------------------------------------------------------------------------------------------------------------------------------------------------------------------------------------------------------------------------------------------------------------------------------------------------------------------------------------------------------------------------------------------------------------------------------------------------------------------------------------------------------------------------------------------------------------------------------------------------------------------------------------------------------------------------------------------------------------------------------------------------------------------------------------------------------------------------------------------------------------------------------------------------------------------------------GGCAAGAAGCGACTGGATCTTGCCGGACCTCTGCTGGCGAAGTTGTTCCGCAATATCGTACGCCGAATGACTCAAGAGGTTTTGTCCCACCTGAAACGGAGTATCGAGCAAGGAAAGCAGTTCAACATTGCTCTGGCCGTCAAGTCAAATATCATTACGAGCGGCTTGAAGTACTCTCTCGCCACGGGCAACTGGGGTGATCAGAAGAAAGCGATGAGCTCTACCGCCGGTGTTTCGCAAGTCTTGAATCGATACACATTCGCATCCACCCTGTCCCATTTGCGCAGGACGAACACTCCTGTTGGCAGAGACGGCAAGCTCGCCAAGCCGCGTCAGCTCCATAACACGCATTGGGGTCTCGTCTGCCCGGCCGAGACGCCCGAAGGCCAGGCGTGTGGTCTAGTCAAGAATCTGTCTCTCATGTGCTCGATAAGCGTCGGAACCTCCACGGAACCCATTATAGAATATATGATTTCACGAAATATGGAGGTTCTCGAAGAATATGAGCCTGCCCGATACTCCCACGCGACGAAGATCTTTCTGAACGGGTCTTGGATCGGTGTCCATCAGGATGCAAGGGCCCTTGTCCGAGATGTCCAGCAGCTACGACGAGCAAACCAGATTCCGGCTGAAGTGTCCCTGATCCGGGATATCCGTGATCGGGAATTCAAAATCTTTTCGGATGCTGGTCGTGTCATGCGGCCTGTCTTCGTGGTCGAACAGGAAGATGACCCTGATAACGGCATCCACAAACACACGTTGGCGCTGACCAAGGACATGATACGGAGACTCGAGCTCGATCAAACCCTATCACCTGACAGTGACGAGTATTTTGGATGGCAAGGCCTAGTCAATGCTGGCGTGATCGAGTATCTTGATGCCGAAGAAGAGGAGACGGCAATGATCTGCATGACTCCTGAAGACCTGGAGTCTTTCCGGTTGGCCAAGCTGGGCCAACCCGAACCAACACCCAGC------GAGGACGAGCCCAACAAGCGGCTGAAGACCAAGATAAACCCGACAACAAACCTGTATACTCACTGTGAAATCCACCCCAGCATGCTTCTTGGTATCTGCGCCAGCATCATTCCCTTCCCTGACCATAACCAGGTAAGTGCTAATGTCCCTTGCTGTGACCCGTCTGCTAACAACGGCCTTAGTCGCCCCGAAACACCTACCAGTCGGCTAAACATGCGTGAGATTGTAAGTCTAGCTTCCCGCCTTCTCAGTCG-GCAATTCCCCTCTGTTTAC-TTTGCAACCCAACCATACTCCACCAA-ATTTTGCTGCCCTACTCTTGAACGCGTCGC---CCCGGTGTCCTCCGATCCGAAGCTCTCCAC--TTGTGAACAAGAGTTGCGAG-------TAG-------CTGGGAAACAACA--CAGCTTCCTGTCACCTCATCAC--GTTT---------GGAA--------AAGAATTAGGCTAACCACGCTTT-TCGTGACTGCAGGTCCACCTCCAAACCGGTCAATGCGTAAGTCGTGCCTCGATTCACGATAGTGGCA-------GACTCGTAAACTCACATTGAATAA-CAGGGTAACCAAGTTGGTGCTGCTTTCTGGCAACAAATCTCTGCAGAGCACGGTCTCGACGGCAATGGCGTGTACGTA-------------CATGGC-GTCGATGTAAACAAGGGCGAGACAAAAATGGTTGATTGACTTGATTGGAACAGGTACAACGGAACTTCCGAGCTTCAGCTCGAACGCATGAGCGTCTACTTCAACGAGGTACGCGAACTTGGTCACGGATAATTTTGCTGTGCAGTAAATTTTCTAATGTGATGCATATTATAGGGTGCTGGCAACAAGTTCGTCCCTCGCGCCGTTCTCGTCGATCTCGAGCCCGGTACCATGGATGCTGTCCGTGCTGGTCCCTTCGGTCAGCTCTTCCGACCCGACAACTTCGTCTTTGGCCAGTCTGGTGCCGGCAACAACTGGGCCAAGGGTCACTACACTGAGGGTGCTGAGTTGGTGGACCAGGTTCTCGATGTCGTCCGCCGTGAGGCTGAAGGCTGCGACTGCCTCCAGGGCTTCCAGATCACCCACTCTCTCGGTGGTGGTACCGGTGCCGGTATGGGTACTCTGTTGATCTCCAAGATCCGCGAGGAGTTCCCCGACCGCATGATGGCCACCTTCTCCGTCATGCCTTCCCCCAAGGTTTCCGACACCGTCGTCGAGCCCTACAACGCCACACTCTCAGTCCACCAGCTGGTTGAGAACTCTGATGAGACCTTCTGCATTGACAACGAGGCTCTGTACGACATCTGCATGCGCACCCTGAAGTTGTCCAACCCCTCATACGGCGACTTGAACCACCTCGTCTCCGCTGTCATGTCTGGCGTCACTACCTGCCTGCGCTTCCCCGGTCAGCTGAACTCTGACCTGCGCAAGCTGGCCGTCAACATGGTGCCTTTCCCTCGTCTCCACTTCTTCATGATTGGCTTTGCTCCTCTCACAAGCCGTGGTGCTCACTCTTTCCGCGCTGTCACCGTTCCCGACTTGACTCAGCAGATGTTCGACCCCAAGAACATGATGGCTGCTGCTGACTTCCGCAACGGTCGTTACCTGACCTGCTCTGCTATCTTGTGAGTCCTTGCCTTTCCGCTCGCCTAACCAAACAAGATGACTAACCTTTTCTTCTCACCAGCCGTGGTAAGGTTTCCATGAAGGAGGTCGAGGACCAGATGCGCAACGTCCAGAACAAGAACTCGTCCTACTTCGTTGAGTGGATTCCCAACAACATCCAGA
Sarcoxylon_compunctum          CATTATAGAGTT---TACAAACTCCAAACCCCTGTGAACATACCTATCGTTGCCTCGGCAGGTCGTGGCCTACCTGGTAAAACCTCCCCTGACCGGTGCTACCCGGGAGTCGCGGTGAAGCCTGCCGGCGGCCCACGAAACTCTGT-TATTATTGATCTCTGAA--CTTAACTAAATAAGTTAAAACTTTCAACAACGGATCTCTTGGTTCTGGCATCGATGAAGAACGCAGCGAAATGCGATAAGTAATGTGAATTGCAGAATTCAGTGAATCATCGAATCTTTGAACGCACATTGCGCCCATTAGTATTCTAGTGGGCATGCCTGTTCGAGCGTCATTTCAACCCTTAAGCCCCTGTTGCTTAGTGTTGGGAGCCTACG--TTTTGGCGTAGCTCCTCAAAGTTAGTGGCAGAGTCAGTTCATACTCTAGGCGTAGTAATTTTTATCTCGCTTTTAGTTGGGCTGG-CCCTCGCCGTAAAACCCCCTAATTTTTAAAAGGTTGACCTCGGATCAGGTAGGAATACCCGCTGAACTTAAGC----------------------------------------------------------------------------------------------------------------------------------------------------------------------------------------------------------------------------------------------------------------------------------------AGAGGGTTAAATAGCACGTGAAATTGTTGAAAGGGAAGCG-TTTGCGACCAGACTTTTTCCTGGCGGATCATCCGGT-GTTC-TCACCGGTGCACTTCGCC-TGGTA-AAGGCCAGCATCGGTTTCGGTAGGGGGATAAAAGCCTTGGGAACGTAGCTCTTTCGGGAGTGTT-ATAGCCCCTGGCATAATACCCTTACGGGGACCGAGGACCGCGCTTC--GGCAAGGATGCTGGCATAATGGTCGTCAACGACCCGTCTTGAAACACGGACCAAGGAGTCGAACATTTGTGCGAGTGTTTGGGTGTTAAACCCTCACGCGTAATGAAAGTGAACGGAGGTGAGAGCCCTT---ACGGGTGCATCATCGACCGATCCTGATGTCTTCGGATGGATTTGAGTAAGAGCATAACTGTTCGGACCCGAAAGATGGTGAACTATGCGTGGATAGGGTGAAGCCAGAGGAAACTCTGGTGGAGGCTCGCAGCGGTTCTGACGTGCAAATCGATCGTCAAATCTGCGCATGGGGGCGA-AAGACTTATCGAACCATCTAGTAGCTGGTTACCGCCGAAGTTTCCCTCAGGATAGCAGTGTTGTTCTTCAGTTTTATGAGGTAAAGCGAATGATTAGGGACTCGGGGGCTATTTTTTGCCTTCATCCATTCTCAAACTTTAAATATGTAAGAAGCCCTTGTTACTTAATTGAACGTGGGCATTCGAATGTACCAACACTAGTGGGCCATTTTTGGTAAGCAGAACTGGCGATGCGGGATGAACCGAACGCGGGGTTAAGGTGCCGGAGTGGACGCTCATCAGACACCACAAAAGGTGTTAGCACATTTAGACAATAGGACGGTGGCCATGGAAGTCGGAATCCGCTAAGGACTGTGTAACAACTCACCTATCGAATGTGCTAGCCCTGAAAATGGATGGCGCTCAAGCGTCCCACCCATACCTCGCCCTCAGGGTAGAAACGATGCCCTGAGGAGTAGGCGGC-----------------------------------------------------------------------------------------------------------------------------------------------------------------------------------------------------------------------------------------------------TGATCGATACACATTTGCATCCACATTATCCCATTTGCGGAGAACGAACACCCCCGTCGGCAGAGATGGCAAACTGGCTAAGCCGCGTCAGCTTCACAACACACATTGGGGCCTCGTCTGCCCAGCCGAAACGCCAGAAGGTCAAGCTTGTGGTCTAGTCAAGAACCTGTCGCTCATGTGCTCAATCAGTGTCGGAACATCCACGGAACCTATTATAGAATATATGATTTCGCGAAATATGGAGGTTCTTGAGGAGTATGAGCCTGCACGATACCCTCACGCCACTAAGATCTTCTTGAATGGGTCCTGGATCGGCGTTCATCAGGATGCAAGGGCTCTTGTCAGAGACGTCCAGCAGCTACGACGAGCAAACCAGATTCCAGCTGAGGTCTCCTTGATCCGGGATATCCGTGACCGGGAATTCAAGATCTTCTCGGATGCTGGTCGTGTTATGCGCCCCTTGTTTGTAGTCGAGCAGGAGGACGATGCTGAAAACGGCGTTCAGAAAGGTACGCTGGCCTTGAGCAAAGACATGGTTCGCAGGCTCGAGCTCGATCAGACCCTGCCACCAGACAGTGACGAGTATTTTGGATGGCAGGGTCTAGTAAATGCCGGTGTGATCGAGTACCTGGATGCCGAGGAAGAGGAGACGGCAATGATCTGCATGACTCCCGAAGACCTGGAAATCTATCGGCTGGCTAAGATGGGTCATGTTGAAGATCAAGCCAAG------AGTGACGAACCCAACAGACGACTGAAGACCAAGACGAATCCTACCACACACATGTATACTCACTGCGAAATCCACCCAAGCATGCTTCTGGGCATCTGTGCCAGTATCATCCCCNTCCCTGATCATAATCAGGTAAGCGCTG---CCCTTTTTTGTGATCTGGCTGCTAACCACCAGC-----------------------------------------------------------------------------CCCATCCCCCTCTGTTTACTTTTGCAACCCAATCATACTCCACCAA-ATTTTACTACCCGACTCGTGAACGCGTCGC---CCGAACGTCCTTCGGTTTCAGACTCTCCAC--TCGTACACAAGAATTG--------AAGTAG-------CTGGGAAACAATA--CAGCTTCATGTAATCTGAAATC--GTCT---------GGAA--------GAAAACTCGGCTAACCACTCTTTCGCGCGTCTACAGGTCCACCTCCAAACCGGCCAGTGCGTAAGTCGTCTCTCGCTCCGC---GATATTAGCATGTTCTCGGAAAAACTCACATGGAATAC-TAGGGTAACCAAGTTGGTGCTGCCTTCTGGCAACAAATCTCTGCGGAGCACGGTCTCGACGGAAATGGCGTGTACGTA-------------TATGAC-ATCTGCGTTAAGTACAACAATACAGAATTTATTGATTGACTGTGAGGGAACAGGTACAATGGAACTTCCGAGCTCCAGCTCGAGCGTATGAGCGTCTACTTCAATGAGGTACGCGATCCTCCCCTAGTCCAAATTTTTTCTCTAGCAAAAATCCTAACATGATTGATTTTACAGGGTGCTGGCAACAAGTTCGTCCCTCGCGCCGTTCTCGTCGATCTCGAGCCCGGTACCATGGATGCCGTCCGTGCTGGTCCCTTCGGTCAGCTTTTCCGACCCGACAACTTCGTCTTCGGCCAGTCTGGTGCTGGCAACAATTGGGCCAAGGGTCACTACACCGAGGGTGCTGAGTTGGTGGACCAGGTTCTCGATGTTGTCCGTCGCGAGGCTGAAGGCTGCGACTGCCTCCAGGGTTTCCAGATCACCCACTCTCTCGGTGGTGGTACCGGTGCCGGTATGGGTACTCTGTTGATCTCCAAGATCCGTGAGGAGTTCCCCGACCGCATGATGGCTACCTTCTCCGTCATGCCCTCCCCTAAGGTCTCCGATACCGTTGTCGAGCCCTACAACGCCACACTCTCCGTCCACCAGCTGGTCGAGAACTCCGACGAGACCTTCTGCATTGACAACGAGGCTCTGTACGATATCTGCATGCGCACCCTTAAGTTGTCCAACCCCTCGTACGGCGACTTGAACCACCTCGTCTCCGCTGTCATGTCTGGCGTCACCACCTGCCTGCGCTTCCCTGGTCAGCTGAACTCTGATCTTCGCAAGCTGGCCGTCAACATGGTGCCTTTCCCTCGTCTCCACTTCTTCATGATTGGCTTTGCTCCTCTCACAAGCCGTGGCGCTCACTCTTTCCGTGCCATCACCGTTCCCGACTTGACCCAGCAGATGTTCGACCCCAAGAATATGATGGCTGCTGCTGACTTCCGCAACGGTCGTTACTTGACATGCTCTGCCATCTTGTAAGCACTCGCCCTCTTCTTTCCCTGCACGAGCTGCGTCACTAACT----CACTTCTCTAGCCGTGGTAAGGTTTCCATGAAGGAGGTTGAGGACCAGATGCGAAACGTCC---------------------------------------------------
Xylaria_acuminatilongissima    CATTAAAGAGTTT--ATTAACTCCTAAACCCATGTGAACATACCTTCTGTTGCCTCGGCAGGCCGTGC-------------GACCGGTGTTA-------CACCGGGCCCGTGCGGATTACCCTGCCGGTGGCCCTTAAAACTCTGTCTGAACCTGACTTCTGAACAAAATACTTAATAAGTTAAAACTTTCAACAACGGATCTCTTGGTTCTGGCATCGATGAAGAACGCAGCGAAATGCGATAAGTAATGTGAATTGCAGAATTCAGTGAATCATCGAATCTTTGAACGCACATTGCGCCCATTAGTATTCTAGTGGGCATGCCTGTTCGAGCGTCATTTCAACCCTTAAGCCCCTGTTGCTTAGCGTTGGGAGCCTACTG----TTCTGTAGCTCCTCAAAACCAGTGGCGGAGTCGGTTTGTGCTCTAGACGTAGTAGAAT---TCTCGTCTGCAGCCGGGCCGGTCCCCTGCCGTAAAACAACC--AATTTTTCAAGGTTGACCTCGAATCAGGTAGGAATACCCGCTGAACTTAAGCA---------------------------------------------------------------------------------------------------------------------------------------------------------------------------------------------------------------------------------------------------------------------------------------------------------------------------------------------------------------------------------------------------------------------------------------------------------------------------------------------------------------------------------------------------------------------------------------------------------------------------------------------------------------------------------------------------------------------------------------------------------------------------------------------------------------------------------------------------------------------------------------------------------------------------------------------------------------------------------------------------------------------------------------------------------------------------------------------------------------------------------------------------------------------------------------------------------------------------------------------------------------------------------------------------------------------------GGCAAGAAGCGGTTGGATCTTGCTGGACCTCTGCTAGCCAAACTCTTTCGCAATATTGTTCGACGGATGACTCAAGAGGTCTTGTCACATCTAAAGCGAAGTATCGAGCAAGGCAAGCAGTTCAATATTGCCCTTGCCGTCAAATCGAACATTATTACCAGCGGACTTAAATATTCGCTCGCTACAGGAAACTGGGGTGATCAGAAGAAGGCAATGAGCTCTACTGCTGGTGTATCTCAAGTCCTGAACCGATACACATTCGCATCCACCCTGTCTCATTTACGAAGAACGAATACGCCAGTAGGTAGAGATGGTAAGCTTGCCAAGCCCCGACAGCTTCACAACACTCACTGGGGTCTGGTTTGCCCTGCCGAGACACCCGAAGGTCAGGCCTGCGGTTTGGTCAAAAATCTATCTCTGATGTGCTCCATCAGTGTGGGCACATCCACGGAGCCAATCGTAGACTATATGATTTCTCGAAACATGGAAGTTTTGGAGGAATACGAACCCCAGAGATACCCTCATGCTACCAAGATATTCCTCAACGGATCTTGGATTGGTGTCCATCAAGATGCAAAGGCTCTTGTTAGAGATGTTCAGCAGTTGCGCCGGTCCAATCAAATTCCGGCTGAAGTGTCCTTGGTTCGAGATATTCGTGATCGCGAATTCAAGATCTTCTCTGATGCCGGTCGTGTCATGCGGCCCTTATTCGTGGTCGAACAAGAGGATGACAGTGAGAGGGGCATACAGAAGGGCTCACTCGTCTTGACAAAAGATATAGTCCGGCGACTTGAGCTTGACCAGACTCTTCCACCTGGAAGTGACGAGTATTTCGGATGGCAGGGCCTAGTTCATGCTGGTGTCATCGAATATATGGATGCCGAAGAAGAAGAGACGGCCATGATTTGTATGACTCCCGAGGACCTGGAACTTTATCGATTGGCCAAGTTAGGTTAT------AATGTCGATGAGGATACCAGCGAGACCCCCAACAAACGACTAAAGACAAAAATGAACCCAACTACCCACATGTATACTCATTGCGAGATTCACCCGAGTATGCTTCTCGGCATCTGTGCCAGTATCATTCCATTCCCTGATCACAACCAGGTAAGTGGCGCCTCGAACAATTCCGTAGCCATTACTAATTCC-ATTTCAGTCGCCCCGAAACACATACCAATCTGCTAAACATGCGTGAGATTGTAAG--------------------------TCTTTGCCCCCTGTTTACTTTG----CCCGGCT------------TCTTACACTGTCCGAGCCCTCAACGCGTCTCCAC----------------------TCCTATAC--ATATGCACGAGCATCTTCCGTAAGTACCTATATGACGGTTACCTGTGCAGTCCAGCTTCATCCAGTCTACTACCTAGGCT------ACG----TATTGCAA-GGAATTCAGCTAACCGTGCTTGCGCCTTACACTAGGTTCACCTTCAAACCGGCCAATGCGTAAGTCGCCCCC--------CACGACTACGACCAATCGTCCTCGAGGCTCACACGATCTGA-TAGGGTAACCAAATTGGTGCTGCCTTCTGGCAAACCATTTCCAACGAGCATGGTCTCGACGGCAGTGGTGTGTATGTA-------------TACGCC-CTCCATT-----GTTGCGCGACGCAAAACCGTCCACTAACGGGTGGGAAACAGCTACAATGGCTCCTCCGAGCTCCAGCTGGAGCGCATGAGCGTTTATTTCAACGAGGTACGCGAATCGATGAT---ATGTTGGTCTCGCGCAAACACCTTTCTAACATAATCAATCTTATAGGGCGCCGGTAACAAGTATGTCCCCCGCGCTGTTCTCGTCGATTTGGAGCCCGGCACTATGGACGCTGTCCGTGCCGGTCCTTTTGGTCAGCTCTTCCGACCTGACAACTTTGTTTTCGGTCAGTCTGGTGCTGGCAACAACTGGGCCAAGGGTCACTATACCGAGGGTGCGGAGCTAGTCGACAACGTCCTCGATGTGGTCCGTCGCGAGGCTGAGGGCTGCGACTGCCTCCAGGGCTTCCAGATTACACACTCGCTTGGTGGCGGTACCGGTGCCGGTATGGGTACTCTGTTGATCTCCAAGATTCGCGAGGAGTTCCCTGACCGCATGATGGCCACTTTCTCCGTTATGCCCTCTCCCAAGGTCTCCGATACCGTCGTCGAGCCTTACAATGCCACCCTCTCCGTTCACCAGCTGGTTGAGAACTCCGACGAGACTTTCTGCATTGACAACGAGGCTCTGTACGATATTTGCATGCGCACATTGAAGTTATCTAACCCCTCGTACGGTGACTTGAACCACCTCGTCTCCGCCGTTATGTCAGGTGTCACTACTTGCTTGCGTTTCCCCGGTCAGTTGAACTCGGACCTCCGCAAGTTGGCTGTGAACATGGTGCCCTTCCCCCGTTTGCACTTCTTCATGGTTGGCTTCGCTCCTCTCACCAGCCGTGGCGCCCACTCCTTCCGCGCCGTCACGGTCCCTGAGTTGACCCAGCAGATGTTCGACCCCAAGAACATGATGGCTGCTGCTGACTTCCGCAATGGTCGTTACCTGACTTGCTCTGCTATCTTGTAAGAGCCTATATGTTCCCCTTTTTGCGCGCTATAGATTACTAACCTTGTTACTCTACTAGCCGTGGCAAGGTTTCCATGAAGGAGGTTGAGGACCAAATGCGACACGTCCAGAACAAGAACTCGTCCTACTTCGTCGAGTGGATTCCCAACAACATCCAGA
Poronia_pileiformis            CATTATAGAGTTAT-CCAAACTCCCAAACCCATGTGAACATACCTATCGTTGCCTCGGCAGGTCCCGCGAGGTCCTCTTTCCCCCTCCTCTTTGGGGGC--CCCGAGCCGGGCAGCAAAGCCTGCCGGCGGCCCACGAAACTCTGTTTGACTTTGAATTCTGAA--CATAACTAAATAAGTTAAAACTTTCAACAACGGATCTCTTGGTTCTGGCATCGATGAAGAACGCAGCGAAATGCGATAAGTAATGTGAATTGCAGAATTCAGTGAATCATCGAATCTTTGAACGCACATTGCGCCCATTAGTATTCTAGTGGGCATGCCTGTTCGAGCGTCATTTCAACCCTTAAGCCCCTGTTGCTTAGTGTTGGGAGATCACGGGCTCCCCCGTGGCTCCTCAAAGTCAGTGGCAGAGTCAGTTCATACTCTAGGCGTAGTAAAATTCTTCTCGCCTTTAGTCGGGCTGG-CCCTCGCCATAAAACACCCCAATTCTTTCAAGGTTGACCTCGGATCAGGTAGGAATACCCGCTGAACTTAAGCA---------------------------------------------------------------------------------------------------------------------------------------------------------------------------------------------------------------------------------------------------------------------------------------------------------------------------------------------------------------------------------------------------------------------------------------------------------------------------------------------------------------------------------------------------------------------------------------------------------------------------------------------------------------------------------------------------------------------------------------------------------------------------------------------------------------------------------------------------------------------------------------------------------------------------------------------------------------------------------------------------------------------------------------------------------------------------------------------------------------------------------------------------------------------------------------------------------------------------------------------------------------------------------------------------------------------------GGCAAAAAGCGCCTCGACCTGGCCGGACCTCTGCTCGCCAAGCTCTTCCGTAACATTGTCCGCCGCATGACGCAAGAAGTTCTATCCCATCTGAAACGGAGTATCGAGCAAGGCAAGCAGTTCAATATCGCATTGGCCGTCAAATCGAACATCATCACGAGCGGGCTGAAGTACTCTCTTGCCACAGGCAATTGGGGCGATCAAAAGAAGGCCATGAGCTCTACTGCCGGCGTCTCACAAGTGCTCAATCGATATACGTTTGCGTCCACTCTATCCCATTTGCGAAGGACAAACACACCTGTTGGCCGAGATGGCAAGCTTGCCAAGCCACGACAGCTCCACAACACACACTGGGGTCTTGTCTGCCCAGCCGAGACGCCGGAAGGTCAGGCTTGTGGTCTCGTCAAGAATTTGTCGCTCATGTGCTCGATCAGTGTCGGGACTTCTACCGAGCCCATTATAGAATACATGATTTCGCGTAACATGGAAGTTCTCGAGGAGTACGAGCCCCAACGATATCCCCACGCAACCAAGATCTTCCTCAACGGATCATGGATTGGTGTGCACCAGGACGCGCGAGCTCTTGTGAGGGACGTCCAACAACTGCGTCGGGCCAACCAGATTCCAGCCGAGGTGTCGTTGATCCGAGACATCCGCGACCGCGAGTTCAAGATCTTCTCCGATGCCGGGCGCGTTATGCGGCCCTTGTTTGTCGTTGAGCAAGAGGACGACGCCGACAACAACGTGCAGAAGGGCTCACTGGCACTATCCAAAGACATGGTCCGGAGGCTCGAGATCGACCAGACTCTGCCACCTGGGAGTGACGAGTATTTCGGATGGCAAGGCCTGGTGAATGCCGGTGTTATCGAATATCTAGATGCCGAGGAAGAAGAAACCGCGATGATTTGCATGACTCCGGAGGACTTGGAAATATACCGGCTAGCGAAACTTGGCTTCGCCGAGGATGAC------CACAATCCAGACGATCCCAATAAGCGTCTCAAAACGAAAATCAACCCAACCACTCACATGTATACTCATTGCGAGATCCACCCGAGCATGCTGCTGGGCATATGTGCCAGTATCATCCCCTTCCCCGACCACAACCAGGTAAGTGCCGCCACCATCACTTTCGTT-CGTTTACTCATCAGGATCCTAGTCGCCCCGAAACACGTACCAGTCTGCCAAACATGCGTGAGATTGTAAGTCTTGAAATCTGACGTTACGGATCCCCCCTTCCCCTCTGTTTACTTTTGCAACCCAATCATGGTCCACCAA-AATTTGCTGCCCTACTGCCGGACGCGTTCTGAA----------------------CGCTCAACGTCCACATG---GCATCCTCCCCAACCAG---CGTGCCATACACTGGACACG--CGGATTCACCA-----------CGATTT-------------AACGATTTGGGAATTGTATTCAAAGCTAATA-GCAAGTCCGCAGGTCCACCTCCAAACCGGCCAATGCGTAAGTCGCCGATCGATCTGGCTTGGT----ACGCGAACATGTGAAGGCTCAT--AAAATAA-TAGGGTAACCAAGTTGGTGCCGCTTTCTGGCAACAAATCTCTGGAGAGCATGGCCTGGACGGTGGCGGTGTGTATGTA-------------TATGCC-AGTTCTGTGACGTATCTGGATGATGGATGGGTTGATTAACAGTAACGCAACAGATACAATGGAAACTCGGAGCTCCAGCTCGAGCGCATGAGCGTCTACTTCAACGAGGTTCGTGGTCTCGGTACTGCACGTTCA---CGCGAACCAGGTTCTCTAACGCAATAGATTACACAGGGTTCTGGCAACAAGTATGTTCCTCGTGCCGTCCTCGTCGATCTGGAGCCCGGTACGATGGATGCTGTCCGTGCCGGTCCCTTTGGTCAGCTCTTCCGACCGGATAACTTCGTCTTCGGCCAGTCCGGTGCTGGCAACAACTGGGCCAAGGGTCACTACACCGAAGGTGCTGAGTTGGTGGACCAGGTTCTCGATGTCGTCCGTCGCGAGGCTGAGGGCTGCGACTGCCTGCAGGGTTTCCAGATCACCCACTCGCTCGGTGGTGGTACCGGTGCCGGTATGGGTACTCTGCTGATCTCCAAGATCCGTGAGGAGTTCCCCGACCGCATGATGGCCACTTTCTCCGTCATGCCCTCTCCCAAGGTCTCGGATACCGTCGTCGAGCCTTACAACGCCACACTTTCCGTACACCAGCTTGTCGAGAACTCCGACGAGACCTTCTGTATCGACAACGAGGCGCTGTACGATATCTGCATGCGCACCCTGAAGCTGTCCAACCCCTCATACGGCGACTTGAACCACCTTGTGTCTGCTGTCATGTCAGGTGTCACAACCTGTCTCCGATTCCCCGGTCAGCTCAACTCTGACCTGCGCAAGTTGGCTGTCAACATGGTGCCCTTCCCCCGTCTGCACTTTTTCATGGTCGGCTTCGCTCCTCTCACCAGCCGTGGTGCGCACTCGTTCCGTGCTGTCACTGTGCCCGACCTCACACAGCAGATGTTCGATCCTAAGAACATGATGGCTGCCGCCGACTTCCGAAACGGCCGTTACCTGACATGCTCTGCCATCTTGTAAGCTTAGATGATCCCCGTGTCC-CAACAGACTC--TTGCTAACTTCCTTTTTTTACTAGCCGTGGCCGTGTTTCCATGAAGGAGGTCGAAGACCAGATGCGCAATGTGCAGAACAAGAACTCTGCCTACTTTGTCGAGTGGATTCCCAACAACATCCAGA
Linosporopsis_ischnotheca      CATTACAGAGCGT--AAAAATCTCCCAACCCATGTGAACATACCTCTCGTTGCCTCGGCAGGCCACCC----------------------------ACCCTCTTGGTGGCGGTGGTGCTCCCTGCCGCCGGCCCCCAACTCGTTTTTTATCTTGGAACTCTGAA--AACAGTATAATACGTTAAAACTTTCAACAACGGATCTCTTGGCTCTGGCATCGATGAAGAACGCAGCGAAATGCGATAAGTAATGTGAATTGCAGAATCCAGTGAATCATCGAATCTTTGAACGCACATTGCGCCCACTAGTATTCTAGTGGGCATGCCTGTTCGAGCGTCATTTCAACCCTGAAGCCCCAGCTGCTTCGTGTTGGGAGCCTGCCGCCGCCGCGGCAGCTCCTTAAAGTCAGTGGCGGAGTTGGCTCACACTCTAGGCGCAGTAAATCTCTTCTCGCCTTTAGTTGGGCC--TCGCCTGCCGTAAAACCCCCC---CATCTAAAGGTTGACCTCGGATCAGGTAGGAATACCCGCTGAACTTAAGCACAACAGCTCAAATTTGAAATCTGGCCCTC--GGGTCCGAGTTGTAATTTGCAGAGGATACTTTTGGCGCGGTGCCTTCCGAGTTCCCTGGAACGGGACGCCTTAGAGGGTGAGAGCCCCGTACGGTCGGACACCAAGCCTCTGTAAAGTTCCTTCGACGAGTCGAGTAGTTTGGGAATGCTGCTCTAAATGGGAGGTATATTTCTTCTAAAGCTAAATACCGGCCAGAGACC-GATAGCGCACAAGTAGAGTGATCGAAAGATGAAAAGCACTTTGAAAAGAGGGTTAAATAGCACGTGAAATTGTTGAAAGGGAAGCG-TTTGCGACCAGACCTTCGCCCGGCGGATCATCCGGC-GTTC-TCGCCGGTGCACTTCGCC-GGGCC-TAGGCCAGCATCGGTCTCTGCAGGGGGATAAAAGCTCTGGGAACGTGGCTCCTCCGGGAGTGTT-ATAGCCCTCTGCATAATACCCTTGCGGGGACCGAGGACCGCGCTTC--GGCAAGGATGCTGGCATAATGGTCGTCAACGACCCGTCTTGAAACACGGACCAAGGAGTCGAACATTTATGCGAGTGTTTGGGTGTCAAACCCTTACGCGCAATGAAAGTGAACGGAGGTGGGAGCCCCC---CGGGGCGCACCATCGACCGATCCTGATGTCTTCGGATGGATTTGAGTAAGAGCATAACTGTTCGGACCCGAAAGATGGTGAACTATGCGTGGATAGGGTGAAGCCAGAGGAAACTCTGGTGGAGGCTCGCAGCGGTTCTGACGTGCAAATCGATCGTCAAATCTGCGCATGGGGGCGA-AAGACTTATCGAACCATCTAGTAGCTGGTTACCGC-----------------------------------------------------------------------------------------------------------------------------------------------------------------------------------------------------------------------------------------------------------------------------------------------------------------------------------------------------------------------------------------------------------------------------------------------------AGACTTGATCTCGCCGGACCTCTATTAGCCAAGTTATTCCGTAATATCGTCCGGCGCATGACGCAGGAAGTCTTGTCCAACTTGAAGCGAAGTATTGAGCAAGGCAAACAGTTCAACATCGCGCTGGCTGTCAAGTCGAACATCATCACAAGTGGTCTGAAGTACTCTCTGGCCACAGGCAACTGGGGCGATCAGAAAAAGGCCATGAGTTCAACAGCAGGCGTGTCTCAGGTGCTCAACCGATACACATTTGCCTCCACACTCTCACATTTACGACGAACAAATACGCCCGTGGGTAGAGACGGCAAGCTGGCCAAGCCACGCCAGCTCCACAACACTCATTGGGGTCTTGTGTGCCCAGCAGAAACACCCGAAGGTCAAGCCTGTGGTTTGGTGAAGAATCTCTCACTCATGTGCTCCGTCAGCGTAGGCACGCCTTCGGAACCTATTATAGATTATATGATCAGTAGGAACATGGAAGTCTTGGAGGAGTACGAACCCCAAAGATATCCCAACGCTACCAAGATCTTCCTCAACGGATCATGGATCGGTGTACACCAAGAACCAAAGCTCCTTGTCAGGGATGTTCAAAAGCTACGACGGTCGAACCGAATCCCAGCCGAGGTCTCGTTGGTGCGCGATATTCGTGATCGCGAATTCAAAATTTTCTCGGATGCGGGACGCGTCATGCGCCCCCTGTTTGTTGTAGAGCAGGAAGATGGTCCTGAGACT------ACCAAGGGCTCACTAGCCATAACAAAAGAAATGATTCAGAGGCTGGAAGCAGACGCGGCGCTCCCACCGGGGCACGAAGACTATTATGGATGGCCAGGCGTGGTTGAAGCGGGAGCCATTGAGTACTTGGATGCTGAAGAGGAAGAAACTGCTATGATATGCATGACTCCGGAAGACCTGGATTCTTTCCGGCTGTCCAAGGCGGGATAC------GACCTAGAGGCTGAGAACGTCGATGAACCGAATAGACGACTCAAAACAAAACCTAACCCAACTACTCACATGTACACACATTGCGAGATTCACCCAAGCATGCTTCTCGGTATCTGTGCCAGTATTATTCCTTTCCCAGATCACAACCAGGTAAGCGCAGGAGACTTCCAGTTTGTTTTTGCCACTAATATGTCTCACAGTCTCCGCGAAATACATACCAATTC-------------------------------------CCCCCTTGCTCTCCCTCGTCCCTCTGTTTAC-TCCAGAGCCCAACCGCTGGCCATCGCGCATTGATGTACCACCCCACGAACGCGCTCGCCC------ATCACTGATCTCTTGCCCTTCCTC--ACGTACCTGGACAACATTATTGTCGAGGCATGCTGTTGTTGTTTTGCGTG--TG-----GCACTGGCTGTCTGGCCCACT------AGACAACTTGCTGGCAAGAATTGAGCTAACCGTGATTT-TCGCGTCTACAGGTCCATCTTCAGACTGGCCAATGCGTAAGTCGCCTCCCTCGCTTC---GATGACCCCCCGAGTCTGAGTAAACAGACCCAAAATAA-CAGGGCAACCAAATTGGTGCTGCTTTCTGGCAACAGATTTCCGGCGAGCATGGCCTCGACGGCAATGGCGTGTACGTA-------------CACACC-CAGCTCA---------------TTTGCCTTTTCAACTGACCTTTA---GACAGTTACAATGGAACTTCCGAGCTACAGCTCGAGCGCATGAGCGTTTACTTCAACGAGGTATGCGACTCTCCCCATCTGCTCATACCA-CCTAAAGCACCATTTTAATCCCATCTTCTTTCTAGGGAGCTGGCAACAAATATGTCCCCCGCGCCGTCCTCGTCGATCTTGAGCCCGGTACCATGGATGCTGTCCGTGCCGGTCCTTTCGGCCAACTCTTCCGTCCCGACAACTTCGTCTTCGGCCAATCCGGTGCCGGCAACAACTGGGCGAAGGGTCACTACACCGAGGGTGCTGAGCTCGTTGATCAGGTTCTCGATGTCGTTCGCCGCGAGGCTGAGGGATGCGACTGCCTTCAGGGTTTCCAAATCACACACTCGCTCGGTGGTGGTACCGGTGCCGGTATGGGAACGCTATTGATCTCCAAAATCCGTGAAGAATTCCCCGACCGCATGATGGCTACCTTCTCCGTCGTTCCCTCGCCCAAGGTGTCGGACACCGTCGTCGAACCCTACAACGCCACCTTGTCCGTTCATCAACTGGTGGAGAACTCGGACGAGACGTTCTGTATCGATAACGAGGCGCTGTACGACATCTGCATGCGTACCCTTAAGCTGTCAAACCCTTCATACGGTGACTTGAACCATCTTGTCTCCGCTGTCATGTCTGGTGTCACCACTTGCTTGCGTTTCCCTGGACAGCTCAACTCCGATCTGCGCAAGTTGGCCGTGAACATGGTGCCGTTCCCTCGTCTGCACTTCTTCATGGTCGGCTTCGCTCCTCTGACCAGCCGTGGTGCCCACTCGTTCCGCGCCGTCACCGTCCCCGAACTTACCCAGCAAATGTTCGACCCCAAGAACATGATGGCTGCCTCGGATTTCCGCAATGGTCGCTACCTGACCTGCTCTGCTATCTTGTAAGTCACTTATGACCGTGGTTCCTGTGCTCGATTTGCTTGTGAAAGCTAACATTCCCTAGCCGTGGCAAGGTGTCGATGAAGGAGGTCGAGGATCAGATGCGTAATGTGCAGAACAAGAACTCATCCTACTTCGTCGAGTGGATTCCCAACAAC-------
Linosporopsis_ochracea         CATTACAGAGTGT--AAAAA-CTCCCAACCCATGTGAATATACCTATCGTTGCCTCGGCAGGTCCCCC----------------------------ACCTACCCTGTAGTAAAGGTGCCACCTGCCGCTGGCCCGCGAAACTCGTTTTATTTTGGAACTCTGAA--AACTATACAATAAGTTAAAACTTTCAACAACGGATCTCTTGGTTCTGGCATCGATGAAGAACGCAGCGAAATGCGATAAGTAATGTGAATTGCAGAATTCAGTGAATCATCGAATCTTTGAACGCACATTGCGCCCATTAGTATTCTAGTGGGCATGCCTGTTCGAGCGTCATTTCGACCCTGAAGCCCTGGTTGCTTCGCGTTGGGAGCCTGCCGCCGCCGCGGCAGCTCCTCAAAGTTAGTGGCGGAGTCGGTTCTCACTCTAGGCGTAGTAAT--TTTTCTCGCCTCTAGTTTGACC--TCGCCTGCCGTAAAATCCCCC---TTTCTAAAGGTTGACCTCGGATCAGGTAGGAATACCCGCTGAACTTAAGCACAACAGCTCAAATTTGAAATCTGGCCCTC--GGGTCCGAGTTGTAATTTGTAGAGGATACTTTTGGCGCGGTGCCTTCCGAGTTCCCTGGAACGGGACGCCTTAGAGGGTGAGAGCCCCGTACGGTTGGACACCAAGCCTCTGTAAAGTTCCTTCGACGAGTCGAGTAGTTTGGGAATGCTGCTCTAAATGGGAGGTATATTTCTTCTAAAGCTAAATACTGGCCAGAGACC-GATAGCGCACAAGTAGAGTGATCGAAAGATGAAAAGCACTTTGAAAAGAGGGTTAAATAGCACGTGAAATTGTTGAAAGGGAAGCG-TTTGCGACCAGACCTTTTCCCGGCGGATCATCCGGC-GTTC-TCGCCGGTGCACTTCGCC-GGGCT-TAGGCCAGCATCGGTCTCTGCAGGGGGATAAAAGCTCTGGGAACGTGGCTCCTCCGGGAGTGTT-ATAGCCCTCTGCATAATACCCTTGCGGGGACCGAGGACCGCGCTTC--GGCAAGGATGCTGGCATAATGGTCGTCAACGACCCGTCTTGAAACACGGACCAAGGAGTCGAACATTTGTGCGAGTGTTTGGGTGTCAAACCCTCACGCGTAATGAAAGTGAACGGAGGTGGGAGCCTTT----TAGGCGCACCATCGACCGATCCTGATGTCTTCGGATGGATTTGAGTAAGAGCATAACTGTTCGGACCCGAAAGATGGTGAACTATGCGTGGATAGGGTGAAGCCAGAGGAAACTCTGGTGGAGGCTCGCAGCGGTTCTGACGTGCAAATCGATCGTCAAATCTGCGCATGGGGGCGA-AAGACTTATCGAACCATCTAGTAGCTGGTTACCGC-----------------------------------------------------------------------------------------------------------------------------------------------------------------------------------------------------------------------------------------------------------------------------------------------------------------------------------------------------------------------------------------------------------------------------------------------------AGACTCGATCTCGCCGGACCTCTCCTGGCCAAATTGTTCCGCAACATCGTCAAGCGCATGACGCAGGAAGTAACGGCCCAATTGAAGCGCAGCATTGAGCAGGGCAAGCAGTTCAACATCGCTTTGGCTGTCAAATCGAATATCATCACAAGTGGCCTGAAGTATTCCCTCGCCACAGGCAACTGGGGCGATCAGAAGAAAGCTATGAGCTCTACGGCAGGTGTATCTCAGGTGCTCAATCGATACACATTCGCCTCCACACTTTCCCATTTACGCAGAACCAACACACCCGTAGGCAGAGACGGCAAGCTGGCCAAGCCTCGTCAGCTTCATAACACCCATTGGGGTCTTGTGTGCCCGGCAGAAACACCCGAGGGCCAGGCTTGTGGCTTGGTGAAAAATCTGTCCCTGATGTGCTCTGTCAGCGTAGGCACGCCATCAGAACCTATTATCGACTACATGATCAGCAGGAACATGGAAGTCCTGGAAGAGTACGAACCGCAAAGATACCCCAACGCAACCAAGATCTTCCTCAACGGGTCGTGGATTGGTGTACACCAAGAACCAAAGCTTCTCGTCAGTGATGTTCAGAAGCTGCGACGGTCGAACAGGATTCCGGCTGAGGTCTCGTTGATCCGCGACATTCGCGATCGCGAGTTCAAAATTTTCTCCGATGCGGGACGCGTCATGCGTCCCTTACTGGTTGTAGAGCAGGAGGATGGTCCCGAGACC------AAGAAAGGTCACCTGGCCCTCACAAAGGAAATGATCAAGGGGCTAGACATCGACGCGTCAGGTTCGGCGGGTAGAGATGATTATCCTGGGTGGCAAGGTCTTGTTAACGCTGGAGCTATTGAGTATCTGGATGCCGAGGAAGAGGAGACTGCCATGATATGCATGACCCCTGAAGACCTGGAAAACTTCCGATTGGCGAAGGAGGGCGTA------ATATACGACGAGGACAATCTCGATGAACCCAACAGACGACTGAAGACCAAACCAAATCCGACGACTCATACTTACACCCATTGTGAAATTCACCCCAGTATGCTGCTCGGCATTTGTGCCAGTATAATTCCCTTCCCAGATCACAACCAGGTAAGCAGGGGAAAACCTTATTGTGTTTACGATACTAACATCTCAAAAAGTCTCCGCGTAACACAT---------------------------------------------------------CCCTCGCCCCTCTGTTTAC-TTTGAGGCCCAACCACGGGCCACCACGCTTCAATGGGGCCATCCCTGAACGCGTCCGACG------ATCCGTGGTTTTGGGTCTCTCTTC--ACGGACCTAGAGAACCACGTTGTCAAAACAAGTTATTGTTGTTCCGTCTG--CAGAGATACTGGTCCAAAACGGCCTATC------TGGAATCTCAAGGTCGAGAGTTGAGCTAACCGTGGTTT-TCGCACCTACAGGTCCATCTTCAGACCGGTCAATGCGTAAGTTGTCTATCTACCTTT---GACCACCCCGCGAATGTTCGTGAACTGACACATA--AA-CAGGGTAACCAAATCGGTGCTGCTTTCTGGCAACAGATTTCGGGCGAGCATGGCCTTGACGGCAATGGCGTGTACGTA-------------CCTGGC-AACGACT-----CAGACTCGCATCGAACAAGCAAACTGACACTCA---TAAAGCTACAACGGAACCTCTGAGCTCCAGCTCGAGCGCATGAGCGTCTACTTCAACGAGGTTAGTTACTCCAGCAATCTGTTCTCACCG-CGCAAAGCAGCTTTTTAATCCCATCTTTCCTCTAGGGTGCCGGCAACAAATATGTCCCCCGCGCCGTCCTCGTCGATCTTGAGCCTGGTACCATGGATGCTGTCCGCGCCGGTCCTTTCGGTCAGCTGTTCCGTCCCGACAACTTCGTCTTCGGCCAATCCGGTGCCGGCAACAACTGGGCCAAGGGTCACTACACCGAGGGTGCTGAGCTTGTCGACCAAGTTCTCGATGTCGTTCGCCGCGAGGCTGAGGGCTGCGACTGCCTGCAGGGTTTCCAGATCACCCACTCGCTCGGTGGTGGTACCGGTGCTGGTATGGGTACGCTGTTGATCTCCAAGATTCGCGAGGAATTCCCCGACCGCATGATGGCTACTTTCTCGGTTGTCCCCTCGCCCAAGGTGTCCGACACCGTCGTCGAGCCCTACAACGCCACCCTCTCAGTCCACCAGCTGGTTGAGAACTCGGACGAGACCTTCTGTATCGACAACGAGGCGCTGTACGACATCTGCATGCGTACCCTCAAGCTGTCAAACCCCTCATACGGTGACCTGAACCACCTCGTCTCCGCCGTCATGTCTGGTGTCACCACTTGCCTGCGTTTCCCTGGACAGCTCAACTCCGACCTGCGCAAGCTGGCTGTGAACATGGTGCCGTTCCCCCGTCTGCACTTCTTCATGGTCGGCTTCGCTCCTCTGACCAGCCGTGGTGCCCACTCGTTCCGCGCTGTCACCGTCCCCGAGTTGACCCAGCAAATGTTCGACCCCAAGAACATGATGGCTGCCTCGGATTTCCGCAACGGTCGCTACCTGACCTGCTCTGCTATCTTGTAAGCCATCCCGAAAGCTGTCGTTCGTGGATGACTCGTTACTTGAAACTAACATTTCCCAGCCGTGGTAAGGTGTCAATGAAGGAGGTTGAGGACCAGATGCGTAATGTGCAGAACAAGAACTCATCCTAC-------------------------------
Anthostomelloides_krabiensis   CATTATAGAGTTGTGAAAAAACTCCCAACCCATGTGAACCTACC-TCTGTTGCCTCGGCGGACCCCC-----------------------------------------------CGGGGGCCGCCAGAGGACCCGTCAAACTCTGTATTTTGTGGAACTCTGAATCTCAAACTT-AATAGTTAAAACTTTCAACAACGGATCTCTTGGTTCTGGCATCGATGAAGAACGCAGCGAAATGCGATAAGTAATGTGAATTGCAGAATTCAGTGAATCATCGAATCTTTGAACGCACATTGCGCCCATTAGTATTCTATTGGGCATGCCTGTTCGAGCGTCATTTCAACCCTCAAG-CCCTGTCGCTTGGCGTTGGGAGCCCGCGG----AGACGCGGCTCCCCAAAGTTAGTGGCGGAGTCGGCACGGACTCTAGGCGTAGTAATTACCACCTCGCCTCTAGCTGAGCCGGCGCCCTGCCGTAAAACACCCCAA-TTCTAAATGGTTGACCTCGGATCAGGTAGGAATACCCGCTGAACTTAAGCACAACAGCTCAAATTTGAAATCTGGCCCTC--GGGTCCGAGTTGTAATTTGTAGAGGATGCTTTTGGCGCGGTGCCTTCCGAGTTCCCTGGAACGGGACGCCTTAGAGGGTGAGAGCCCCGTACGGTTGGACACCAAGCCTCTGTAAAGCTCCTTCGACGAGTCGAGTAGTTTGGGAATGCTGCTCTAAATGGGAGGTAAATTTCTTCTAAAGCTAAATACCGGCCAGAGACC-GATAGCGCACAAGTAGAGTGATCGAAAGATGAAAAGCACTTTGAAAAGAGGGTTAAATAGCACGTGAAATTGTTGAAAGGGAAGCG-TTTGCGACCAGACCTCTGCCTGGCGGATCATCCGGT-GTTC-TCACCGGTGCACTTCGCC-TGGCT-TAGGCCAGCATCGGTTTCCGGGGGGGGATAAAGGCTCTGGGAATGTAGCTCCCTCGGGAGTGTT-ATAGCCCTCTGCGTAATACCCTCCCGGGGACCGAGGACCGCGCTTT--TGCAAGGATGCTGGCATAATGGTCGTCAACGACCCGTCTTGAAACACGGACCAAGGAGTCGAACATTTGTGCGAGTGTTTGGGTGTCAAACCCTCACGCGTAATGAAAGTGAACGGAGGTGAGAGCCCTT---GCGGGCGCATCATCGACCGATCCTGATGTCTTCGGATGGATTTGAGTAAGAGCATAACTGTTCGGACCCGAAAGATGGTGAACTATGCGTGGATAGGGTGAAGCCAGAGGAAACTCTGGTGGAGGCTCGCAGCGGTTCTGACGTGCAAATCGATCGTCAAATCTGCGCATGGGGGCGA-AAGACTTATCGAACCATCTAGTAGCTGGTTACCGCCGA-----------------------------------------------------------------------------------------------------------------------------------------------------------------------------------------------------------------------------------------------------------------------------------------------------------------------------------------------------------------------------------------------------------------------------------------------------------------------------------------------ATCGCTCGGCGCATGACTCAAGACGTCCTCTCGACCCTCAAGCGAAGCATCGAGCAAGGAAAGCAGTTCAACATTGCTCTCGCCGTCAAGAGTAACATTATCACCAGTGGCTTGAAATACTCGCTGGCGACGGGTAACTGGGGTGATCAGAAGAAGGCGGCAAGCTCGACAGCTGGTGTGTCGCAAGTGCTCAATCGCTACACCTTCGCGTCCACGCTCTCGCACTTGAGACGGACGAACACTCCCGTCGGTCGTGATGGCAAGCTCGCGAAGCCCCGTCAGCTGCACAATACCCACTGGGGCCTCGTGTGCCCAGCAGAGACGCCCGAGGGCCAGGCTTGTGGTTTGGTGAAGAATCTGTCGTTAATGTGCTCGGTCAGTGTGGGCACTTCGACGGAACCCATCATTGACTACATGATGCGCCGGGACATGGGGCTGCTCGAAGAGTACGAGCCCCAGATCTACCCCAATGCCACCAAGATCTTTTTGAACGGATCGTGGATTGGTGTCCACCACGAGCCTAAGGCGCTCGTGAGGGACATTCAGCTCCTGCGTCGAACTAATCAGATCCCTGCCGAGGTCTCTCTAGTTCGTGACATCCGTGATCGAGAGTTCAAGATCTTTTCGGACGCCGGTCGCGTCATGCGTCCCCTGTTCGTCGTGGAGCAGGAGGGTGATCTCGAGATC------CCCAAAGGATCTCTCACGCTCACGAAGGATATGATTCGGAGGCTAGATGCCGATGCAGAGCTTGTGCGTGGAAGCGACCAGTATTTCGGCTGGCAAGGTCTGGTCAACTCGGGTGCCATCGAGTACCTCGACGCCGAGGAGGAGGAGACAGCAATGATCTGCATGACTCCCGAGGACCTTGAGAACTACCGCCTGGCCAGGATGGGCCAC------GAGGTGGTCGAAGACCCAATGGAGGCGCCTAACAAGCGTCTCAAGACCAAGATGAACCCTACCACGCACATGTACACGCATTGCGAGATCCATCCTAGCATGCTCCTTGGCATCTGCGCCAGCATCATCCCGTTCCCGGATCATAACCAGGTAAGTGTCAGCGACGCTCTTGGAGTGCCCCTCGCTAACCTC-----------------------------------------------------------------------------------------------------------------------------------------------------------------------------------------------------------------------------------------------------------------------------------------------------------------------------------------------------------------------------------------------------------------------------------------------------------------------------------------------------------------------------------------------------------------------------------------------------------------------------------------------------------------------------------------------------------------------------------------------------------------------------------------------------------------------------------------------------------------------------------------------------------------------------------------------------------------------------------------------------------------------------------------------------------------------------------------------------------------------------------------------------------------------------------------------------------------------------------------------------------------------------------------------------------------------------------------------------------------------------------------------------------------------------------------------------------------------------------------------------------------------------------------------------------------------------------------------------------------------------------------------------------------------------------------------------------
Collodiscula_bambusae          --------------------------------TGTGA-CATACCTTCTGTTGCCTCCGCAGGCCTCGCGCGGGCTTGCGGGCC-GTCCTCCGT------TGCTCACCGGAGGCGGCCCCGGATAGGGGCGTCCAACCTAATTCTGAACATTATTGAATTCTGAACACATAACTAAATAAGTTAAAACTTTCAACAACGGATCTCTTGGTTCTGGCATCGATGAAGAACGCAGCGAAATGCGATAAGTAATGTGAATTGCAGAATTCAGTGAATCATCGAATCTTTGAACGCACATTGCGCCCATTAGTATTCTAGTGGGCATGCCTGTTCGAGCGTCATTTCAACCCTCAAGCCCCCGCTGCTTGGTGTTGGGAGCCTACGG----CGACGTAGCTCCTCAAAGTTAGTGGCGGAGTCGGTTCACACTCTAGACGTAGTAATGTTTATCTCGCCTGTGAGTGGACCGGTCCCCTGCCGTAAAACCCCCC--ATTTCTAAAGGTTGACCTCGGATCAGGTAGGAATACCCGCTGAACTTAAGCACAACAGCTCAAATTTGAAATCTGGCTTTC--GGGTCCGAGTTGTAATTTGTAGAGGATGCTTTTGGCGCGGTGCCTTCCGAGTTCCCTGGAACGGGACGCCTTAGAGGGTGAGAGCCCCGTACGGTTGGACACCAAGCCTCTGTAAAGCTCCTTCGACGAGTCGAGTAGTTTGGGAATGCTGCTCTAAATGGGAGGTAAATTTCTTCTAAAGCTAAATATTGGCCAGAGACC-GATAGCGCACAAGTAGAGTGATCGAAAGATGAAAAGCACTTTGAAAAGAGGGTTAAACAGCACGTGAAATTGTTGAAAGGGAAGCG-TTTGCGACCAGACCTTTTCCTGGCGGATCATCCGGT-GTTC-TCACCGGTGCACTTCGCC-AGGTT-TAGGCCAGCATCGGTTTCTGTAGGGGGATAAAAGCTCCAGGAACGTAGCTCCCTCGGGAGTGTT-ATAGCCTTCTGCATAATACCCTTACGGGGACCGAGGACCGCGCTTC--GGCAAGGATGCTGGCGTAATGGTCGTCAACGACCCGTCTTGAAACACGGACCAAGGAGTCGAACATTTGTGCGAGTGTTTGGGTGTTAAACCCTCACGCGTAATGAAAGTGAACGGAGGTGAGAGCCCTT---ACGGGTGCATCATCGACCGATCCTGATGTCTTCGGATGGATTTGAGTAAGAGCATAACTGTTCGGACCCGAAAGATGGTGAACTATGCGTGGATAGGGTGAAGCCAGAGGAAACTCTGGTGGAGGCTCGCAGCGGTTCTGACGTGCAAATCGATCGTCAAATCTGCGCA-----------------------------------------------------------------------------------------------------------------------------------------------------------------------------------------------------------------------------------------------------------------------------------------------------------------------------------------------------------------------------------------------------------------------------------------------------------------------------------------------------------------------------------CTCTTCCGTAACATAGCACGTCGGATGACTCAGGAAGTCCTCTCGCACCTGAAGCGAAGTATCGAGCAAGGCAAGCAGTTCAATATTGCTCTCGCCGTCAAGTCGAATATCATCACGAGCGGGTTGAAGTACTCACTCGCTACAGGCAACTGGGGGGACCAGAAGAAGGCCATGAGTTCTACGGCCGGTGTTTCACAAGTGTTGAACAGATACACATTCGCATCCACCTTGTCACATTTGCGAAGGACGAACACTCCGGTTGGCAGAGACGGCAAACTTGCCAAGCCACGGCAGCTTCATAACACACATTGGGGTCTGGTGTGTCCAGCCGAGACCCCCGAAGGCCAGGCTTGCGGTTTGGTCAAAAACCTGTCACTCATGTGCTCCATCAGCGTCGGCACCTCATCCGAACCAATTATAGAGTATATGATTCAGCGAAGTATGGAGGTGCTAGAAGAATACGAGCCCTCTCGATACCCGAACGCTACAAAGATCTTCCTCAATGGATCATGGGTTGGTATTCATCAAGATCCTAAATCCCTCGTCAGGGATATCCAGCAGTTGCGTCGAACGAATGGAATCCCGGCTGAGGTGTCCCTGGTTCGAGATATTCGTGATCGTGAATTCAAGATCTTTTCAGATGCCGGGCGTGTTATGCGGCCCTTGTTTGTGGTCGAGACAGACGAGGATCAGGAGGACA------AGAAAGGCACGTTAGTCCTCACCAAAGACATGGTCAGGCGACTTGAGATCGACCAGACTCTTCCCCCTGGGAGTCCTGAGTATTTTGGATGGGAAGGTTTGGTCAACGCCGGTGTGATCGAATACATGGATGCTGAAGAAGAAGAGACTGCCATGATCTGCATGACGCCTGAAGACTTAGACGCCTTCAGAAAGGCCAAGATGGGCGAGGCGGATCCTGACGCACAAAACAACCTTCTCGAGCCTAACAAGCGGCTGAAGACAAGAATGAACCCGACGACTCACACATACACACATTGCGAAATCCACCCCAGCATGCTTCTTGGTATTTGTGCCAGCATTATTCCTTTCCCTGATCATAACCAGGTAAGTCCCAGTTT---------------------------------------------------------------------------------------------------------------------------------TTTGCAACCCAATCGAGCTCTCTCAATTTTCTGCTGCCTGACCCCTGAACGCGTCTCTCG---------CATCGACCAACACCTGTTTGTACGAACATGTTGGCATTGCAATGGAAGTGCAGCATGGCAGTCGCCAGTGGCA--TAACTTCGTTCTGTTCCATGGGTCATAT------GCAGAATACAACAAAGAGAACCGCGCTAACCATGCTTCCCCCCGTCTCTAGGTTCATCTCCAGACCGGCCAATGCGTAGGCTACTCCTCGATCCCC----------CCGGGAAACGCAGACGACTCACATGACACGA-TAGGGTAACCAAATCGGTGCTGCTTTCTGGCAACAAATCTCGGGCGAGCACGGTCTCGATGGCAATGGAGTGTACGTT-------------CGTGGC-AGTCTTGGGACG--CGTGGCGAGTCGAATGGTCAACTGACATGGATGGAACAGCTATAACGGAACCTCCGAGCTCCAGCTCGAGCGTATGAGCGTTTACTTCAACGAGGTATATACCGC---CAAGCTACTTTTCGGTTCATATATCAACGTTCTAACGGATTGGGGGGTGTAGGGTTCCAACAACAAATATGTCCCTCGCGCCGTCCTTGTCGATTTGGAGCCCGGTACCATGGACGCTGTCCGTGCCGGTCCCTTT------------------------------------------------------------------------------------------------------------------------------------------------------------------------------------------------------------------------------------------------------------------------------------------------------------------------------------------------------------------------------------------------------------------------------------------------------------------------------------------------------------------------------------------------------------------------------------------------------------------------------------------------------------------------------------------------------------------------------------------------------------------------------------------------------------------------------------------------------------------------------------------------------
Collodiscula_fangjingshanensis ------------------------------------GACATACCTCTCGTTGCCTCCGCGAGCCCCGTGCGGGCTCGCGGGCCGTCCTCCACT-------------AGGAGGCGGCCCCGGACAGGGGCGTCCACCCCAATTCTGAATCGTACTGAGCTCTGAA--CATGACAAAATAAGTTAAAACTTTCAACAACGGATCTCTTGGTTCTGGCATCGATGAAGAACGCAGCGAAATGCGATAAGTAATGTGAATTGCAGAATTCAGTGAATCATCGAATCTTTGAACGCACATTGCGCCCATTAGTATTCTATTGGGCATGCCTGTTCGAGCGTCATTTCAACCCTCAAGCCCTGGCCGCTTGGTGTTGGGAGCCTACGG----CGACGTAGCTCCTCAAAGTCAGTGGCGGGGTCGGTTCGCACTCTAGACGTAGTAATCTTTATCTCGCCTGTGAGCGGACCGGTCCCTTGCCGTGAAACCCCCC--ACTTCCAAAGGTTGACCTCGGATCAGGTAGGAATACCCGCTGAACTTAAGCACAACAGCTCAAATTTGAAATCTGGCCCTC--GGGTCCGAGTTGTAATTTGCAGAGGATGCTTTTGGCGCGGTGCCTTCCGAGTTCCCTGGAACGGGACGCCTTAGAGGGTGAGAGCCCCGTACGGTTGGACACCAAGCCTCTGTAAAGCTCCTTCGACGAGTCGAGTAGTTTGGGAATGCTGCTCTAAATGGGAGGTAAATTTCTTCTAAAGCTAAATATTGGCCAGAGACC-GATAGCGCACAAGTAGAGTGATCGAAAGATGAAAAGCACTTTGAAAAGAGGGTTAAATAGCACGTGAAATTGTTGAAAGGGAAGCG-TTTGCGACCAGACCTCTTCCTGGCGGATCATCCGGT-GTTC-TCACCGGTGCACTTCGCC-AGGTC-TAGGCCAGCATCGGTTTCCGCAGGGGGACAAAAGCTCCAGGAACGTAGCTCCCTCGGGAGTGTT-ATAGCCTTCTGCATAATACCCTTGCGGGGACCGAGGACCGCGCTTC--GGCAAGGATGCTGGCGTAATGGTCGTCAACGACCCGTCTTGAAACACGGACCAAGGAGTCGAACATTTGTGCGAGTGTTTGGGTGTCAAACCCTCACGCGTAATGAAAGTGAACGGAGGTGAGAGCCCTT---ACGGGTGCATCATCGACCGATCCTGATGTCTTCGGATGGATTTGAGTAAGAGCATAACTGTTCGGACCCGAAAGATGGTGAACTATGCGTGGATAGGGTGAAGCCAGAGGAAACTCTGGTGGAGGCTCGCAGCGGTTCTGACGTGCAAATCGATCGTCAAATCTGCGCATGG-----------------------------------------------------------------------------------------------------------------------------------------------------------------------------------------------------------------------------------------------------------------------------------------------------------------------------------------------------------------------------------------------------------------------------------------------------------------------------------------------------------------------------------TTCCGCAACATAGCACGTCGGATGACTCAGGAGGTCCTATCACAGCTTAAGCGAAGTATCGAGCAAGGCAAGCAGTTCAATATTGCTCTCGCCGTCAAGTCGAATATTATCACGAGCGGGTTGAAGTACTCCCTCGCTACAGGCAACTGGGGTGACCAGAAGAAGGCCATGAGTTCTACGGCTGGTGTTTCACAGGTGCTGAACAGATACACATTCGCATCCACCTTATCACATTTGCGAAGGACGAACACTCCGGTTGGCAGAGACGGCAAGCTTGCCAAGCCACGGCAGCTTCATAACACACATTGGGGCCTGGTGTGTCCAGCCGAGACCCCTGAAGGCCAAGCTTGCGGTTTGGTCAAAAACCTGTCCCTTATGTGCTCAATCAGCGTCGGTACTTCAACAGAACCTATTATAGAGTATATGATTTCTCGAAATATGGAGGTGCTAGAAGAATACGAACCCCTTCGATATCCGAACGCTACGAAGATCTTCCTCAACGGGTCATGGGTCGGCATCCATCAAGATCCTAAATCCCTCGTCAGGGATATCCAGCAATTGCGTCGGACGAATGGAATCCCGGCCGAGGTATCCCTGATCCGAGATATTCGAGATCGTGAATTCAAGATCTTTTCAGATGCTGGCCGTGTCATGCGGCCCTTGTTTGTGGTCGAGACAGAAGAGGACCAGGACGATAAGA---AAAAGGGCACGTTAGTCCTTACAAAAGACATGGTCGGGCGGCTTGAGATTGACCAGTCTCTTCCCCCTGGAAGCAACGAGTATTTCGGATGGGAAGGCTTAGTAAACGCCGGTGTGATCGAATACATGGATGCCGAAGAAGAAGAAACTGCCATGATCTGCATGACGCCTGAAGACTTGGAGGCCTTCAGAAAGACCAAGGCGGGCGAGACGGATCCTGACGCAGAGAACAACCTGCTCGAGCCGAACAAGCGGCTGAAGACAAGAATGAACCCGACCACTCACACGTACACGCATTGCGAAATCCACCCCAGCATGCTTCTTGGTATTTGTGCCAGCATCATACCTTTCCCTGATCACAACCAGGTAAGTCTCGACGTAGTACATCATATCGATCTCACTAACTCA-------------------------------------------------------------------------------------------------------------------------------------------------------GC----------------------------------------------------------------------------------------------------------------------------------------------------------------------------------------------------------------------------------------------------------------------------------------------------------------------------------------ATGGAGTGTATGTT------------TTGTGGC-ACTGGTGGACCG--TGGTGACACGCGATTGGTCGACTGACATGGTTGGGACAGCTACAACGGAACCTCCGAGCTCCAGCTCGAGCGTATGAGCGTTTACTTCAACGAGGTATATACCGCCGA---GTTCTTTCGGTTGCGATGCATCAACGTTCTAACGGGTTGGGGGTTTTAGGGTTCCAACAACAAGTATGTCCCTCGCGCCGTCCTCGTCGACTTGGAGCCTGGTACAATGGACGCTGTCCGTGCCGGTCCTTTCGGTCAGCTCTTCCGCCCCGACAACTTCGTCTTCGGCCAGTCCGGTGCCGGAAACAATTGGGCCAAGGGTCACTACACTGA----------------------------------------------------------------------------------------------------------------------------------------------------------------------------------------------------------------------------------------------------------------------------------------------------------------------------------------------------------------------------------------------------------------------------------------------------------------------------------------------------------------------------------------------------------------------------------------------------------------------------------------------------------------------------------------------------------------------------------------------------------------------------------------------------------------------
Collodiscula_japonica          CATTAGAGAGTC---TACAACTCCGTAACCCATGTGAACATACCTCCCGTTGCCTCCGCAGGCCTCGCGCGGGTCTGCGGGCCGTCCTCCAGT-------------CGGAGGCGGCCCCGGACAGGGGCGTCCACCCTAACTCTGAATCGTACTGAGCTCTGAA--CATGACAAAATAAGTTAAAACTTTCAACAACGGATCTCTTGGTTCTGGCATCGATGAAGAACGCAGCGAAATGCGATAAGTAATGTGAATTGCAGAATTCAGTGAATCATCGAATCTTTGAACGCACATTGCGCCCATTAGTATTCTATTGGGCATGCCTGTTCGAGCGTCATTTCAACCCTCAAG-CCCTGTTGCTTGGTGTTGGGAGCCTACGG----CGACGTAGCTCCTCAAAGTCAGTGGCGGAGTCGGTTCACACTCTAGACGTAGTAATCTCTATCTCGCCTGTGAGTGGACTGGTGCCCTGCCGTGAAACCCCCC-AATTTCTAAAGGTTGACCTCGGATCAGGTAGGAATACCCGCTGAACTTAAGCACAACAGCTCAAATTTGAAATCTGGCCCTC--GGGTCCGAGTTGTAATTTGTAGAGGATGCTTCTGGCGCGGTGCCTTCCGAGTTCCCTGGAACGGGACGCCTTAGAGGGTGAGAGCCCCGTACGGTTGGACACCAAGCCTCTGTGAAGCTCCTTCGACGAGTCGAGTAGTTTGGGAATGCTGCTCTAAATGGGAGGTAAATTTCTTCTAAAGCTAAATATTGGCCAGAGACC-GATAGCGCACAAGTAGAGTGATCGAAAGATGAAAAGCACTTTGAAAAGAGGGTTAAATAGCACGTGAAATTGTTGAAAGGGAAGCG-TTTGCGACCAGACCTCTTCCTGGCGGATCATCCGGT-GTTC-TCACCGGTGCACTCCGCC-AGGTC-TAGGCCAGCATCGGTTTCCGCAGGGGGATAAAAGCTCCAGGAACGTAGCTCCCTCGGGAGTGTT-ATAGCCTTCTGCATAATACCCTTGCGGGGACCGAGGACCGCGCTTC--GGCAAGGATGCTGGCGTAATGGTCGTCAACGACCCGTCTTGAAACACGGACCAAGGAGTCGAACATTTGTGCGAGTGTTTGGGTGTCAAACCCTCACGCGTAATGAAAGTGAACGGAGGTGAGAGCCCTT---ACGGGTGCATCATCGACCGATCCTGATGTCTTCGGATGGATTTGAGTAAGAGCATAACTGTTCGGACCCGAAAGATGGTGAACTATGCGTGGATAGGGTGAAGCCAGAGGAAACTCTGGTGGAGGCTCGCAGCGGTTCTGACGTGCAAATCGATCGTCAAATCTGCGCATGGGGGCGA-AAGACTTATCGAAC----------------------------------------------------------------------------------------------------------------------------------------------------------------------------------------------------------------------------------------------------------------------------------------------------------------------------------------------------------------------------------------------------------------------------------------------------------------------------------------------------------GCTCTTCCGCAACATAGCACGTCGGATGACTCAAGAGGTCCTATCACAGCTTAAGCGAAGTATCGAGCAAGGCAAGCAGTTCAATATTGCTCTTGCCGTCAAGTCGAATATTATCACGAGCGGGTTGAAGTACTCACTCGCGACAGGCAACTGGGGTGACCAGAAGAAGGCCATGAGTTCCACGGCCGGTGTTTCACAGGTGCTGAACAGATACACATTCGCATCCACCTTGTCACATTTGCGAAGGACGAACACTCCGGTTGGCAGAGACGGCAAGCTTGCCAAGCCACGGCAGCTTCATAACACACATTGGGGTCTGGTGTGCCCAGCCGAGACCCCCGAAGGCCAAGCTTGTGGTTTGGTCAAAAACCTGTCCCTCATGTGTTCCATCAGCGTTGGTACTTCAACAGAACCTATTATAGAGTATATGATCTCTCGAAATATGGAGGTGCTGGAAGAGTACGAGCCCCTTCGATACCCGAACGCTACGAAGATCTTCCTCAACGGGTCATGGGTCGGCATTCATCAAGATCCTAAATCCCTCGTCAGGGATATCCAGCAATTGCGTCGAACGAATGGAATCCCGGCTGAGGTATCCCTAATCCGAGATATACGTGATCGTGAATTCAAGATCTTTTCAGACGCCGGCCGTGTCATGCGGCCCTTGTTTGTGGTTGAGACAGAAGAGGACCAGGACGACAGGA---AGAAAGGCATGTTAGTCCTTACAAAAGATATGGTCAGGCGGCTTGAGATCGATCAGACTCTTCCACCTGGAAGCCCCGAGTATTTTGGATGGGAAGGATTAGTAAACGCCGGTGTGATCGAATACATGGATGCCGAAGAAGAAGAAACTGCCATGATCTGCATGACGCCTGAAGACTTGGAGGCCTTCAGAAAGACCAAGACGGGAGAGGCGGACCCTGACGCAGAAAACAACCTGCTGGAGCCCAACAAGCGGCTGAAGACAAGAATGAACCCGACCACTCACACGTACACGCATTGCGAAATCCACCCCAGCATGCTTCTTGGTATCTGTGCCAGCATCATACCTTTCCCTGATCACAACCAAGTAGGTCTCAGCGTCGTCCATCACATTAATCTCACTAACTC-------------------------------------------------------------------------------------------------------------------------------------------------------------------------------------------------------------------------------------------------------------------------------------------------------------------------------------------------------ACTGGCCAATGTGTGAGTATCTCGGCGTTCTTGCCCTACTATTCCTCAGCTTCAAGGCCTCTGACATGATTGTA-CAGGGCAACCAAATCGGCGCTGCCTTCTGGCAGAATATCTCGGGCGAGCACGGTCTGAACACCGATGGCATGTGAGCA------------ATCTCCCCATCCATC-----TAACCGTAAACTAGAAGTGCTCGCTATCGCATT---TAAAGATACGAAGGTACCTCGGATTTACAATTGGAACGCATGAATGTCTATTTCAATGAGGTATGGGCCTAAAC---TCTGAGTGTGTTGCCTCAAAGCAGAGTGCTCAC--------AAACGTAGGCGTCCCACAACAAATACGTGCCTCGTGCCGTGTTAGTTGATTTGGAGCCGGGCACGATGGACGCAGTGCGTGCCGGCCCCCTTGGCCAAATGTTCCGTCCAGACAACATCGTTTTTGGACAGTCGGGTGCTGGCAACAATTGGGCAAAAGGCCATTACACCGAAGGAGCCGAACTGGTTGACCAGGTTCTTGATGTTGTTCGCCGGGAGACCGAGGGCTGCGATTGCCTTCAGGGCTTTCAAATCACGCATTCGTTGGGTGGTGGTACTGGTTCTGGTATGGGGACACTGCTTGTCTCCAAGATTCGTGAAGAGTTCCCGGACCGTATAATGGCTACTTTCAGTGTCATTCCGTCACCAAAGGTGTCTGATACTGTCGTCGAACCGTATAATGCCACGCTCTCGATCCATCAGTTGGTTGAAAACTCAGAGGAAACTTTCTGCATCGACAACGAGGCCCTCTATGATATCTGCCAACGTACTCTAAAGCTTACCAACCCTTCATATGGCGACCTAAATCACCTTGTGTCAGCTGTTATGTCTGGCGTTTCGACCTCTCTACGCTTCCCTGGGCAATTGAATTCAGATCTGCGTAAATTGGCTGTAAACATGGTGCCGTTTCCCCGTCTCCATTTCTTTATGGTCGGTTTTGCACCTTTGACTAGTCGTGGCGCCTATTCTTTCCGCGCAGTGACTGTGCCAGAACTCACCCAACAGATCTTCGACCCTAAGAACATGATGACGGGCTCTGACTTTCGTAACGGACGGTACCTGACATGCTCTGCAATCTTCCGAGGA--------------------------------------------------------------AAAATCGCAATGAAAGAGGTCGAGGAACAGATGCGCAA--------------------------------------------------------
Kretzschmaria_deusta_Germany   CATTAAAGAGTTTGTTACAACTCCTAAACCCATGTGAACTTACCTTCTGTTGCCTCGGCAGGCAGGTCGCTACCCTGTAGGACCCTATCCTATGAGACCTACCCGGTAGAGGCGGTGCCACCTGCCGGTGGACTGACAAATTCTGTTTAGTATGGTATTCTGAATCATTATATGATTAAGTTAAAACTTTCAACAACGGATCTCTTGGTTCTGGCATCGATGAAGAACGCAGCGAAATGCGATAAGTAATGTGAATTGCAGAATTTAGTGAATCATCGAATCTTTGAACGCACATTGCGCCCATTAGTATTCTAGTGGGCATGCCTGTTCGAGCGTCATTTCAACCCTTAAGCCTCTGTTGCTTAGTGTTGGGAGCCTACCGCCTTTGCTGTAGCTCCTTAAAGTTAGTGGCGGAGTCGGTTCACACTCTAGGCGTAGTAAAGATATTCTCGCCTGTAGATGAGCCGGTCCCCTGCCGTAAAACCCCCTATTTTTTATAAGGTTGACCTCGGATCAGGTAGGAATACCCGCTGAACTTAAGCACAACAGCTCAAATTTGAAATCTGGCCTTC--GGGTCCGAGTTGTAATTTGCAGAGGATGCTTTTGGCGCGGTGCCTTCCGAGTTCCCTGGAATGGGACGCCTTAGAGGGTGAGAGCCCCGTACGGTTGGACACTAAGCCTCTGTAAAGCTCCTTCGACGAGTCGAGTAGTTTGGGAATGCTGCTCTAAATGGGAGGTAAATTTCTTCTAAAGCTAAATATTGGCCAGAGACC-GATAGCGCACAAGTAGAGTGATCGAAAGATGAAAAGCACTTTGAAAAGAGGGTTAAATAGCACGTGAAATTGTTGAAAGGGAAGCG-TTTGCGACCAGACCTTTTCCTGGCGGATCATCCGGT-GTTC-TCACCGGTGCACTTCGCC-AGGTC-GAGGCCAGCATCGGTTTTCGTAGGGGGATAAAAGCCTGAGGAACGTAGCTCCCTCGGGAGTGTT-ATAGCCCCTCGCATAATACCTTTACGGGGACCGAGGACCGCGCCTTCGGGCAAGGATGCTGGCATAATGGTTGTCAACGACCCGTCTTGAAACACGGACCAAGGAGTCGAACATTTGTGCGAGTGTTTGGGTGTTAAACCCTCACGCGTAATGAAAGTGAACGGAGGTGAGAGCCCCTT-GCGGGGTGCATCATCGACCGATCCTGATGTCTTCGGATGGATTTGAGTAAGAGCATAACTGTTCGGACCCGAAAGATGGTGAACTATGCGTGGATAGGGTGAAGCCAGAGGAAACTCTGGTGGAGGCTCGCAGCGGTTCTGACGTGCAAATCGATCGTCAAATCTGCGCATGGGGGCGA-AAGACTTATCGAACCATCTAGTAGCTGGTTACCGCCGAAGTTTCCCTCAGGATAGCAGTGTTGTTCTTCAGTTTTATGAGGTAAAGCGAATGATTAGGGACTCGGGGGCGCTTTTTAGCCTTCATCCATTCTCAAACTTTAAATATGTAAGAAGCCCTTGTTACTTAATTGAACGTGGGCATTCGAATGTACCAACACTAGTGGGCCATTTTTGGTAAGCAGAACTGGCGATGCGGGATGAACCGAACGCGGGGTTAAGGTGCCGGAGTGGACGCTCATCAGACACCACAAAAGGTGTTAGCACATTTAGACAATAGGACGGTGGCCATGGAAGTCGGAATCCGCTAAGGACTGTGTAACAACTCACCTATCGAATGTGCTAGCCCTGAAAATGGATGGCGCTCAAGCGTCCCACCTATACCTCGCCCTCAGGGTAGGACCGATGCCCTGAGGAGTAGGCGGC--------------------------------------------------------------------------------------------------------------------------------------------------------------------------------------------------------------------------------------------------------------------CGCATCTACCCTATCACATTTGCGAAGAACGAATACCCCTGTTGGTCGAGACGGCAAACTTGCCAAACCACGGCAGCTTCACAATACTCACTGGGGTCTTGTCTGCCCGGCCGAGACCCCCGAAGGTCAGGCTTGTGGTCTAGTCAAAAACCTATCCCTCATGTGCTCTATCAGCGTCGGCACATCGACAGAGCCTATTATAGATTATATGATTCTACGCAATATGGAAGTGTTAGAAGAATATGATCATCATAGGTATCCCAACGCCACCAAGGTGTTTCTCAATGGCGCATGGATTGGCGTTCATCAGGACCCTAAGGCGCTCGTGAAAGATGTGCAAGAATTGCGCCGGACGAATCAGATCCCAGCCGAAGTATCCCTCATTCGAGATATTCGTGACCGCGAGTTCAAAATTTTCTCCGACGCCGGCCGTGTGATGCGGCCCTTGTTCGTAGTCGAACAAGAGGATGATTCCGACAAGGGTATCGAGAAGGGCACGCTGGTCTTGACCAAAGACATGGTCCGGAGACTTGAGATTGACCAAACCCTCGCACCCGGAAGTGACGAGTACTTCGGATGGCAAGGCCTGGTCAATGCTGGTGTCATCGAATATATGGATGCTGAGGAAGAGGAGACTGCCATGATTTGCATGACTCCCGAGGACCTAGAGAGTTACCGATGCATCAAGTTAGGTTTGCCGGATCCTTTCAACAGGGACGATGTCTTCGCCCCGAACAAGCGGCTGAAGACGAAGATAAATCCGACAACCCACATGTACACTCATTGTGAAATTCACCCCAGCATGCTTCTCGGCATTTGTGCCAGCATCATCCCCTTCCCCGATCATAACCAAGTAAGTACCCCTGCGATCCCTTCCGTCGCAGT---------------------------------------------------------------------------------------------------------------------------TCAAGCTCGGTCGATATTC-GCTGCCCCAAGCCAGGACGCGTCCCAGCTGCAATGCTTCTTGACCTCCGCCTCTCCACATCCGCA--CAACCATCATCTGCAGTGGACGATGTGGTGGCGACCAATAGCTTACAGCTTGATTCAACCGGCCAACTTGTCT------AGCAAAATGTTTCATGAAAACCAGGCTAACCGCGTTCT-TCCCATCTCCAGGTTCACCTCCAAACCGGCCAATGCGTAAGT-GCTCTACAATCCTCGATGACGACGTAAAGAATCTCCCAAGGCTCACATTGCATGACCAGGGTAACCAAATCGGTGCTGCTTTCTGGCAACAAATCTCTGGCGAGCACGGTCTCGATGGCAGTGGCGTGTATGTCTATGT-CTACGTCTATGGC-AGCCGTG-----AAGAACGACGACGCAATAGCCGACTAACCATCACGGAACAGGTACAATGGAACCTCTGAGCTCCAGCTCGAGCGCATGAGTGTTTACTTCAACGAGGTACGCAACCCTACCGCGTCATGTTGGTCCCGTGCAACCAACGTTTTAACATG---AAATTTCTAGGGTGCCGGAAACAAGTATGTCCCTCGCGCCGTCCTCGTCGATTTGGAGCCCGGCACCATGGACGCCGTCCGCGCTGGTCCCTTCGGTCAGCTCTTCCGACCCGACAACTTCGTCTTCGGCCAGTCTGGTGCTGGCAACAACTGGGCCAAGGGTCACTACACCGAGGGTGCTGAGCTTGTCGACACCGTTCTCGATGTCGTTCGTCGCGAGGCCGAGGGCTGCGACTGCCTCCAGGGTTTCCAAATCACCCACTCGCTCGGTGGCGGCACCGGTGCTGGTATGGGTACACTGCTGATCTCCAAGATCCGCGAGGAGTTCCCTGACCGCATGATGGCCACCTTCTCCGTCATGCCCTCGCCCAAGGTTTCGGACACCGTCGTCGAGCCTTACAATGCCACGCTCTCCGTCCACCAGTTGGTCGAGAACTCCGATGAGACCTTTTGCATTGATAACGAGGCTCTGTACGATATCTGCATGCGCACCTTGAAGCTATCCAACCCATCATACGGTGACTTGAACCACCTTGTCTCCGCTGTCATGTCTGGCGTAACCACCTGCCTGCGTTTCCCCGGTCAGCTTAACTCTGATCTGCGCAAGTTGGCCGTGAATATGGTGCCCTTCCCGCGTCTGCACTTCTTCATGGTCGGCTTTGCTCCTCTCACCAGCCGTGGCGCTTACTCTTTCCGCGCCGTCACCGTGGCCGAGCTGACCCAGCAAATGTTTGACCCCAAGAACATGATGGCCGCCGCCGACTTCCGTAACGGTCGCTACCTCACATGCTCTGCTATTTTGTAAGAACTCGCTCTCGTACCTTT--CCACACAGCCAATTGCTAATTTGATGCGTTTTTCAGCCGTGGCAAGGTCTCCATGAAGGAGGTTGAG----------------------------------------------------------------------
Kretzschmaria_deusta_Belgium   CATTAAAGAGTTTGTTACAACTCCTAAACCCATGTGAACTTACCTTCTGTTGCCTCGGCAGGCAGGTCGCTACCCTGTAGGACCCTATCCTATGAGACCTACCCGGTAGAGGCGGTGCCACCTGCCGGTGGACTGACAAATTCTGTTTAGTATGGTATTCTGAATCATTATATGATTAAGTTAAAACTTTCAACAACGGATCTCTTGGTTCTGGCATCGATGAAGAACGCAGCGAAATGCGATAAGTAATGTGAATTGCAGAATTTAGTGAATCATCGAATCTTTGAACGCACATTGCGCCCATTAGTATTCTAGTGGGCATGCCTGTTCGAGCGTCATTTCAACCCTTAAGCCTCTGTTGCTTAGTGTTGGGAGCCTACCGCCTTTGCTGTAGCTCCTTAAAGTTAGTGGCGGAGTCGGTTCACACTCTAGGCGTAGTAAAGATATTCTCGCCTGTAGATGAGCCGGTCCCCTGCCGTAAAACCCCCTATTTTTTATAAGGTTGACCTCGGATCAGGTAGGAATACCCGCTGAACTTAAGCACAACAGCTCAAATTTGAAATCTGGCCTTC--GGGTCCGAGTTGTAATTTGCAGAGGATGCTTTTGGCGCGGTGCCTTCCGAGTTCCCTGGAATGGGACGCCTTAGAGGGTGAGAGCCCCGTACGGTTGGACACTAAGCCTCTGTAAAGCTCCTTCGACGAGTCGAGTAGTTTGGGAATGCTGCTCTAAATGGGAGGTAAATTTCTTCTAAAGCTAAATATTGGCCAGAGACC-GATAGCGCACAAGTAGAGTGATCGAAAGATGAAAAGCACTTTGAAAAGAGGGTTAAATAGCACGTGAAATTGTTGAAAGGGAAGCG-TTTGCGACCAGACCTTTTCCTGGCGGATCATCCGGT-GTTC-TCACCGGTGCACTTCGCC-AGGTT-GAGGCCAGCATCGGTTTTCGTAGGGGGATAAAAGCCTGAGGAACGTAGCTCCCTCGGGAGTGTT-ATAGCCCCTCGCATAATACCTTTACGGGGACCGAGGACCGCG---------------------------------------------------------------------------------------------------------------------------------------------------------------------------------------------------------------------------------------------------------------------------------------------------------------------------------------------------------------------------------------------------------------------------------------------------------------------------------------------------------------------------------------------------------------------------------------------------------------------------------------------------------------------------------------------------------------------------------------------------------------------------------------------------------------------------------------------------------------------------------------------------------------------------------------------------------------------------------------------------------------------------------------------CGCCGGTGTTTCACAGGTGCTAAACCGATACACCTTCGCATCTACCCTATCACATTTGCGAAGAACGAATACCCCTGTTGGTCGAGACGGCAAACTTGCCAAACCACGGCAGCTTCACAATACTCACTGGGGTCTTGTCTGCCCGGCCGAGACCCCCGAAGGTCAGGCTTGTGGTCTAGTCAAAAACCTATCCCTCATGTGCTCTATCAGCGTCGGCACATCGACAGAGCCTATTATAGATTATATGATTCTACGCAATATGGAAGTGTTAGAAGAATATGATCATCATAGGTATCCCAACGCCACCAAGGTGTTTCTCAATGGCGCATGGATTGGCGTTCATCAGGACCCTAAGGCGCTCGTGAAAGATGTGCAAGAATTGCGCCGGACGAATCAGATCCCAGCCGAAGTATCCCTCATTCGAGATATTCGTGACCGCGAGTTCAAAATTTTCTCCGACGCCGGCCGTGTGATGCGGCCCTTGTTCGTAGTCGAACAAGAGGATGATTCCGACAAGGGTATCGAGAAGGGCACGCTGGTCTTGACCAAAGACATGGTCCGGAGACTTGAGATTGACCAAACCCTCGCACCCGGAAGTGATGAGTACTTCGGATGGCAAGGCCTGGTCAATGCTGGTGTCATCGAATATATGGATGCTGAGGAAGAGGAGACTGCCATGATTTGCATGACTCCCGAGGACCTAGAGAGTTACCGATGCATCAAGTTAGGTTTGCCGGATCCTTTCA-----------------------------------------------------------------------------------------------------------------------------------------------------------------------------------------------------------------------------AACATGCGTGAGATTGTAAGTGCTCTGCCGTCTTTCAGTGGCCCCCCTCTCCCCCTCTGTTTACTTTTC-AGCCCAATCAAGCTCGGTCGATATTC-GCTGCCCCAAGCCAGGACGCGTCCCAGCTGCAATGCTTCTTGACCTCCGCCTCTCCACATCCGCA--CAACCATCATCTGCAGTGGACGATGTGGTGGCGACCAATAGCTTACAGCTTGATTCAACCGGCCAACTTGTCT------AGCAAAATGTTTCATGAAAACCAGGCTAACCGCGTTCT-TCCCATCTCCAGGTTCACCTCCAAACCGGCCAATGCGTAAGT-GCTCTACGATCCTCGATGACGACGTCTAGAATCTCCCAAGGCTCACATTGCATGACCAGGGTAACCAAATCGGTGCTGCTTTCTGGCAACAAATCTCTGGCGAGCACGGTCTCGATGGCAGTGGCGTGTATGTCTATGT-CTACGTCTATGGC-AGCCGTG-----AAGAACGACGACGCAATAGCCGACTAACCATCACGGAACAGGTACAATGGAACCTCTGAGCTCCAGCTCGAGCGCATGAGTGTTTACTTCAACGAGGTACGCAACCCTACCGCGTCATGTTGGTCCCGTGCAACCAACGTTTTAACATG---AAATTTCTAGGGTGCCGGAAACAAGTATGTCCCTCGCGCCGTCCTCGTCGATTTGGAGCCCGGCACCATGGACGCCGTCCGCGCTGGTCCCTTCGGTCAGCTCTTCCGACCCGACAACTTCGTCTTTGGCCAGTCTGGTGCTGGCAACAACTGGGCCAAGGGTCACTACACCGAGGGTGCTGAGCTTGTCGACACCGTTCTCGATGTCGTTCGTCGCGAGGCCGAGGGCTGCGACTGCCTCCAGGGTTTCCAGATCACCCACTCGCTCGGTGGCGGTACCGGTGCCGGTATGGGTACTCTGCTGATCTCCAAGATCCGCGAGGAGTTCCCTGACCGCATGATGGCCACCTTCTCCGTCATGCCCTCGCCCAAGGTTTCGGACACCGTCGTCGAGCCTTACAATGCCACGCTCTCCGTCCACCAGTTGGTCGAGAACTCCGATGAGACCTTTTGCATTGATAACGAGGCTCTGTACGATATCTGCATGCGCACCTTGAAGCTATCCAACCCATCATACGGTGACTTGAACCACCTTGTCTCCGCTGTCATGTCTGGCGTAACCACCTGCCTGCGTTTCCCCGGTCAGCTTAACTCTGATCTGCGCAAGTTGGCCGTGAACATGGTGCCCTTCCCGCGTCTGCACTTCTTCATGGTCGGCTTTGCTCCTCTCACCAGCCGTGGCGCTTACTCTTTCCGCGCCGTCACCGTGGCCGAGCTGACCCAGCAAATGTTTGACCCCAAGAACATGATGGCCGCCGCCGACTTCCGTAACGGTCGCTACCTCACATGCTCTGCTATTTTGTAAGAACTCGCTCTCGTACCTTT--CCACACAGCCAATTGCTAATTTGATGCGTTTTTCAGCCGTGGCAAGGTCTCCATGAAGGAGGTTGAGGACCAGATGCGAAATGTTCAAAATAAGAACTCATCGTACTTCGTTGAGTGGATTCCCAACAACATCCAG-
389                            -ATTAAAGAGTTTGTTACAACTCCTAAACCCATGTGAACTTACCTTCTGTTGCCTCGGCAGGCAGGTCGCTACCCTGTAGGACCCTATCCTATGAGACCTACCCGGTAGAGGCGGTGCCACCTGCCGGTGGACTGACAAATTCTGTTTAGTATGGTATTCTGAATCATTATATGATTAAGTTAAAACTTTCAACAACGGATCTCTTGGTTCTGGCATCGATGAAGAACGCAGCGAAATGCGATAAGTAATGTGAATTGCAGAATTTAGTGAATCATCGAATCTTTGAACGCACATTGCGCCCATTAGTATTCTAGTGGGCATGCCTGTTCGAGCGTCATTTCAACCCTTAAGCCTCTGTTGCTTAGTGTTGGGAGCCTACCGCCTTTGCTGTAGCTCCTTAAAGTTAGTGGCGGAGTCGGTTCACACTCTAGGCGTAGTAAAGATATTCTCGCCTGTAGATGAGCCGGTCCCCTGCCGTAAAACCCCCTATTTTTTATAAGGTTGACCTCGGATCAGGTAGGAATACCCGCTGAACTTAAGCACAACAGCTCAAATTTGAAATCTGGCCTTC--GGGTCCGAGTTGTAATTTGCAGAGGATGCTTTTGGCGCGGTGCCTTCCGAGTTCCCTGGAATGGGACGCCTTAGAGGGTGAGAGCCCCGTACGGTTGGACACTAAGCCTCTGTAAAGCTCCTTCGACGAGTCGAGTAGTTTGGGAATGCTGCTCTAAATGGGAGGTAAATTTCTTCTAAAGCTAAATATTGGCCAGAGACC-GATAGCGCACAAGTAGAGTGATCGAAAGATGAAAAGCACTTTGAAAAGAGGGTTAAATAGCACGTGAAATTGTTGAAAGGGAAGCG-TTTGCGACCAGACCTTTTCCTGGCGGATCATCCGGT-GTTC-TCACCGGTGCACTTCGCC-AGGTT-GAGGCCAGCATCGGTTTTCGTAGGGGGATAAAAGCCTGAGGAACGTAGCTCCCTCGGGAGTGTT-ATAGCCCCTCGCATAATACCTTTACGGGGACCGAGGACCGCGCCTTCGGGCAAGGATGCTGGCATAATGGTTGTCAACGACCCGTCTTGAAACACGGACCAAGGAGTCGAACATTTGTGCGAGTGTTTGGGTGTTAAACCCTCACGCGTAATGAAAGTGAACGGAGGTGAGAGCCCCTT-GCGGGGTGCATCATCGACCGATCCTGATGTCTTCGGATGGATTTGAGTAAGAGCATAACTGTTCGGACCCGAAAGATGGTGAACTATGCGTGGATAGGGTGAAGCCAGAGGAAACTCTGGTGGAGGCTCGCAGCGGTTCTGACGTGCAAATCGATCGTCAAATCTGCGCATGGGGGCGA-AAGACTTATCGAACCATCTAGTAGCTGGTTACCGCCGAAGTTTCCCTCAGGATAGCAGTGTTGTTCTTCAGTTTTATGAGGTAAAGCGAATGATTAGGGACTCGGGGGCGCTTTTTAGCCTTCATCCATTCTCAAACTTTAAATATGTAAGAAGCCCTTGTTACTTAATTGAACGTGGGCATTCGAA----------------------------------------------------------------------------------------------------------------------------------------------------------------------------------------------------------------------------------------------------------------------------------------------------------------------------------------------------------------------------------------------AGCAAGGCAAGCAGTTCAACATTGCCCTAGCCGTGAAGTCAAACATTATTACGAGCGGACTGAAATATTCCCTCGCTACCGGGAATTGGGGTGACCAGAAAAAGGCCATGAGCTCTACCGCCGGTGTTTCACAGGTGCTAAACCGATACACCTTCGCATCTACCCTATCACATTTGCGAAGAACGAATACCCCTGTTGGTCGAGACGGCAAACTTGCCAAACCACGGCAGCTTCACAATACTCACTGGGGTCTTGTCTGCCCGGCCGAGACCCCCGAAGGTCAGGCTTGTGGTCTAGTCAAAAACCTATCCCTCATGTGCTCTATCAGCGTCGGCACATCGACAGAGCCTATTATAGATTATATGATTCTACGCAATATGGAAGTGTTAGAAGAATATGATCATCATAGGTATCCCAACGCCACCAAGGTGTTTCTCAATGGCGCATGGATTGGCGTTCATCAGGACCCTAAGGCGCTCGTGAAAGATGTGCAAGAATTGCGCCGGACGAATCAGATCCCAGCCGAAGTATCCCTCATTCGAGATATTCGTGACCGCGAGTTCAAAATTTTCTCCGACGCCGGCCGTGTGATGCGGCCCTTGTTCGTAGTCGAACAAGAGGATGATTCCGACAAGGGTATCGAGAAGGGCACGCTGGTCTTGACCAAAGACATGGTCCGGAGACTTGAGATTGACCAAACCCTCGCACCCGGAAGTGACGAGTACTTCGGATGGCAAGGCCTGGTCAATGCTGGTGTCATCGAATATATGGATGCTGAGGAAGAGGAGACTGCCATGATTTGCATGACTCCCGAGGACCTAGAGAGTTACCGATGCATCAAGTTAGGTTTGCCGGATCCTTTCAACAGGGACGATGTCTTCGCCCCGAACAAGCGGCTGAAGACGAAGATAAATCCGACAACCCACATGTACACTCATTGTGAAATTCACCCCAGCATGCTTCTCGGCATTTGTGCCAGCATCATCCCCTTCCCCGATCATAACCAAGTAAGTACCCCTGCG--------------------------------------------------------------------------------------------------------------------------------------------TCAAGCTCGGTCGATATTC-GCTGCCCCAAGCCAGGACGCGTCCCAGCTGCAATGCTTCTTGACCTCCGCCTCTCCACATCCGCA--CAACCATCATCTGCAGTGGACGATGTGGTGGCGACCAATAGCTTACAGCTTGATTCAACCGGCCAACTTGTCT------AGCAAAATGTTTCATGAAAACCAGGCTAACCGCGTTCT-TCCCATCTCCAGGTTCACCTCCAAACCGGCCAATGCGTAAGT-GCTCTACGATCCTCGATGACGACGTCTAGAATCTCCCAAGGCTCACATTGCATGACCAGGGTAACCAAATCGGTGCTGCTTTCTGGCAACAAATCTCTGGCGAGCACGGTCTCGATGGCAGTGGCGTGTATGTCTATGT-CTACGTCTATGGC-AGCCGTG-----AAGAACGACGACGCAATAGCCGACTAACCATCACGGAACAGGTACAATGGAACCTCTGAGCTCCAGCTCGAGCGCATGAGTGTTTACTTCAACGAGGTACGCAACCCTACCGCGTCATGTTGGTCCCGTGCAACCAACGTTTTAACATG---AAATTTCTAGGGTGCCGGAAACAAGTATGTCCCTCGCGCCGTCCTTGTCGATTTGGAGCCCGGCACCATGGACGCCGTCCGCGCTGGTCCCTTCGGTCAGCTCTTCCGACCCGACAACTTCGTCTTCGGCCAGTCTGGTGCTGGCAACAACTGGGCCAAGGGTCACTACACCGAGGGTGCTGAGCTTGTCGACACCGTTCTCGATGTCGTTCGTCGCGAGGCCGAGGGCTGCGACTGCCTCCAGGGTTTCCAAATCACCCACTCGCTCGGTGGCGGCACCGGTGCTGGTATGGGTACACTGCTGATCTCCAAGATCCGCGAGGAGTTCCCTGACCGCATGATGGCCACCTTCTCCGTCATGCCCTCGCCCAAGGTTTCGGACACCGTCGTCGAGCCTTACAATGCCACGCTCTCCGTCCACCAGTTGGTCGAGAACTCCGATGAGACCTTTTGCATTGATAACGAGGCTCTGTACGATATCTGCATGCGCACCTTGAAGCTATCCAACCCATCATACGGTGACTTGAACCACCTTGTCTCCGCTGTCATGTCTGGCGTAACCACCTGCCTGCGTTTCCCCGGTCAGCTTAACTCTGATCTGCGCAAGTTGGCCGTGAACATGGTGCCCTTCCCGCGTCTGCACTTCTTCATGGTCGGCTTTGCTCCTCTCACCAGCCGTGGCGCTTACTCTTTCCGCGCCGTCACCGTGGCCGAGCTGACCCAGCAAATGTTTGACCCCAAGAACATGATGGCCGCCGCCGACTTCCGTAACGGTCGCTACCTCACATGCTCTGCTATTTTGTAAGAACTCGCTCTCGTACCTTT--CCACACAGCCAATTGCTAAT---------------------------------------------------------------------------------------------------------------------
504                            -ATTACAGAGTTTATTATAACTCCTAAACCCATGTGAACCTACCTTCTGTTGCCTCGGCAGGCAAGTCGCTACCCTATAGGACCCTATCTTGTAGGTCCTATCCGGTAGAGGCGGTACTACCTGCCGGTGGACTGAAAAATTCTGTTTAATATGGTATTCTGAATCATTATATGATTAAGTTAAAACTTTCAACAACGGATCTCTTGGTTCTGGCATCGATGAAGAACGCAGCGAAATGCGATAAGTAATGTGAATTGCAGAATTTAGTGAATCATCGAATCTTTGAACGCACATTGCGCCCATTAGTATTCTAGTGGGCATGCCTGTTCGAGCGTCATTTCAACCCTTAAGCCTTGGTTGCTTAGTGTTGGAAGCCTACCGCCTATGCTGTAGCTTCTTAAAGTTAGTGGCGGAGTCGGTTCATACTCTAGGCGTAGTAAAGATATTCTCGCCTGTAGATGAGCCGGTCCCCTGCCGTAAAACCCCCTATTTTTTATAAGGTTGACCTCGGATCAGGTAGGAATACCCGCTGAACTTAAGCACAACAGCTCAAATTTGAAATCTGGCCTTC--GGGTCCGAGTTGTAATTTGCAGAGGATGCTTTTGGCGCGGTGCCTTCCGAGTTCCCTGGAATGGGACGCCTTAGAGGGTGAGAGCCCCGTACGGTTGGACACTAAGCCTCTGTAAAGCTCCTTCGACGAGTCGAGTAGTTTGGGAATGCTGCTCTAAATGGGAGGTAAATTTCTTCTAAAGCTAAATATTGGCCAGAGACC-GATAGCGCACAAGTAGAGTGATCGAAAGATGAAAAGCACTTTGAAAAGAGGGTTAAATAGCACGTGAAATTGTTGAAAGGGAAGCG-TTTGCGACCAGACCTTTTCTTGGCGGATCATCCGGT-GTTC-TCACCGGTGCACTTCGCC-AGGCT-GAGGCCAGCATCGGTTTTTGTAGGGGGATAAAAGCCTGGGGAACGTAGCTCCCTCGGGAGTGTT-ATAGCCCCTCGCATAATACCTTTACAGGGACCGAGGACCGCGCCTTCGGGCAAGGATGCTGGCATAATGGTTGTCAACGACCCGTCTTGAAACACGGACCAAGGAGTCGAACATTTGTGCAAGTGTTTGGGTGTTAAACCCTCACGCGTAATGAAAGTGAACGGAGGTGAGAGCCCTTT-ACGGGGTGCATCATCGACCGATCCTGATGTCTTCGGATGGATTTGAGTAAGAGCATAACTGTTCGGACCCGAAAGATGGTGAACTATGCGTGGATAGGGTGAAGCCAGAGGAAACTCTGGTGGAGGCTCGCAGCGGTTCTGACGTGCAAATCGATCGTCAAATCTGCGCATGGGGGCGA-AAGACTTATCGAACCATCTAGTAGCTGGTTACCGCCGAAGTTTCCCTCAGGATAGCAGTGTTGTTCTTCAGTTTTATGAGGTAAAGCGAATGATTAGGGACTCGGGGGCGCTTTTTAGCCTTCATCCATTCTCAAACTTTAAATATGTAAGAAGCCCTTGTTACTTAATTGAACGTGGGCATTCGAATGTACCAACACTAGTGGGCCATTTTTGGTAAGCAGAACTGGCGATGCGGGATGAACCGAACGCGGGGTTAAGGTGCCGGAGTGGACGCTCATCAGACACCACAAAAGGTGTTAGCACATTTAGACAATAGGACGGTGGCCATGGAAGTCGGAATCCGCTAAGGACTGTGTAACAACTCACCTATCGAATGTGCTAGCCCTGAAAATGGATGGCGCTCAAGCGTCCCACCTAT--------------------------------------------------------------------------------------------------------------------------------------------------------------------------------------------------------------------------------------------------------------------------------------------------------------TTCGCATCTACCCTATCACATCTGCGAAGAACGAATACCCCTGTTGGTCGAGACGGCAAACTTGCCAAACCACGGCAGCTTCACAATACCCACTGGGGTCTTGTCTGCCCGGCCGAGACCCCCGAAGGACAGGCTTGTGGTCTAGTCAAAAACCTATCCCTCATGTGCTCTATCAGCGTCGGCACATCGACAGAGCCTATTATAGATTATATGATTCTACGCAATATGGAAGTGTTAGAAGAATATGATCATCATAGGTATCCCAACGCCACCAAGGTGTTTCTCAATGGCGCATGGATTGGCGTTCATCAGGACCCTAAGGCGCTCGTGAAAGATGTGCAGGAATTGCGCCGGACGAATCAGATCCCAGCCGAAGTATCCCTCATTCGAGATATTCGTGACCGCGAGTTCAAAATTTTCTCCGACGCCGGCCGTGTCATGCGGCCCTTGTTTGTGGTCGAACAAGAGGATGACTCCGACAAGGGTGTCGAGAAGGGCACGCTGGTCTTAACCAAAGACATGGTCCGGAGACTTGAGATTGACCAAACCCTCGCACCCGGAAGTGATGAGTACTTCGGATGGCAAGGCCTGGTCAATGCTGGTGTCATCGAATATATGGATGCCGAGGAAGAGGAGACTGCCATGATTTGCATGACTCCCGAGGACCTAGAGAGTTACCGATGCATCAAGTTAGGTTTGCCGGATCCTTTCAACAGGGACGATGTCTTCGCCCCGAACAAGCGGCTGAAGACGAAGATAAATCCGACAACCCACATGTACACCCATTGTGAAATCCACCCCAGCATGCTTCTCGGCATTTGTGCCAGCATCATCCCCTTCCCCGATCATAACCAGGTAAGTACCCCTGCGATCCC-------------------------------------------------------------------------------------------------------------------------------------------GCTCGTTCGATATTC-GCTGCCCCAAGCCAGGACGCGTCCCAGCTGCAATGCTTCTTGACCTTCGCCTCTCCACATCCACA--CAACCATCATCTGCCATGGGTGATATGGTGGCGACCGATAGCTTACGGCTTGATTCAACCTGCCAAGTTGTCT------AGCAAAATGTTTCATGAAAACCAGGCTAACCGCGCTCT-TCCCATCTCCAGGTTCACCTCCAAACCGGCCAATGCGTAAGT-GCTCTACGATCCTCGATGACGACGTCTAGAATCT-CCAAGGCTCACATTGCATGAACAGGGTAACCAAATCGGTGCTGCTTTCTGGCAACAAATCTCTGGCGAGCACGGTCTCGATGGCAGTGGCGTGTATGTC-------------TATAGC-AGCCGTG-----AAGAACGACGACGCAATGGCCGACTAACCATCACGGAACAGGTACAATGGAACCTCTGAGCTCCAGCTCGAGCGCATGAGCGTTTACTTCAACGAGGTACGCAACCCTATCGCGTCATGTTTGTCCTGTGCAACCAACGTTTTAACATG---AGCTTTCTAGGGTGCCGGTAACAAGTATGTCCCTCGCGCCGTCCTCGTCGATTTGGAGCCCGGCACCATGGACGCTGTCCGCGCTGGTCCCTTCGGTCAGCTCTTCCGACCCGACAACTTCGTCTTCGGCCAGTCTGGTGCTGGCAACAACTGGGCCAAGGGTCACTACACCGAGGGTGCTGAGCTTGTCGACACCGTTCTCGATGTCGTTCGTCGCGAGGCCGAGGGCTGCGACTGCCTCCAGGGTTTCCAAATCACCCACTCGCTCGGTGGCGGTACCGGTGCCGGTATGGGTACTCTGCTGATCTCCAAGATCCGCGAGGAGTTCCCTGACCGCATGATGGCCACCTTCTCCGTCATGCCCTCGCCCAAGGTTTCGGACACCGTCGTCGAGCCTTATAATGCCACGCTCTCCGTCCATCAGTTGGTCGAGAACTCCGATGAGACCTTTTGCATTGATAACGAGGCTCTGTACGATATCTGCATGCGCACCTTGAAGCTATCTAACCCATCATACGGTGACTTGAACCACCTTGTCTCCGCTGTCATGTCTGGCGTAACCACCTGCCTGCGTTTCCCCGGTCAGCTTAACTCTGATCTGCGCAAGTTGGCCGTGAACATGGTGCCCTTCCCGCGTCTGCACTTCTTCATGGTCGGCTTTGCTCCTCTCACCAGCCGTGGCGCTTACTCTTTCCGCGCCGTCACCGTGGCCGAGCTGACCCAGCAAATGTTTGACCCCAAGAACATGATGGCCGCCGCCGACTTCCGTAACGGACGCTACCTCACATGCTCTGCTATTTTGTAAGAACTCGCTCTCGTATCTTT--CCACGCAGCCAATTGCTAATTTGATGCGTTTTTCAGCCGTGGCAAGGTCTCCATGAAAGAGG---------------------------------------------------------------------------
Kretzschmaria_neocaledonica    CATTAAAGAGTTGATTAAAACTCCTAAACCCATGTGAACCTACTCTTTGTTGCCTCGGCAGGCAGGTT----------------------------------------------ACACTGCCTGCCGGTGGCCTAGAAAATTCTGTTTAATATTATATTCTGATGAGTATAGAAAATAAATTAAAACTTTCAACAACGGATCTCTTGGTTCTGGCATCGATGAAGAACGCAGCGAAATGCGATAAGTAATGTGAATTGCAGAATTTAGTGAATCATCGAATCTTTGAACGCACATTGCGCCCATTAGTATTCTAGTGGGCATGCCTGTTCGAGCGTCATTTCAACCCTTAAGCCTCTGTTGCTTAGTGTTGGGAGCCTACAGCTCTCGCTGTAGCTCCTCAAAATTAGTGGCGGAGTCGGTTCATACTCTAGGCGTAGTAAATTTATTCTCGTCTATAGATAAGCCGGCTCTTTGCCGTAAAACCCCCTATTCTTTATAAGGTTGACCTCGGATCAGGTAGGAATACCCGCTGAACTTAAGCA---------------------------------------------------------------------------------------------------------------------------------------------------------------------------------------------------------------------------------------------------------------------------------------------------------------------------------------------------------------------------------------------------------------------------------------------------------------------------------------------------------------------------------------------------------------------------------------------------------------------------------------------------------------------------------------------------------------------------------------------------------------------------------------------------------------------------------------------------------------------------------------------------------------------------------------------------------------------------------------------------------------------------------------------------------------------------------------------------------------------------------------------------------------------------------------------------------------------------------------------------------------------------------------------------------------------------GGTAAGAAACGATTAGACCTTGCAGGACCTCTTTTGGCCAAGCTCTTCCGTAACATAGTTCGTCGGATGACTCAGGAGGTTTTGTCGCACCTGAAGCGAAGTATCGAGCAAGGCAAGCAGTTCAACATTGCCCTAGCCGTGAAGTCAAACATCATTACGAGCGGACTGAAATATTCCCTGGCTACCGGGAATTGGGGTGATCAGAAAAAGGCCATGAGCTCTACCGCCGGTGTTTCACAGGTCCTAAACCGATACACCTTCGCATCTACCCTATCACATTTGCGAAGAACGAATACCCCTGTTGGTCGAGACGGCAAACTTGCCAAACCACGGCAGCTTCATAATACCCACTGGGGTCTTGTCTGCCCAGCTGAGACCCCCGAAGGTCAGGCTTGTGGTCTAGTCAAAAATCTATCCCTCATGTGCTCTATCAGCGTCGGTACATCAACGGAACCCATTATAGATTATATGATTCTACGCAATATGGAGGTCTTGGAAGAGTATGATCATCATAGGTATCCCAACGCTACCAAGGTGTTTCTCAATGGCGCATGGATTGGCGTTCACCAGGATCCTAAGGCGCTTGTGAAAGACGTGCAAGAATTGCGCCGGACGAATCAGATCCCAGCCGAAGTATCCCTCATTCGAGATATCCGTGACCGCGAGTTCAAGATTTTCTCCGACGCTGGGCGTGTCATGCGGCCCTTGTTCGTGGTCGAACAAGAGGATGATCCTGAGAAGGGTATCGAGAAGGGCACGCTGGTATTAACCAAAGACATGGTCCGGAGACTTGAGATTGACCAGACCCTAGCACCTGGAAGTGATGAGTACTTCGGCTGGCAAGGCCTGGTCAATGCTGGTGTCATCGAATATATGGATGCCGAGGAAGAGGAGACTGCCATGATTTGCATGACTCCTGAGGACCTAGAAAGTTACCGATGCATCAAGCTAGGTTTGCCGGATCCTTTCAACAGGGACGATGTCTTCGCCCCGAACAAGCGGCTGAAGACAAAGATAAATCCGACAACCCACATGTACACTCATTGTGAAATTCACCCCAGCATGCTTCTTGGCATTTGTGCCAGCATCATCCCCTTCCCCGATCATAACCAGGTAAGTACCCCGGCGATACCATCCGTCCCAGTTGCTAATCCTACCGATAGTCGCCCCGAAATACGTACCAGTCCGCCAAACATGCGTGAGATTGTAAGTGCTCTGCCGTCTTCCCGTCTTCCACTCCCCCCCCTCTGTTTACTTTTC-AACCCAATCAAGCTCGGTCGACATTC-GCTGCCCCAAGCCAGGACGCGTCCCAACTGCAATGCTTCTTGGCCTTCGCCTCTCCACATCTGCA--CAGCCATCCTCTGCGGTGGACGATGTGGTGTCGACCGACAGCTTACAGCTTGATTCAACCTGCCAAATTGTCT------AGCAAAATATTGTTTGAAAAACAGGCTAACCGCGCTCT-TCCCCTCTCCAGGTTCACCTTCAAACCGGCCAATGCGTAAGTCGCTCTACGAT-CTCGATGACGACGTCTAGAATCACCCAAGGCTCACGTTGTATGACCAGGGTAACCAAATCGGTGCTGCTTTCTGGCAACAAATCTCTGGCGAGCACGGTCTCGATGGCAGTGGCGTGTATGTCTATGT-TCATATCCATGGC-AGCCGTG-----AAGAACGACGACGCAATGGCCGACTAACCATGACGGAACAGGTACAATGGAACCTCTGAGCTCCAGCTCGAGCGCATGAGTGTTTACTTCAACGAGGTACGCAGCCCTACCGCGTCATGTGGGTCCTGTGCAACCGACGTTCTAACATG---AAATTTCTAGGGTGCCGGTAACAAGTATGTCCCTCGCGCCGTCCTCGTCGATTTGGAGCCTGGCACCATGGACGCTGTCCGTGCTGGTCCCTTCGGTCAGCTCTTCCGACCCGACAACTTCGTCTTCGGCCAGTCTGGTGCTGGAAACAACTGGGCCAAGGGTCACTACACCGAGGGTGCTGAGCTTGTCGACAACGTTCTCGATGTCGTTCGTCGTGAGGCCGAGGGCTGCGACTGCCTCCAGGGTTTCCAAATCACCCACTCGCTCGGTGGTGGTACCGGTGCTGGTATGGGTACTCTGCTGATCTCCAAGATCCGCGAGGAGTTCCCTGACCGCATGATGGCCACCTTCTCCGTCATGCCCTCGCCCAAGGTTTCGGACACCGTCGTCGAGCCTTACAACGCCACGCTCTCCGTCCACCAGTTGGTCGAGAACTCCGATGAGACCTTTTGCATTGATAACGAGGCTCTGTACGATATCTGCATGCGCACCTTGAAGCTATCCAACCCTTCATATGGTGACTTGAATCACCTTGTCTCCGCTGTCATGTCTGGCGTGACCACCTGCCTGCGTTTCCCCGGTCAGCTTAACTCTGATCTGCGCAAGTTGGCCGTGAACATGGTGCCCTTCCCGCGTCTGCACTTCTTCATGGTCGGCTTTGCTCCGCTCACCAGCCGTGGCGCTTACTCTTTCCGCGCCGTCAGCGTGCCCGAGTTGACCCAGCAAATGTTTGACCCCAAGAACATGATGGCCGCCGCCGACTTCCGTAACGGTCGCTACCTCACATGCTCTGCTATTTTGTAAGAACCCGCTCTCGTCCCTTT--CCACACTGCCAATTGCTAATTTGACGCGTTTTTCAGCCGTGGTAAGGTCTCGATGAAGGAGGTAGAGGACCAGATGCGAAATGTTCAAAACAAGAACTCATCGTACTTCGTTGAGTGGATTCCCAACAACATCCAGA
Kretzschmaria_clavus           CATTAACGAGTTTATCATAACTCCCAAACCCATGTGAACTTACCTTCTGTTGCCTCGGCAGGCAGATCCTTACCCTGTAGTACCCTACCCGGGTAGACCTACGCGGTATGAGCGCTCCCGCCTGCCGGTGGACCATCAAACTCTGTTTAATCTGGTATTCTGATTATATATGGAAATAAGTTAAAACTTTCAACAACGGATCTCTTGGTTCTGGCATCGATGAAGAACGCAGCGAAATGCGATAAGTAATGTGAATTGCAGAATTTAGTGAATCATCGAATCTTTGAACGCACATTGCGCCCATTAGTATTCTAGTGGGCATGCCTGTTCGAGCGTCATTTCAACCCTTAAGCCTCTGTTGCTTAGTGTTGGGAGCCTACCGCTCTCGCTGTAGCTCCTCAAAGTTAGTGGCGGAGTCGGTTCACACTCTAGGCGTAGTAACTATTTTCTCGTCTATGGATGGGCCGGTCCCCTGCCGTAAAAAAAATTTATTTTATAAAGGTTGACCTCGGATCAGGTAGGAATACCCGCTGAACTTAAGCA---------------------------------------------------------------------------------------------------------------------------------------------------------------------------------------------------------------------------------------------------------------------------------------------------------------------------------------------------------------------------------------------------------------------------------------------------------------------------------------------------------------------------------------------------------------------------------------------------------------------------------------------------------------------------------------------------------------------------------------------------------------------------------------------------------------------------------------------------------------------------------------------------------------------------------------------------------------------------------------------------------------------------------------------------------------------------------------------------------------------------------------------------------------------------------------------------------------------------------------------------------------------------------------------------------------------------GGTAAGAAACGATTAGACCTCGCAGGACCTCTTTTGGCCAAACTCTTCCGCAACATAGTTCGTCGGATGACTCAGGAGGTCTTGTCGCACCTGAAGCGAAGTATCGAGCAAGGCAAGCAGTTCAATATTGCGCTAGCCGTCAAGTCAAACATCATTACGAGCGGACTGAAATATTCCCTCGCTACCGGCAATTGGGGTGACCAGAAAAAGGCCATGAGCTCTACCGCCGGGGTTTCACAGGTGCTGAACCGATACACCTTCGCATCCACCCTATCACATTTGCGAAGAACGAATACCCCTGTTGGTCGAGATGGCAAACTTGCCAAACCACGGCAGCTTCACAATACGCACTGGGGTCTTGTTTGTCCGGCCGAGACCCCCGAAGGTCAGGCCTGTGGTCTAGTCAAAAACTTATCCCTAATGTGCTCTATCAGCGTCGGTACATCGACAGAACCTATCATTGATTACATGATTCTACGCAATATGGAAGTGTTAGAAGAGTATGATCATCACAGGTATCCCAACGCTACCAAGGTGTTTCTCAACGGCGCATGGATTGGCGTGCACCAGGATCCTAAGGCGTTGGTGAAAGATGTGCAAGAATTGCGCCGGACGAATCAGATACCTGCCGAAGTATCCCTCATTCGAGATATTCGTGACCGGGAGTTCAAGATTTTCTCCGACGCCGGCCGTGTCATGCGGCCCTTGTTCGTGGTCGAACAAGAAGATGATCCTGAAAAGGGTATCGAGAAGGGCACGCTGGTCTTGACCAAAGACATGGTCCGGAGACTGGAGATTGACCAGACCCTCGCGCCCGGAAGTGATGAGTACTTTGGATGGCAAGGCCTGGTCAATGCTGGTGTCATTGAATATATGGATGCTGAGGAAGAGGAGACTGCCATGATCTGCATGACTCCCGAGGACCTAGAAAGCTACCGATGCATCAAGTTAGGTTTGCCGGATCCTTTCAACAGAGATGATGTCTTCGCCCCGAACAAGCGACTGAAGACGAAGATAAATCCGACAACCCACATGTACACTCATTGTGAAATTCATCCCAGCATGCTTCTTGGCATTTGTGCCAGTATCATCCCCTTCCCCGATCATAACCAGGTCAGTACCCCTGTGATCCCTTTCGTCGCAGTTGCTAATCCTGCTGATAGTCGCCCCGAAATACGTATCAGTCCGCCAAACATGCGTGAGATTGTAAGTG-CCTGCTGACC-CCAGTGGTCTT-----ACCCCTCTGTTTACTTTTC------------AATCTGCCGATATTCTGCTGCCCCAACGCAGAACGCGTCCTAACAGCAACGCTCC-TGATCTTCGCCTCTTGACATCCGCA--CACCCATCGTCTGCAGTGGATGATGTGGCGACGACCAAGAGCTTACAGCTTGATTCTACCTGCCAAGTTGTCT------AGCACAATACTTGATGAAAACCAGGCTAACCGCGCTCT-TCCCATCTACAGGTTCACCTCCAAACCGGCCAATGCGTAAGTCGCTCTGCGGCCCCCGATGACGACGTCTAGGATCTCCCGAGGCTCACATTGCATGACCAGGGTAACCAAGTCGGTGCTGCTTTCTGGCAACAGATTTCCGGCGAGCACGGTCTCGACGGCAGTGGCGTGTATGTC-------CATCTCTATGGC-ACCCGTG-----AAAAACGACGACACGGTGACGGACTAACCATGGCGGAACAGGTACAATGGAACCTCTGAGCTCCAGCTCGAGCGCATGAGCGTCTACTTCAACGAGGTACGCAGCCCTACCGCGTCATGTCAGTCCTGTGCAACCAACGTTTTAACATG---AAATTTCTAGGGTGCCGGTAACAAGTATGTCCCTCGCGCCGTCCTCGTCGATTTGGAGCCCGGCACCATGGACGCTGTCCGTGCTGGTCCCTTCGGTCAGCTCTTCCGACCCGACAACTTCGTCTTCGGCCAGTCTGGTGCTGGCAACAACTGGGCCAAGGGTCACTACACTGAGGGCGCTGAGCTTGTCGACAACGTTCTCGATGTTGTTCGTCGCGAGGCCGAGGGCTGTGACTGCCTCCAGGGTTTCCAAATCACCCACTCGCTCGGTGGCGGTACCGGTGCCGGTATGGGTACTCTGCTGATCTCCAAGATCCGCGAGGAGTTCCCTGACCGCATGATGGCCACCTTCTCCGTCATGCCCTCGCCCAAGGTTTCGGACACCGTCGTCGAGCCTTACAATGCCACGCTCTCCGTCCACCAGTTGGTCGAGAACTCAGATGAGACCTTCTGCATTGACAACGAGGCTCTTTACGATATCTGCATGCGCACCTTGAAGCTTTCTAACCCTTCATACGGTGACTTGAACCACCTTGTCTCAGCTGTCATGTCTGGCGTGACCACCTGCCTGCGTTTCCCCGGTCAGCTTAACTCTGATCTGCGCAAGTTGGCCGTGAACATGGTGCCCTTCCCACGTCTGCACTTCTTCATGGTTGGCTTTGCTCCTCTCACCAGCCGTGGCGCTTACTCTTTCCGCGCCGTCACCGTGCCCGAGCTCACCCAGCAAATGTTCGACTCCAAGAACATGATGGCCGCTGCTGACTTCCGTAACGGTCGCTACCTCACATGCTCGGCGATTTTGTAAGGATTCACTCTCGTACCTTT--CTACACCGTCAATTGCTAATTTGATACGCTCTTTAGCCGTGGCAAGGTCTCGATGAAGGAGGTTGAGGACCAGATGCGCAATGTTCAAAACAAGAACTCAGCGTACTTCGTTGAGTGGATTCCCAACAACATCCAGA
Kretzschmaria_lucidula         CATTAACGAGTTTATCATAACTCCTAAACCCATGTGAACTTACCTTCTGTTGCCTCGGCAGGCGGATCCCTACCCTGTAGTGCCCTACCCGGGTAGACCTACGCGGTACGAGCCTTCCCGCCTGCCGGTGGACCATTAAACTCTGTTTAATCTGGTATTCTGATCAATATGGAAAATAAGTTAAAACTTTCAACAACGGATCTCTTGGTTCTGGCATCGATGAAGAACGCAGCGAAATGCGATAAGTAATGTGAATTGCAGAATTTAGTGAATCATCGAATCTTTGAACGCACATTGCGCCCATTAGTATTCTAGTGGGCATGCCTGTTCGAGCGTCATTTCAACCCTTAAGCCTCTGTTGCTTAGTGTTGGGAGCCTACCGCTCTCGCTGTAGCTCCTCAAAGTTAGCGGCGGAGTCGGTTCACACTCTAGGCGTAGTAAATATTTTCTCGTCTACGGATGGACCGGTCCCCTGCCGTAAAAAATTACATTTATTAAAAGGTTGACCTCGGATCAGGTAGGAATACCCGCTGAACTTAAGCA---------------------------------------------------------------------------------------------------------------------------------------------------------------------------------------------------------------------------------------------------------------------------------------------------------------------------------------------------------------------------------------------------------------------------------------------------------------------------------------------------------------------------------------------------------------------------------------------------------------------------------------------------------------------------------------------------------------------------------------------------------------------------------------------------------------------------------------------------------------------------------------------------------------------------------------------------------------------------------------------------------------------------------------------------------------------------------------------------------------------------------------------------------------------------------------------------------------------------------------------------------------------------------------------------------------------------GGGAAGAAACGATTAGACCTCGCGGGACCTCTTTTGGCCAAGCTCTTCCGCAACATAGTTCGTCGGATGACTCAGGAGGTTTTGTCGCACCTGAAGCGAAGTATCGAGCAAGGCAAGCAGTTCAACATTGCGCTAGCCGTCAAGTCGAACATTATTACGAGCGGACTGAAATATTCCCTCGCTACCGGCAATTGGGGTGACCAGAAAAAGGCCATGAGCTCTACCGCCGGCGTTTCACAGGTGCTGAACCGATACACCTTCGCATCCACCCTATCACATTTGCGAAGAACAAATACCCCTGTTGGTCGAGATGGCAAACTTGCCAAACCACGGCAGCTTCACAATACGCACTGGGGTCTTGTTTGTCCGGCTGAGACCCCCGAAGGTCAGGCCTGTGGCCTAGTCAAAAACTTATCCCTAATGTGCTCCATCAGCGTCGGTACATCGACAGAACCTATCATTGATTACATGATTCTACGCAATATGGAAGTGTTAGAAGAGTATGATCATCACAGGTATCCCAACGCCACCAAGGTGTTTCTCAACGGCGCATGGATTGGCGTGCACCAGGATCCTAAGGCTCTGGTGAAAGATGTGCAAGAATTGCGCCGGACGAATCAGATACCTGCCGAAGTATCCCTCATTCGAGATATTCGTGACCGGGAGTTCAAGATTTTCTCCGACGCCGGCCGTGTCATGCGGCCCTTGTTCGTGGTCGAACAAGAGGATGATCCTGAAAAGGGTATCGAGAAGGGCACGCTGGTCTTGACCAAAGACATGGTCCGGAGACTGGAGATTGACCAGACCCTTGCGCCCGGAAGTGATGAGTACTTCGGATGGCAAGGCCTGGTCAATGCTGGTGTCATTGAATATATGGATGCTGAGGAAGAGGAGACTGCCATGATCTGCATGACTCCCGAGGACCTAGAAAGCTACCGATGCATCAAGTTAGGTTTGCCGGATCCTTTCAACAGAGATGATGTCTTCGCTCCGAACAAGCGGCTGAAGACCAAGATAAATCCGACAACCCACATGTACACTCATTGTGAAATTCATCCCAGCATGCTTCTTGGCATTTGTGCCAGTATCATCCCCTTCCCCGATCATAACCAGGTCAGTACCCCTGTGATCCCTTTCGTCGCAGTTGCTAATCCTACTGATAGTCGCCCCGAAATACGTATCAGTCCGCCAAACATGCGTGAGATTGTAAGTGCCCTGCCGACC-CCAGCGGTCTT------CCCCTCTGTTTACTTTTTCAACCCAATCAAGATCTGTCGATATTCTGCTGCCCCAACCCAGGACGCGTCCCAACAGCACCGCTTC-TGACCTTCGCCTCTCGGCGTCCGCA--CAACCATCGTCTGCAGTGGACGATGTGGTGGCGACCAAGAGCTTACGGCTTGATTCCGCCTGCCAAGTTGTCT------AGCACAATATTTGATGAAAACCAGGCTAACCGCGCTCT-TCCCCTCTACAGGTTCACCTCCAAACCGGCCAATGCGTAAGTCGCTCTGCGGCCCCCGATGACGACGTCTAGACTCTCCCGAGGCTCACATTACATAACCAGGGTAACCAAGTCGGTGCTGCTTTCTGGCAACAGATTTCCGGCGAGCACGGTCTCGATGGCAGTGGCGTGTATGTC-------CATCTCTATGGC-ACCCGTG-----AAAAACGACGACACAATGACCGACTAACCATGGTGGAACAGGTACAATGGAACCTCTGAGCTCCAGCTCGAGCGCATGAGCGTCTACTTCAACGAGGTACGCAGCCCTCCCGCGTCATGTTGGTCCCATGCAACCAACGTTTTAACATG---ACATTTCTAGGGTGCCGGTAACAAGTATGTCCCTCGTGCCGTCCTCGTCGATTTGGAGCCTGGCACCATGGACGCTGTCCGTGCTGGTCCCTTCGGTCAGCTCTTCCGACCCGACAACTTCGTCTTCGGCCAGTCTGGTGCTGGCAACAACTGGGCCAAGGGTCACTACACTGAGGGTGCTGAGCTTGTCGACAACGTTCTCGACGTTGTTCGTCGCGAGGCCGAGGGCTGCGACTGCCTCCAGGGCTTCCAAATCACCCACTCGCTCGGTGGCGGCACCGGTGCCGGTATGGGTACTCTGCTGATCTCCAAGATCCGCGAGGAGTTCCCTGACCGCATGATGGCCACCTTCTCCGTCATGCCCTCGCCCAAGGTTTCGGACACCGTCGTCGAGCCTTACAATGCCACGCTCTCCGTCCACCAGTTGGTCGAGAACTCAGATGAGACCTTCTGCATTGATAACGAGGCTCTCTACGATATCTGCATGCGCACCTTGAAGCTCTCCAACCCTTCATACGGTGACTTGAACCACCTTGTCTCAGCTGTCATGTCTGGCGTGACCACCTGCCTGCGTTTCCCCGGTCAGCTTAACTCTGATCTGCGCAAGTTGGCCGTGAACATGGTGCCCTTCCCACGTCTGCACTTCTTCATGGTCGGCTTTGCTCCTCTCACCAGCCGTGGCGCTTACTCTTTCCGCGCCGTCACCGTGCCCGAGCTGACCCAGCAAATGTTCGACTCCAAGAACATGATGGCCGCTGCTGACTTCCGTAACGGTCGCTACCTCACATGCTCTGCTATTTTGTAAGGACTCACTCTTGTACCTTT--CTACACAGTCAATTGCTAATCTGATACGCTTTTTAGCCGTGGCAAGGTCTCGATGAAGGAGGTTGAGGACCAGATGCGCAATGTTCAAAACAAGAACTCAGCGTACTTCGTTGAGTGGATTCCCAACAACATCCAGA
Kretzschmaria_guyanensis       CATTAAAGAGTTTAAAAAAACTCCCAAACCCATGTGAACTTACCTTCTGTTGCTTCGGCAGGTCGCCTGCTACCCCGTGAGGTCCTACCCGGTAGGGCCTACCCGGGAGGCGCGTTGCAGCCTGCCGGTGGCCCATCAAATTCTGCTTACTGTGGTATTCTGAACGTATAACGAAATGAGTTAAAACTTTTAACAACGGATCTCTTGGTTCTGGCATCGATGAAGAACGCAGCGAAATGCGATAAGTAATGTGAATTGCAGAATTCAGTGAATCATCGAATCTTTGAACGCACATTGCGCCCATTAGTATTCTAGTGGGCATGCCTGTTCGAGCGTCATTTCAACCCTTAAGCCTCTGTTGCTTAGTGTTGGGAGCCTACAGCAGCGCCTGTAGCTCCTGAAAAGTAGTGGCGGAGTCGGTTCACACTCTAGACGTAGTAGATTCTATCTCGCCTATGGATGAGCCGGCCTCTTGCCGTAAAACCCCCCCATTCTTACAAGGTTGACCTCGGATCAGGTAGGAATACCCGCTGAACTTAAGCA---------------------------------------------------------------------------------------------------------------------------------------------------------------------------------------------------------------------------------------------------------------------------------------------------------------------------------------------------------------------------------------------------------------------------------------------------------------------------------------------------------------------------------------------------------------------------------------------------------------------------------------------------------------------------------------------------------------------------------------------------------------------------------------------------------------------------------------------------------------------------------------------------------------------------------------------------------------------------------------------------------------------------------------------------------------------------------------------------------------------------------------------------------------------------------------------------------------------------------------------------------------------------------------------------------------------------GGTAAGAAACGATTAGACCTCGCTGGACCTCTTCTGGCCAAGCTCTTCCGCAACATAGTTCGTCGGATGACCCAAGAGGTTTTGTCGCACCTGAAGCGAAGTATCGAGCAAGGCAAGCAGTTCAACATTGCCCTAGCCGTGAAATCAAATATTATCACTAGTGGACTGAAATATTCTCTCGCTACCGGCAATTGGGGTGACCAGAAAAAGGCCATGAGCTCTACCGCCGGTGTCTCGCAGGTGCTGAACCGATACACCTTCGCATCTACCCTATCTCATTTGCGAAGAACAAATACCCCTGTCGGTCGAGATGGCAAGCTTGCCAAACCACGACAGCTTCACAACACTCACTGGGGTCTTGTCTGCCCGGCCGAGACTCCCGAAGGTCAGGCTTGTGGTTTGGTCAAAAACCTATCGCTCATGTGCTCTATCAGTGTCGGTACGTCGACGGAACCTATTATTGATTATATGATTCTGCGCAATATGGAAGTGTTGGAAGAATACGATCATCATAGGTATCCCAACGCCACCAAGGTCTTCCTAAATGGTGCATGGATTGGCGTTCACCAGGATCCTAAGGCTCTCGTGAAGGACGTGCAAGAATTGCGCCGAACAAATCAGATCCCGGCTGAAGTATCCCTGATTCGAGATATTCGTGACCGTGAGTTCAAAATTTTCTCCGACGCTGGCCGTGTTATGCGACCCTTGTACGTGGTCGAACAAGAGGATGACCCTGAGAAGGGTGCCGAGAAGGGTACGCTGGTCTTGACTAAAGACATGGTCCGGCGACTTGAGATTGACCAGACCCTCCCACCTGGAAGTGACGAGTACTTCGGATGGCAAGGTCTGGTCAATGCTGGTGTTATCGAATACATGGACGCCGAGGAAGAGGAGACGGCCATGATTTGCATGACTCCCGAGGATCTAGAAAGTTTCCGATGTTCCAAGTTGGGTTTGCCAGATCCGCACAACCGGGACGATGTTTTCGCCCCGAACAAACGGCTGAAGACGAGGATAAATCCTACAACCCACATGTACACTCACTGCGAAATTCACCCGAGCATGCTTCTTGGCATTTGTGCCAGCATCATCCCTTTCCCCGATCATAACCAGGTAAGTACCCCTGCGGTTCCTTTCTTTGCAGTTGCTAATCCTAATTATAGTCGCCCCGAAATACGTACCAGTCCGCCAAACATGCGTGAGATTGTAAGTGCTCTCCCGTCTTTCAGTCGTCTT---CCCCTCCTCTGTTTACTTTTC-AACCCAATC-AGCTGTGTTGGTATTCTGCAACCTTGGGCCAGGACGCGTCCCAGCTACAATCCTCCTTGACCTTAGCATCCCCATATTTGCG--TGAGCATCATGTGCGGTGGAGGATAGGGCAGCCACCGATAGCACATGCTTGGATTCAGCCTGCCCAGTTGCCT------AGCAAAATATTTCACGAAAACTAGACTGACCATGCTCT-TCCGACCTGCAGGTTCACCTCCAAACCGGTCAATGCGTAAGTCGCTCTGCGATCATTGATGCCGACGTCTAGCATCTCCCAAGGCTCACATAGCATGATCAGGGTAACCAAATCGGTGCCGCTTTCTGGCAACAAATTTCTGGCGAGCACGGTCTCGATGGCAGCGGCGTGTATGTCCATGTCCCATGGCTATGGC-GGCCGTG-----AACAACCATGACGGGATGGGCGACTGACAATCATGGAACAGGTACAATGGAACCTCTGAGCTCCAGCTCGAGCGCATGAGCGTTTACTTCAACGAGGTACGCAGCCCTGCCGACTCATGTTGCTCCCGTGCAACCAACCTTCTAACGCG---AGTTTTCTAGGGTGCCGGTAACAAGTATGTCCCTCGCGCCGTCCTCGTCGATTTGGAGCCCGGCACCATGGACGCTGTCCGTGCCGGTCCCTTCGGCCAGCTCTTCCGACCCGACAACTTTGTCTTCGGCCAGTCTGGTGCTGGCAACAACTGGGCCAAGGGTCACTACACTGAGGGTGCTGAGCTTGTCGACCAGGTCCTGGATGTCGTTCGTCGCGAGGCTGAGGGCTGCGACTGCCTCCAGGGTTTCCAAATCACCCACTCGCTCGGTGGTGGTACCGGTGCCGGTATGGGTACTCTGTTGATCTCCAAGATTCGCGAGGAATTCCCCGACCGTATGATGGCCACCTTCTCTGTCATGCCCTCTCCCAAGGTTTCGGACACCGTCGTCGAGCCTTACAACGCCACCCTCTCCGTCCACCAGTTGGTCGAGAACTCCGATGAAACCTTCTGCATTGATAACGAGGCGCTGTACGATATCTGCATGCGCACCTTGAAGCTATCCAACCCTTCATACGGTGACTTGAACCACCTTGTCTCCGCTGTCATGTCCGGCGTGACCACCTGCCTGCGTTTCCCCGGTCAGCTTAACTCTGATCTGCGCAAGTTGGCCGTGAACATGGTGCCCTTCCCTCGTCTGCACTTCTTCATGGTCGGCTTTGCTCCCCTCACCAGCCGAGGCGCCCACTCCTTCCGCGCCGTCACCGTGCCCGAGTTGACCCAGCAGATGTTTGACCCCAAGAACATGATGGCCGCCGCCGACTTCCGTAACGGTCGTTACCTCACATGCTCTGCCATTTTGTAAGACTTTTCTCGCGTGCCCTT--CCAAGTAACCAATTGCTAACGTGATACGTTTCACAGCCGTGGCAAGGTCTCCATGAAGGAGGTTGAGGACCAGATGCGAAATGTTCAAAACAAAAACTCATCTTACTTCGTCGAGTGGATTCCCAACAACATCCAGA
Kretzschmaria_megalospora      CATTAAAGAGTTGAATATAACTCCCAAACCCCTGTGAACGTACCTTCTGTTGCCTCGGCAGGTCGCCT-------------CCGCTACCCTGT-----------CGAGGGGGCGGTATAGCCTGCCGGTGGAGAGATAAATTCTGTTTAGTATGGATTTCTGAATAGTTAACGAACTGAGTTAAAACTTTTAACAACGGATCTCTTGGTTCTGGCATCGATGAAGAACGCAGCGAAATGCGATAAGTAATGTGAATTGCAGAATTCAGTGAATCATCGAATCTTTGAACGCACATTGCGCCCATTAGTATTCTAGTGGGCATGCCTGTTCGAGCGTCATTTCAACCCTTAAGCCTCTGTTGCTTAGTGTTGGGGGCCTACAG--CTCGCTGTAGCTCCTGAAAGTTAGTGGCGGAGTCGGTTCACGCTCTAGACGTAGTAGATTTTATCTCGCCTATAGTTGAGCCGGCCTCTTGCCGTAAAACCCCCTTTATTTTACAAGGTTGACCTCGGATCAGGTAGGAATACCCGCTGAACTTAAGCA---------------------------------------------------------------------------------------------------------------------------------------------------------------------------------------------------------------------------------------------------------------------------------------------------------------------------------------------------------------------------------------------------------------------------------------------------------------------------------------------------------------------------------------------------------------------------------------------------------------------------------------------------------------------------------------------------------------------------------------------------------------------------------------------------------------------------------------------------------------------------------------------------------------------------------------------------------------------------------------------------------------------------------------------------------------------------------------------------------------------------------------------------------------------------------------------------------------------------------------------------------------------------------------------------------------------------GGTAAGAAACGATTAGACCTCGCAGGACCTCTTCTGGCCAAGCTCTTCCGCAACATAGTTCGTCGGATGACCCAGGAGGTTTTGTCGCACCTGAAGCGAAGCATCGAGCAAGGCAAACAGTTCAACATTGCCCTAGCCGTGAAGTCGAATATTATCACGAGCGGACTGAAATATTCTCTCGCCACTGGCAATTGGGGTGACCAGAAAAAGGCCATGAGCTCTACCGCTGGTGTTTCGCAGGTCTTGAACCGATACACGTTCGCGTCTACCCTATCTCATTTGCGAAGAACCAATACTCCTGTCGGTCGAGATGGCAAGCTTGCCAAACCACGGCAGCTTCACAACACTCACTGGGGTCTTGTCTGCCCGGCCGAGACCCCCGAAGGTCAGGCTTGTGGTCTGGTCAAAAACCTATCGCTTATGTGCTCGATCAGTGTCGGTACGTCGACGGAGCCCATTATTGATTATATGATTCTACGCAACATGGAAGTATTGGAAGAATACGACCATCATAGGTACCCCCACGCTACCAAGGTCTTCCTTAATGGGGCATGGATTGGTGTGCACCAGGATCCTAAGGCTCTCGTGAAGGACGTGCAAGAATTGCGCCGAACAAACCAGATCCCTGCTGAAGTATCCCTGATTCGAGATATTCGCGACCGTGAGTTCAAAATTTTCTCCGACGCCGGTCGTGTCATGCGACCCTTGTATGTGGTCGAACAAGAGGATGATCCCGAGAAGGGTGCCGAGAAGGGCACGCTGGTCTTAACTAAAGATATGGTGCGGCGACTTGAGATTGACCAGACCCTCCCACCTGGAAGTGACGAGTACTTCGGATGGCAAGGTCTGGTCAATGCTGGTGTCATCGAATATATGGATGCTGAGGAAGAGGAGACCGCCATGATTTGCATGACTCCTGAGGATCTAGAAAGTTTCCGATGTTCCAAGCTGGGTTTGCCGGATCCGTTCAACCGAGACGATGTTTTCGCCCCAAACAAACGGCTGAAGACGAAGATAAATCCAACAACTCACATGTACACTCATTGCGAAATTCACCCGAGCATGCTTCTTGGCATTTGTGCTAGCATCATCCCTTTCCCCGATCATAACCAAGTAAGTGCCCCTGCGGTTCCTTTCGTTACAGTTGCTAATCCCGATTATAGTCACCCCGTAATACGTACCAGTCCGCCAAACATGCGTGAGATTGTAAGTACTCTCCCGTCTTTCAGTCGTCTTTTCCCCTCCCTCTGTTTACTTCT-CGACCCAATC-AGCTGTGCCGGTATTCTGCAACCTTGGGTCAGGACGCGTCCTAGCTACAATTCCCCTTGACCTTAGCATCTCCATATTTAAA--TGAGCATCATCTGTGGTGGTGAATGTAGCAGCCACCGATAGCACCTAACTGGATTCAGCTTGCCCAGTTGCCT-----AAGCAAAATATTGCATGAAAACTA-GCTAACCACACTCT-TCCCACCTGCAGGTTCACCTCCAAACCGGTCAATGCGTAAGTCGCTCTGCGATT---GATGTCGACATCTAGCATCTCCCAAGTCTCACATAACATGATCAGGGTAACCAAATCGGTGCTGCTTTCTGGCAACAAATTTCTGGAGAGCACGGTCTCGATGGCAGTGGCGTGTAAGTTTATGTCCCACGGTTATGGC-GGCCGTG-----AAAAACTATGATGGAATAGGCGACTGACAATCATGAAACAGGTACAATGGAACCTCTGAACTCCAGCTCGAGCGCATGAGCGTTTACTTCAACGAGGTACGCAACCCTCCCGAGTCATGTTGGTCCCGTGCAATCAACCTTCTAACTTG--AGTTTTTTTAGGGTGCCGGTAACAAGTATGTCCCTCGCGCCGTCCTCGTCGATTTGGAGCCCGGTACCATGGACGCTGTCCGTGCCGGTCCCTTCGGTCAGCTCTTCCGACCCGACAACTTTGTCTTCGGCCAGTCTGGTGCTGGCAACAACTGGGCCAAGGGTCACTACACTGAGGGTGCTGAGCTTGTTGACAACGTCTTGGATGTCGTTCGTCGCGAGGCTGAGGGCTGCGACTGCCTCCAGGGTTTCCAGATCACCCACTCGCTCGGTGGTGGTACCGGTGCGGGTATGGGTACTCTGTTGATCTCCAAGATTCGCGAGGAATTCCCCGACCGCATGATGGCCACCTTCTCCGTCATGCCATCTCCCAAGGTTTCGGACACCGTCGTCGAGCCTTACAATGCTACCCTCTCCGTCCACCAGTTGGTCGAGAACTCTGATGAGACCTTCTGCATTGACAACGAGGCTCTGTACGATATCTGCATGCGTACCTTGAAGCTATCTAACCCTTCATACGGTGACTTGAACCACCTTGTCTCCGCTGTTATGTCTGGCGTGACCACCTGCCTGCGTTTCCCCGGTCAGCTTAACTCTGATCTGCGCAAGTTGGCCGTGAACATGGTGCCCTTTCCTCGTCTGCACTTCTTCATGGTCGGCTTCGCTCCCCTCACCAGCCGTGGCGCCCACTCCTTCCGCGCCGTCACCGTTCCCGAGTTGACCCAGCAGATGTTTGACCCCAAGAACATGATGGCCGCCGCTGACTTCCGTAACGGTCGTTACCTCACATGCTCTGCCATTTTGTAAGATTTTGCTCCCGTGCTCTT--CCATGTAGCCAATCGCTAATGTGATACGTTTTACAGCCGTGGCAAGGTCTCCATGAAGGAGGTCGAGGACCAGATGCGAAATGTTCAGAACAAGAACTCGTCCTACTTCGTCGAGTGGATTCCCAACAACATCCAGA
Poronia_punctata               CATTATAGAGTTATCAAAAACTCCCAAACCCATGTGAACTTACCTATCGTTGCCTCGGCAGGCTGTCGTCCCGGCAGTGGTGGTGTGCCCTACACCACCCCCCCGGGCGGCGCCTAAAGGCCTGCCGGCGGCCCCAGAAACTCTTTGTTATCTGTAATTCTGAATCAATAACTAAATAAGTTAAAACTTTCAACAACGGATCTCTTGGTTCTGGCATCGATGAAGAACGCAGCGAAATGCGATAAGTAATGTGAATTGCAGAATTCAGTGAATCATCGAATCTTTGAACGCACATTGCGCCCATTAGTATTCTAGTGGGCATGCCTGTTCGAGCGTCATTTCAACCCTTAAGCCCCCGTTGCTTAGCGTTGGGAGCCTGCCGGCCTCCCCGCAGCTCCCCAAAGACAGTGGCAGAGTCGGTACGTACTCTAGGCGTAGTAAATCTTTTCTCGCCTCTGCATCGGTCTGGCACTCGCCGTAAAACACCCCAATTTATCAAAGGTTGACCTCGGATCAGGTAGGAATACCCGCTGAACTTAAGCA-------------------------CCTC--GGGTCCGAGTTGTAATTTGTAGAGGATGCTTTTGGCGCGGTGCCTTCCGAGTTCCCTGGAACGGGACGCCTTAGAGGGTGAGAGCCCCGTACGGTTGGACACCAAGCCTCTGTAAAGCTCCTTCGACGAGTCGAGTAGTTTGGGAATGCTGCTCTAAATGGGAGGTAAATTTCTTCTAAAGCTAAATATTGGCCAGAGACC-GATAGCGCACAAGTAGAGTGATCGAAAGATGAAAAGCACTTTGAAAAGAGGGTTAAATAGCACGTGAAATTGTTGAAAGGGAAGCG-TTTGCGACCAGACCTTTTCCTGGCGGATCATCCGGT-GTTC-TCACCGGTGCACTTCGCC-AGGTT-GAGGCCAGCATCGGTTTCTGCAGGGGGATAAAAGCCTTGGGAACGTAGCTCCTTCGGGAGTGTT-ATAGCCCCTGGCATAATACCCTTGCGGGGACCGAGGACCGCGCTTC--GGCAAGGATGCTGGCATAATGGTCGTCAACGACCCGTCTTGAAACACGGACCAAGGAGTCGAACATTTGTGCGAGTGTTTGGGTGTTAAACCCTCACGCGTAATGAAAGTGAACGGAGGTGAGAGCCCTT---ACGGGTGCATCATCGACCGATCCTGATGTCTTCGGATGGATTTGAGTAAGAGCATAACTGTTCGGACCCGAAAGATGGTGAACTATGCGTGGATAGGGTGAAGCCAGAGGAAACTCTGGTGGAGGCTCGCAGCGGTTCTGACGTGCAAATCGATCGTCAAATCTGCGCATGGGGGCGA-AAGACTTATCGAACCATCTAGTAGCTGGTTACCGCCGAAGTTTCCCTCAGGATAGCAGTGTTGTTCTTCAGTTTTATGAGGTAAAGCGAATGATTAGGGACTCGGGGGCTATTTTTTGCCTTCATCCATTCTCAAACTTTAAATATGTAAGAAGCCCTTGTTACTTAATTGAACGTGGGCATTCGAATGTACCAACACTAGTGGGCCATTTTTGGTAAGCAGAACTGGCGATGCGGGATGAACCGAACGCGGGGTTAAGGTGCCGGAGTGGACGCTCATCAGACACCACAAAAGGTGTTAGCACATTTAGACAATAGGACGGTGGCCATGGAAGTCGGAATCCGCTAAGGACTGTGTAACAACTCACCTATCGAATGTGCTAGCCCTGAAAATGGATGGCGCTCAAGCGTCCCACCCATACCTCGCCCTCAGGGTAGAAACGATGCCCTGAGGAGTAGGCGGC-------------------------------------------TTTTCCGCAACATTGTCCGGCGGATGACGCAAGAGGTACTATCCCATTTGAAGCGAAGTATCGAGCAGGGGAAGCAGTTCAACATCGCCTTGGCCGTCAAGTCGAATATCATCACGAGCGGACTGAAATATTCTCTTGCGACAGGTAACTGGGGCGATCAGAAAAAGGCTATGAGTTCCACCGCCGGCGTTTCGCAGGTGCTCAACCGATATACCTTTGCGTCCACCCTATCACATTTGCGACGGACGAACACCCCGGTGGGTCGGGATGGCAAACTGGCCAAGCCCCGGCAGCTCCATAACACTCACTGGGGGCTCGTCTGTCCGGCAGAGACGCCAGAAGGCCAGGCTTGCGGTCTAGTCAAGAATCTTTCTTTGATGTGCTCCATCAGTGTGGGGACTTCCACGGAGCCGATCATCGAGTACATGATTTCGCGGAACATGGAAGTTCTCGAGGAATATGAACCACAGAGGTATCCACACGCAACCAAGATCTTCCTGAACGGTTCGTGGATCGGCGTTCACCAAGATGCGAGAGCGCTCGTGAGAGACGTTCAACAACTTCGCCGCGCAAACCAGATTCCCGCCGAGGTGTCCTTGATTCGAGACATCCGTGACCGCGAGTTCAAGATCTTCTCAGATGCCGGGCGCGTCATGCGTCCCCTATTTGTGGTCGAGCAAGAAGATGACCCCGAGAACCACATCCAGAAGGGCTCCCTTGCGTTGACCAAAGATATGGTCCGG-AGCTCGAAATCGACCAGACGCTACCGCCTGGGAGCGATGAGTATTTCGGATGGCAGGGTTTGGTGAATGC-------------------------------------------------------------------------------------------------------------------------------------------------------------------------------------------------------------------------------------------------------------------------------------------------------------------------------------------------------------GTAAGTATAAATCTCTCCACCTGGGGTCCTCCCATTCCCCTCTGTTTAC-TTTGCAACCCAATCACGACCTGCCAA-ATTTTGCTGCCCTACTGTCCGACGCGTCCACAA------ACGCTTTGCAC-----TTCTCTGC--CTGTTTACAGGTGTCATCGG----------CTTCATAGAAAGAACCAGCG--GAGTTTCGATCAAGCATATGAATCTACG---------------------AGAGAGCATGTTAAGCTAATTTT-TTTCAATTACAGGTGCACCTCCAAACCGGCCAATGCGTAAGTCGTCTGCCGCC----ACCGATAATA-TGCGAAGTAGCCGAAACTC--ATTAGATAT-TAGGGTAACCAAGTTGGTGCTGCTTTCTGGCAACAAATCTCCGGGGAGCACGGTCTCGATGGCAATGGCGTGTATGTG-------------TTTGGA-AACTTCCCAATACCACAAGGTTCCGGATCGGTTGATTGACTGATGCAAAATAGTTACAACGGAAACTCGGAGCTGCAGCTCGAGCGCATGAGCGTCTACTTCAATGAGGTACGTGGTTTGAT------------ATCCGGTGGAAACATTTTTCTGACTTGAT-GGTTGCGCAGGGTGCCGGCAACAAGTACGTCCCCCGCGCCGTCCTGGTCGATCTCGAGCCCGGTACGATGGATGCTGTCCGTGCTGGTCCTTTCGGTCAGCTTTTCCGACCCGACAACTTTGTTTTCGGCCAGTCCGGTGCTGGCAACAACTGGGCCAAGGGTCATTACACCGAAGGTGCCGAGTTGGTGGACCAGGTTCTCGATGTTGTCCGTCGCGAAGCTGAGGGCTGCGATTGCCTTCAGGGTTTCCAGATCACCCACTCCCTCGGTGGTGGTACCGGTGCCGGCATGGGTACGCTGTTGATCTCCAAGATCCGTGAGGAGTTCCCCGACCGAATGATGGCCACCTTCTCCGTCATGCCCTCCCCTAAGGTCTCTGACACCGTTGTCGAGCCCTACAACGCGACCCTCTCCGTACACCAGCTTGTCGAGAACTCCGACGAGACCTTCTGTATCGACAACGAGGCTCTATACGACATCTGCATGCGCACGCTCAAGCTGTCGAACCCTTCGTACGGTGACCTGAACCACCTCGTATCCGCCGTCATGTCCGGTGTCACCACCTGCCTGCGTTTCCCTGGTCAGCTGAACTCTGATCTGCGCAAGCTGGCTGTCAACATGGTGCCCTTCCCTCGTCTCCATTTCTTCATGGTTGGCTTTGCTCCTCTTACCAGCCGTGGCGCTCACTCTTTCCGTGCCGTCACCGTTCCCGAGTTGACACAGCAAATGTTCGACCCCAAGAACATGATGGCTGCTGCTGATTTCCGTAACGGCCGTTACCTCACATGCTCTGCCATCTTGTAAGCATATAAAGATCCAATTGTCCGTTGAAAACAGGTTACTAATC----A---------------------------------------------------------------------------------------------------------------
Clypeosphaeria_mamillana       CATTATAGAGTAT--AAAAACTCCTAAACCCCTGTGAACATACCTATTGTTGCCTTGGCGGCGCCCCT----------------------------------------------GCGGGGACCGCCGAAGGCCCCCTAAACTCTGTTTACTTTGCAACTCTGAATCTAAAAACAAATAAGTTAAAACTTTCAACAACGGATCTCTTGGTTCTGGCATCGATGAAGAACGCAGCGAAATGCGATAAGTAATGTGAATTGCAGAATTCAGTGAATCATCGAATCTTTGAACGCACATTGCGCCCATTAGTATTCTAGTGGGCATGCCTGTTCGAGCGTCATTAATACCATTAAG-CCCCGTAGCTTAGCGTTGGGAGCCTGCTGGCGAGCCTGCAGCTCCTCAAAAATAGTGGCGGAGTTAGCGTATACTCTAGGCGTAGTAATTTTTCACTCGCTTCTGTGTGCGCTGG-CGCCTGCCGTGAAACAGCCCAATTTTTAAAGGTTTGACCTCGGATCAGGTAGGAATACCCGCTGAACTTAAGCACAACAGCTCAAATTTGAAATCTGGCCCTA-GCGGTCCGAGTTGTAATTTGTAGAGGATGCTTTTGGCGCGGTGCCTTCCGAGTTCCCTGGAACGGGACGCCTTAGAGGGTGAGAGCCCCGTACGGTTGGACACCAAGCCTCTGTAAAGCTCCTTCGACGAGTCGAGTAGTTTGGGAATGCTGCTCTAAATGGGAGGTAAATTTCTTCTAAAGCTAAATACCGGCCAGAGACC-GATAGCGCACAAGTAGAGTGATCGAAAGATGAAAAGCACTTTGAAAAGAGGGTTAAATAGCACGTGAAATTGTTGAAAGGGAAGCG-TTTGCGACCAGACCTTTTCCTAGCGGATCATCCGGT-GTTT-TCACCGGTGCACTTCGCT-AGGTT-TAGGCCAGCATCGGTTTCTGTGGGGGGATAAAAGCTCGGGGAACGTGGCTCCCTCGGGAGTGTT-ATAGCCCCTTGCATAATACCCTCACGGGGACCGAGGACCGCGCTTT--TGCAAGGATGCTGGCATAATGGTCGTCAACGACCCGTCTTGAAACACGGACCAAGGAGTCGAACATTTGTGCGAGTGTTTGGGTGTTAAACCCTCACGCGTAATGAAAGTGAACGGAGGTGAGAGCCCTT---ACGGGTGCATCATCGACCGATCCTGATGTCTTCGGATGGATTTGAGTAAGAGCATAACTGTTCGGACCCGAAAGATGGTGAACTATGCGTGGATAGGGTGAAGCCAGAGGAAACTCTGGTGGAGGCTCGCAGCGGTTCTGACGTGCAAATCGATCGTCAAATCTGCGCATGGGGCGGA-AAGACTAATC---------------------------------------------------------------------------------------------------------------------------------------------------------------------------------------------------------------------------------------------------------------------------------------------------------------------------------------------------------------------------------------------------------------------------------------------------------------------------------------------------CTGCTCGCCAAGCTCTTCCGCAACATTGCCAGACGCATGACACAAGAGGTCTTGTCCCAGCTCAAACGGAGTGTTGAGCAAGGCAAGCAGTTCAACATAGCCCTTGCCGTCAAATCAAACATCATCACGGCTGGTCTCAAGTACTCTCTTGCCACGGGTAACTGGGGTGACCAGAAGAAAGCAATGAGCTCGACTGCCGGCGTGTCGCAAGTCCTGAACCGGTACACATTCGCCTCCACATTGTCCCATTTGCGAAGAACGAACACTCCAGTCGGTCGTGATGGCAAGCTAGCCAAACCCCGCCAGCTTCACAACACCCACTGGGGCTTGGTATGCCCCGCCGAGACACCCGAGGGTCAAGCTTGTGGTCTAGTCAAGAACCTATCCTTGATGTGCTCCGTCAGCGTGGGTACATCGACTGAACCCATCATCGCCTACATGATGAGCCGGGACATGGGCCTCTTGGAGGAATACGAGCCACAAATATACCCGAACGCTACCAAGATCTTTCTAAATGGATCGTGGATTGGCGTTCACCACGATCCCAAGTCACTCGTCAAGGATATTCAGATGCTGCGGCGTACTAATCAGATCCCAGCTGAAGTGTCTCTGGTGCGAGATATTCGTGATCGCGAGTTCAAGATCTTCTCGGATGCCGGTCGTGTTATGCGACCCCTGTTCGTCGTGGAGCAAGAGGACGGGATAGAAGCC------AACCGAGGATCTTTGGCGTTGACAAAAGACTTGGTCCGTCGGCTAGAGGGAGACTCGGAGCTTGAGCCTGGAAGCGATGAGTACTTCGGATGGCAAGGACTCGTCAATGCCGGTGCCATCGAATACGTTGACGCGGAAGAAGAGGAAACTGCGATGATCTGCATGACTCCTGAGGATCTGGAGAACTATCGTCAAGCTAAATTGGGCAAT------GAAATCGCGGAGGATCTGACCGAGGCCCCTAACAAACGGTTAAAGACCAAGATGAACCCGACAACGCACATGTACACCCATTGCGAAATTCACCCCAGCATGCTTCTTGGCATCTGTGCCAGTATCATTCCCTTCCCAGATCACAACCAGGTATGTGACAGCGAGTCTCGCATAGTGCAACCGAATATCATA-----------------------------------------------------------------------------------------------------------------------------------------------------------------------------------------------------------------------------------------------------------------------------------------------------------------------------------------------------------------------------------------------------------------------------------------------------------------------------------------------------------------------------------------------------------------------------------------------------------------------------------------------------------------------------------------------------------------------------------------------------------------------------------------------------------------------------------------------------------------------------------------------------------------------------------------------------------------------------------------------------------------------------------------------------------------------------------------------------------------------------------------------------------------------------------------------------------------------------------------------------------------------------------------------------------------------------------------------------------------------------------------------------------------------------------------------------------------------------------------------------------------------------------------------------------------------------------------------------------------------------------------------------------------------------------------------------------
Nemania_ethancrensonii         CATTAACGAGTTCTACAAAACTCCCAAACCCATGTGAACATACCCTGCGTTGCCTCGGCAGGCGGCGTCCCCTCTCGGGCGACCCTA--------------------------------CCCTGCCGGAGGCCATCACAACTCTTGTTTCTTC--ATTTCTGAAATCATAACTAAATAAGTTAAAACTTTCAACAACGGATCTCTTGGTTCTGGCATCGATGAAGAACGCAGCGAAATGCGATAAGTAATGTGAATTGCAGAATTCAGTGAATCATCGAATCTTTGAACGCACATTGCGCCCACTAGTATTCTGGTGGGCATGCCTGTTCGAGCGTCATTTCAACCCTTAAGCCCCCGTTGCTTAGCGTTGGGAGCCTGCCTACTCCCCGGCAGCCCCCTAAAGTCATCGGCGGAGCCGGTTTGCACTCCAGACGTAGTAGCTCACACATCGCCTGTAGACGGACCGGTCCCCTGCCGTAAAACACCCCAATTCACAAAAGGTTGACCTCGGATCAGGTAGGAATACCCGCTGAACTTAAGCACAACAGCTCAAATTTGAAATCTGGCCCTC--GGGTCCGAGTTGTAATTTGCAGAGGATGCTTTTGGCGCGGTGCCTTCCGAGTTCCCTGGAACGGGACGCCTTAGAGGGTGAGAGCCCCGTACGGTTGGACACCAAGCCTCTGTAAAGCTCCTTCGACGAGTCGAGTAGTTTGGGAATGCTGCTCTAAATGGGAGGTAAATTTCTTCTAAAGCTAAATATTGGCCAGAGACC-GATAGCGCACAAGTAGAGTGATCGAAAGATGAAAAGCACTTTGAAAAGAGGGTTAAACAGCACGTGAAATTGTTGAAAGGGAAGCG-TTTGCGACCAGACCTTTTCCTGGAGGATCATCCGGTGGTTT-CCACCGGTGCACTTCGCC-AGGTC-GAGGCCAGCATCGGTTTTCGCGGGGGGACAAAAGCTCTGGGAACGTAGCTCCTCCGGGAGTGTT-ATAGCCCTCTGCATAATGCCCTCGCGGGGACCGAGGACCGCGCCTTCGGGCAAGGATGCTGGCGTAATGGTCGTCAACGACCCGTCTTGAAACACGGACCAAGGAGTCGAACATTTGTGCGAGTGTTTGGGTGTCAAACCCTCACGCGTAATGAAAGTGAACGGAGGTGAGAGCCCTT---TCGGGTGCATCATCGACCGATCCTGATGTCTTCGGATGGATTTGAGTAAGAGCATAACTGTTCGGACCCGAAAGATGGTGAACTATGCGTGGATAGGGTGAAGCCAGAGGAAACTCTGGTGGAGGCTCGCAGCGGTTCTGACGTGCAAATCGATCGTCAAATCTGCGCATGGGGGCGA-AAGACTTATCGAACCATCTAGTAGCTGGTTACCGC------------------------------------------------------------------------------------------------------------------------------------------------------------------------------------------------------------------------------------------------------------------------------------------------------------------------------------------------------------------------------------------------------------------------------------------------------------ATCTTGCCGGACCTTTGCTTGCCAAGCTCTTTCGCAACATCGTTCGTCGGTTGCATCAAGAGGTCCTGACCCACCTGAAACGCAGTGTTGAACAGGGCAAGCAGTTCAATATCGCTTTAGCTGTTAAGTCAAACATCATTACGAACGGACTCAAATACTCTCTCGCTACAGGAAACTGGGGTGATCAAAAGAAGGCCATGAGCTCTACCGCTGGTGTTTCGCAGGTGCTGAACCGATACACATTTGCCTCCACTCTATCCCATCTGCGGCGAACGAATACTCCTGTTGGCAGAGATGGTAAGCTTGCCAAGCCACGGCAGCTTCACAACACCCACTGGGGTCTCGTCTGCCCGGCTGAGACCCCTGAAGGCCAGGCTTGTGGCCTCGTCAAAAATTTATCGCTGATGTGCTCCGTCAGCGTGGGGACTTCGACGGAACCAATCATAGAATATATGATTTCACGAAATATGGAGGTGCTCGAGGAATACGAACCTCGGAATTATCCCAACGCCACAAAGATCTTCCTCAATGGCTCATGGGTTGGCGTGCATCAAGATGCGAAAGCGCTTGTTAGAGATGTTCAGCAGTTGCGCCGAACGAACCAGATCCCAGCTGAGGTATCTTTGATTCGGGATATCCGCGACAGAGAATTCAAGATTTTCTCGGACGCCGGCCGTGTCATGCGGCCTCTGTACGTAGTCGAACAAGAGGATGATCCTGAAAACGGCATCCAGAAGGGCACGCTCGTCTTGACCAAAGACATTGTTCGGCGGCTTGAGATCGACCAGACCCTGCCACCTGACAGTGAGGATTATTTTGGATGGCAAGGTCTGGTCAATGCTGGCGCTATCGAATACATGGACGCTGAAGAAGAAGAGACTGCCATGATTTGCATGACTCCCGAAGACTTGGAAGCTTATCGAATGGCCCAGATGGGCATACCGAACCCCGACGCAGAATACAAGGCCACCTCTCCAAACAAGCGACTCAAGACAAAGATCAACCCGACGACTCACACGTATACTCATTGTGAAATTCACCCAAGCATGCTTCTTGGCATCTGTGCCAGCATTATTCCGTTTCCTGATCATAACCAAGTAAGTACAA-TTTCGCCGGTCTCGTTCCATATATTAATCTCTTTGCTAGTCTCCCCGAAAACGGTACCAATCTGCC-------------------------------------------------------CTCTGTTTACTGTTGTCACCCAATCGAGCTCCATCTGATTTTTTTCTGCCTATCCCTAAACGCGT------CCGAATGCCCTTCGGCCTCAACCTCCCCACATCTAGACACAAGCATCATCCCCAGAAAACAACATGGTGGCTGTTCATCGCA--CAGATGTGTCCCATACGCCAGATCGTCT------AGAAGAAAAAAGAAAGAACACCAGGCTAACCAAGCTTT-TCTCGTTCACAGGTCCACCTCCAGACCGGCCAATGCGTAAGTCGCTCTTCGAGAGTC-CCGGCGACGTCGAAACTCTTCCACGACTCACAAGGCATAA-CAGGGTAACCAAATTGGTGCTGCTTTCTGGCAACAAATTTCCGGCGAGCATGGCCTCGATGGCAATGGCGTGTATGTT------CTACGTCCACGAC-ATCTCTACAATA--AAGGTTCATTAAAATGATGAGCTGACATGGATGGGATAGGTACAACGGAACCTCTGAGCTCCAGCTTGAGCGCATGAGCGTCTACTTCAACGAGGTATGCAAACTCCAAAATCTTCTTCCACCTGGTGGAATCGAGATGCTGACAGGTTTTGTTTGTTAGGGTGCCGGTAACAAGTATGTTCCTCGCGCCGTTCTCGTCGATCTGGAGCCTGGTACTATGGACGCTGTCCGTGCTGGTCCTTTCGGTCAGCTCTTCCGACCCGACAACTTCGTCTTCGGTCAGTCCGGTGCCGGCAACAACTGGGCCAAGGGTCACTACACAGAGGGTGCTGAGCTGGTCGACCAAGTTCTGGATGTCGTCCGTCGCGAGGCCGAGGGCTGTGACTGCCTCCAGGGCTTCCAGATCACCCACTCGCTTGGTGGTGGTACCGGTGCCGGTATGGGTACGCTACTGATCTCCAAGATCCGCGAAGAGTTCCCCGACCGCATGATGGCCACCTTCTCTGTCATGCCCTCTCCCAAGGTCTCGGATACCGTCGTCGAGCCCTACAATGCCACTCTCTCCGTTCATCAACTGGTTGAGAACTCCGATGAGACCTTCTGCATTGATAACGAGGCTCTGTACGATATCTGCATGCGTACCCTCAAGCTATCCAACCCCTCGTACGGTGACCTGAACCACCTCGTCTCCGCTGTCATGTCTGGTGTCACAACCTGCCTGCGTTTCCCTGGTCAGCTTAACTCTGATCTGCGCAAGCTGGCGGTGAACATGGTGCCATTCCCTCGTCTGCACTTCTTCATGGTCGGCTTCGCTCCCCTCACGAGCCGTGGCGCCCACTCTTTCCGCGCCGTTACCGTCCCCGAGCTCACCCAGCAGATGTTCGACCCCAAGAACATGATGGCTGCCGCCGATTTCCGTAACGGTCGCTACCTGACATGCTCTGCGATCTTGTAAGAAACACTCTTTTTCCTCT---TCACATGGCTATCTGCTAACTTCAC---TTTTCTAGCCGTGGCAAGGTTTCGATGAAGGAAGTCGAGGACCAGATGCGCAACGT-----------------------------------------------------
Coniolariella_limoniispora     CATTAGAGAGTTGACCCAACTCCCAAAACCCCTGTGAACATACCGTACGTTGCCTCGGCGGGGGGGCG----------------------------------------------TCCCCCCCCGCCGGCGGCCCACGAAACTCTGTTTTGCCTGAATCTCTGAAACACAAACTAAATCAGTTAAAACTTTCAACAACGGATCTCTTGGTTCTGGCATCGATGAAGAACGCAGCGAAATGCGATACGTAGTGTGAATTGCAGAATTCAGTGAATCATCGAATCTTTGAACGCACATTGCGCCCGCTAGTATTCTGGCGGGCATGCCTGTTCGAGCGTCATTTCAACCCTTAAGCCCCCGTTGCTTAGTGTTGGGAGCCCACGGC-CCCGCCGTCGCTCCTCAAATCCAGTGGCGGAGCCGGTTCGCGCTCTAGGCGTAGTAGATTCCATCTCGCCTACGGCCGGGCCGGCGTCCTGCCGTAAAA--CCCCCCTCCACAGAAGGTTGACCTCGAATCAGGTAGGAATACCCGCTGAACTTAAGCACAACAGCTCAAATTTGAAATCTGGCCCTC--GGGTCCGAGTTGTAATTTGTAGAGGATGCTTTTGGCGCGGTGCCTTCCGAGTTCCCTGGAACGGGACGCCTTAGAGGGTGAGAGCCCCGTACGGTTGGACACCAAGCCTCTGTAAAGCTCCTTCGACGAGTCGAGTAGTTTGGGAATGCTGCTCTAAATGGGAGGTAAATTTCTTCTAAAGCTAAATATTGGCCAGAGACC-GATAGCGCACAAGTAGAGTGATCGAAAGATGAAAAGCACTTTGAAAAGAGGGTTAAATAGCACGTGAAATTGTTGAAAGGGAAGCG-TTTGCGACCAGACCTCTCCCCGGCGGATCATCCGGC-GTTC-TCGCCGGTGCACTCCGCC-GGGCT-GAGGCCAGCATCGGTTCCCGCGGGGGGACAAAAGCGGGGGGAACGTAGCTCCCTCGGGAGTGTT-ATAGCCCTCCGCATAATACCCTCGCGGGGACCGAGGACCGCGCTTC--GGCAAGGATGCTGGCGTAATGGTCGTCAACGACCCGTCTTGAAACACGGACCAAGGAGTCGAACATTTGTGCGAGTGTTTGGGTGTCAAACCCTCACGCGTAATGAAGGTGAACGTAGGTGAGAGCCCTC---GCGGGCGCATCATCGACCGATCCTGATGTCTTCGGATGGATTTGAGTAAGAGCATAACTGTTCGGACCCGAAAGATGGTGAACTATGCGTGGATAGGGTGAAGCCAGAGGAAACTCTGGTGGAGGCTCGCAGCGGTTCTGACGTGCAAATCGATCGTCAAATCTGCGCATGGGGGCGA-AAGACTTATCGAACCATCTAGTAGCTGGTTACCGCCGAAGTTTCCCTCAGGATAGCAGTGTTGTTCTTCAGTTTTATGAGGTAAAGCGAATGATTAGGGACTCGGGGGCGCTCTTTAGCCTTCATCCATTCTCAAACTTTAAATATGTAAGAAGCCCTTGTTGCTTAGTTGAACGTGGGCATTCGAATGTACCAACACTAGTGGGCCATTTTTGGTAAGCAGAACTGGCGATGCGGGATGAACCGAACGCGGGGTTAAGGTGCCGGAGTGGACGCTCATCAGACACCACAAAAGGTGTTAGCACATTTAGACAATAGGACGGTGGCCATGGAAGTCGGAATCCGCTAAGGACTGTGTAACAACTCACCTATCGAATGTGCTAGCCCTGAAAATGGATGGCGCTCAAGCGTCCCACCCATACCTCGCCCTCGGGGTAGGAACGATGCCCCGAGGAGTAGGCGGC-----------------------------------------GCTCTTCCGCAACATAGTGCGTCGGATGACTCAAGAGGTCACCTCCCATTTGAAGCGAAGCATCGAGCAGGGCAAGCAGTTCAATATCGCTTTGGCCGTCAAGTCAAACATCATCACGAGTGGACTGAAGTATTCTCTTGCCACCGGAAACTGGGGTGATCAGAAGAAGGCCATGAGCTCTACGGCTGGTGTGTCTCAGGTCCTCAACCGATACACGTTTGCGTCCACTCTATCCCATCTGCGGAGAACGAATACCCCCGTGGGCAGAGATGGTAAACTGGCCAAGCCGCGGCAGCTCCATAACACACATTGGGGCCTCGTGTGCCCAGCCGAGACACCAGAGGGTCAGGCTTGTGGCCTGGTCAAGAATCTATCCCTCATGTGCTCCGTCAGCGTGGGCACTTCGACGGAACCAATTATCGAATATATGATTTCCCGAAATATGGAGGTTCTAGAAGAGTACGAACCCCAACGGTACCCCAACGCCACGAAGATCTTTCTCAACGGATCATGGATCGGTGTTCACCAGGATCCGAAGGCTCTCGTTAAAGACGTCCAACAGCTGCGCCGAACAAACCAGATCCCGGCTGAGGTTTCTCTGGTTCGTGATATCCGTGACCGCGAATTCAAAATCTTTTCGGACGCCGGTCGTGTCATGCGTCCATTGTTCGTGGTTGAGCAGGAAGATGATCCGGACAACGGTATTGAGAAGAACACGCTTGTTCTAACGAAAGACATGGTCCGCAGGTTAGAGATTGATCAGACTCTCCCACCAGACAGTGACGAATATTTCGGCTGGCAAGGCTTGGTCAACGCCGGTGTCATCGAATATATGGATGCTGAGGAAGAAGAAACCGCCATGATCTCTATGGCTCCTGAAGACTTGGAGGCTTTCAGGAGATCCAAGTTAGGTCTCCCTAGTGGCGACCCAGAATACGCCATGACCAATCCAAACAGACGGTTGAACACGAGGATCAACCCGACAACCCACGGATATACCCATTGCGAAATTCACCCAAGTATGCTTCTCGGCATCTGTGCCAGTATTATCCCCTTCCCCGATCATAATCAGGTAAGCGTTTTCCCCATTCTATCCATAGCCACCATT----------------------------------------------------------------------------------------------------GAGGATTTT---------------TTTTTTGGATTTTTTGTTATCCTATCCCTGAAAACGCGTC---CTAGACGCCCTTCGATCGTGGTCTGTCCACATTGATACGCAAGCATCATGCGCGATCGCTGATGCCATGATCGTCGATGATG--CTACTTCGTTGGGTCCCACGAGTTATCG------ATCAGAATGTTGCTTTAGAGCTAGGCTAACGATACCTTTCCCCGTGTCTAGGTTCACCTCCAAACCGGCCAATGCGTAAGCTCTCTT-CGATGCCTCGCGATGACGGCGAGCATTTCGTG-GACTCACATGGAATTA-TAGGGTAACCAAATCGGTGCTGCTTTCTGGCAACAAATTTCGGGCGAGCACGGCCTTGACGGCAATGGCGTGTATGTT-------------CTTGACGTCCCATTGAGTC--CAGGGATACC-GAATAATCGACTAATATGCGTGGGATAGCTACAACGGAACGTCCGAGCTCCAGCTCGAGCGTATGAGCGTCTACTTTAACGAGGTACGCAAATCCACCAGTTCATCGGGAGTT-GTGCTGTCGATATTCTAACGTGTT-GAATTTTTAGGGTGCTGGCAACAAATATGTCCCCCGCGCCGTTCTCGTCGATTTGGAGCCCGGTACCATGGATGCTGTCCGTGCCGGTCCCTTCGGTCAGCTCTTCCGACCCGACAACTTCGTCTTCGGCCAGTCAGGCGCTGGCAACAACTGGGCCAAGGGTCACTACACCGAGGGTGCCGAGCTGGTCGACAACGTTCTCGATGTCGTCCGTCGCGAGGCTGAGGGTTGCGACTGCCTTCAAGGTTTCCAGATCACTCACTCCCTCGGTGGTGGTACTGGTGCCGGTATGGGTACGCTGTTGATCTCAAAGATCCGCGAAGAGTTCCCCGACCGCATGATGGCCACCTTCTCCGTTATGCCCTCCCCCAAAGTCTCTGATACCGTTGTTGAGCCCTACAACGCCACCCTCTCCGTCCACCAGCTGGTCGAGAACTCCGACGAGACCTTCTGTATTGATAACGAAGCTCTGTACGATATCTGCATGCGTACACTGAAGCTATCCAACCCCTCATACGGTGACCTGAACCACCTGGTCTCCGCCGTCATGTCTGGTGTCACCACCTGCCTGCGTTTCCCTGGTCAGCTTAACTCTGACCTGCGCAAGTTGGCTGTGAATATGGTGCCGTTCCCCCGTCTGCACTTCTTCATGGTCGGCTTTGCTCCTCTTACGAGCCGCGGTGCCCACTCTTTCCGTGCTGTCACGGTTCCTGAGTTGACTCAACAAATGTTCGACCCCAAGAACATGATGGCCGCCGCTGACTTCCGCAACGGTCGCTACCTAACATGCTCTGCTATCTTGTAAGAACCCAGCCCTTTCTCCT---CGACCCTATCTGTCACTAATCTAAC-ATATCAATAGCCGTGGTAAGGTCTCCA------------------------------------------------------------------------------------
Entoleuca_mammata              CATTAGAGAGTTGACCTAACTCCCCCAACCCCTGTGAACATACCATACGTTGCCTCGGCGGGGG--------------------------------------------------GCGCCACCCGCCGGCGGCCCACGAAACTCTGTTTTGCCTGAATCTCTGAAGCATGAACTAAATCAGTTAAAACTTTCAACAACGGATCTCTTGGCTCTGGCATCGATGAAGAACGCAGCGAAATGCGATACGTAGTGTGAATTGCAGAATTCAGTGAATCATCGAATCTTTGAACGCACATTGCGCCCGCTAGTATTCTAGCGGGCATGCCTGTTCGAGCGTCATTTCAACCCTTAAGCCCCTGTTGCTTAGTGTTGGGAGCCGACGGC--CTGCCGTCGCTCCTCAAATCCAGTGGCGGAGCCGGTTCGCGCTCTAGGCGTAGTAGATTCCATCTCGCCTACGGCCGGGCCGGCCTCCTGCCGTTAAACCCCTCTCTCCACAGAAGGTTGACCTCGAATCAGGTAGGAATACCCGCTGAACTTAAGCA---------------------------------------------------------------------------------------------------------------------------------------------------------------------------------------------------------------------------------------------------------------------------------------------------------------------------------------------------------------------------------------------------------------------------------------------------------------------------------------------------------------------------------------------------------------------------------------------------------------------------------------------------------------------------------------------------------------------------------------------------------------------------------------------------------------------------------------------------------------------------------------------------------------------------------------------------------------------------------------------------------------------------------------------------------------------------------------------------------------------------------------------------------------------------------------------------------------------------------------------------------------------------------------------------------------------------GGCAAGAAGCGACTGGACCTCGCCGGTCCTTTGCTCGCCAAGCTCTTCCGCAACATAGTGCGCCGGATGACTCAGGAGGTCACCTCCCATCTGAAGCGAAGCATCGAGCAGGGCAAGCAGTTCAATATTGCTTTGGCCGTCAAGTCAAACATCATCACGAGTGGACTGAAGTATTCTCTTGCCACCGGAAACTGGGGTGATCAGAAGAAGGCCATGAGCTCTACGGCTGGTGTGTCTCAGGTCCTCAACCGATACACATTTGCGTCCACTCTATCCCATCTGCGGAGAACAAATACCCCCGTGGGCAGAGATGGTAAACTGGCCAAGCCGCGGCAGCTTCACAACACACATTGGGGCCTCGTGTGCCCGGCCGAGACACCCGAGGGTCAGGCTTGTGGTCTGGTCAAGAATCTGTCCCTCATGTGCTCCGTTAGCGTGGGCACTTCGACGGAACCAATTATAGAATATATGATTTCCCGAAATATGGAGGTTCTAGAAGAGTACGAACCCCAACGATACCCCAACGCTACGAAGATCTTTCTCAACGGGTCCTGGATCGGTGTTCACCAGGATCCGAAGGCTCTCGTTAAAGACGTTCAACAGTTGCGCCGAACAAACCAGATCCCGGCCGAGGTATCTCTGGTTCGTGATATCCGTGATCGCGAATTCAAAATCTTTTCGGACGCCGGTCGTGTCATGCGTCCATTGTTCGTGGTTGAACAGGAGGATGATCCGGATAACGGTATCGAGAAGAACACGCTCGTCCTAACGAAAGACATGGTCCGCAGGCTGGAGATTGACCAGACTCTCCCACCAGAAAGTGACGAATATTTCGGCTGGCAAGGCTTGGTCAACGCCGGTGTCATCGAATATATGGATGCCGAGGAAGAAGAAACTGCCATGATCTCCATGGCTCCTGAAGACTTGGAGGCATTCAGGAGATCCAAATTAGGTCTCCCTAGTGGCGACCCAGAATACGCCATGACCAACCCAAACAGACGGTTGAACACGAGGATCAACCCGACAACCCACGGGTATACCCATTGCGAAACTCACCCAAGTATGCTCCTCGGCATTTGTGCCAGTATTATCCCCTTCCCCGATCATAACCAGGTAAGCCTCTTCACCATTCCATCCATAGCCACCGTGGACACTAGTTATAGTCACCCCGAAACACGTACCAGTCTGCTAAACATGCGTGAGATTGTAAGTGTTTCCTGCCTCGCTGTTCGCCCGGCCCACCCCCTCTGTTTACTTTTGCAACCCAATCAAGCTTCGTGAATTTTTTGCTACCCTATCCCTGAAAACGCGTC---CTAGACGCCCTTCGATCGTGGTCTGTCCACATCGATACGCAAGCATCATGCGCGATCACTGATGCTATGATCGTCGATGATG--CTACTTCGTTGGGTCCCCTGGGTTATCG-----AAACCGACTGTTGCTTTAGAGTTAAGCTAACGATACCTTTCCCCGTGTCTAGGTTCACCTCCAAACCGGCCAATGCGTAAGCTTCCTT-CGATGCTTCGCGATGACGGCGAGCATCTCGTG-GACTCACATGAAATCA-TAGGGTAACCAAATCGGTGCTGCTTTCTGGCAACAAATTTCGGGCGAGCACGGCCTTGACGGCAATGGCGTGTATGTT-------------CTTGACGTCCCATTGAGTC--TGGGGATACCAGAATAATTGACTAATATGCGTGGGACAGCTACAACGGAACGTCCGAGCTTCAGCTCGAGCGTATGAGCGTCTACTTCAACGAGGTACGCAAACCCACCAGTTCATCGGGAGTT-GTGCCATCGATATTCTAACGTGTT-GAATTTTTAGGGTGCTGGCAACAAGTATGTCCCCCGCGCCGTTCTCGTCGATTTGGAGCCCGGTACCATGGATGCTGTCCGCGCCGGTCCCTTCGGTCAGCTCTTCCGACCCGACAACTTCGTCTTCGGTCAGTCAGGTGCTGGCAACAACTGGGCCAAGGGTCACTACACGGAGGGTGCCGAGCTGGTCGACACCGTTCTCGATGTCGTCCGTCGCGAGGCTGAGGGCTGCGACTGCCTTCAAGGTTTCCAGATCACTCACTCCCTCGGCGGTGGTACTGGTGCCGGTATGGGTACGCTGTTGATCTCCAAGATCCGCGAAGAGTTCCCCGACCGCATGATGGCTACCTTCTCTGTTATGCCCTCTCCCAAGGTCTCCGACACCGTTGTTGAGCCCTACAACGCCACCCTCTCCGTCCACCAGCTGGTCGAGAACTCCGACGAGACCTTCTGTATCGATAACGAAGCTCTGTACGATATCTGCATGCGTACACTGAAGCTATCCAACCCCTCATACGGTGACCTGAACCACCTGGTCTCCGCCGTCATGTCTGGTGTCACCACCTGCCTGCGTTTCCCTGGTCAGCTTAACTCTGACCTGCGCAAGTTGGCTGTGAACATGGTGCCGTTCCCCCGTCTGCACTTCTTCATGGTCGGCTTTGCTCCTCTTACCAGCCGTGGTGCCCACTCTTTCCGTGCCGTCACGGTTCCTGAGTTGACTCAACAAATGTTCGACCCCAAGAACATGATGGCCGCCGCTGACTTCCGCAACGGTCGCTACCTAACATGCTCTGCCATCCTGTAAGAATCTAACCCTTCCCCCT---CGACACCATCCGTTACTAATCTAAC-ATTTCAATAGCCGTGGTAAGGTCTCTATGAAGGAAGTTGAGGACCAGATGCGAAATGTCCAGAACAAGAACTCGTCGTACTTCGTTGAGTGGATTCCCAACAACATCCAGA
327                            CATTAGAGAGTTGACCCAAACTCCCAAACCCCTGTGAACATACCGTACGTTGCCTCGGCGGGGGGCG-----------------------------------------------CCCCTCCCCGCCGGCGGCCCACGAAACTCTGTTTGGCCTGAATCTCTGAAACATACACGAAATCAGTTAAAACTTTCAACAACGGATCTCTTGGTTCTGGCATCGATGAAGAACGCAGCGAAATGCGATACGTAGTGTGAATTGCAGAATTCAGTGAATCATCGAATCTTTGAACGCACATTGCGCCCGCTAGTATTCTAGCGGGCATGCCTGTTCGAGCGTCATTTCAACCCTTAAGCCTCTGTTGCTTAGCGTTGGGAGCCCACGGC--CTGCCGTCGCTCCTTAAATCCAGTGGCGGAGCCGGTGCGCGCTCTAGGCGTAGTAGATTCCATCTCGCCTACGGCCGGGCCGGCCTCCTGCCGTAAAA--CCCCCCC---------------------------------------------------CAACAGCTCAAATTTGAAATCTGGCCCTC--GGGTCCGAGTTGTAATTTGTAGAGGATGCTTTTGGCGCGGTGCCTTCCGAGTTCCCTGGAACGGGACGCCTTAGAGGGTGAGAGCCCCGTACGGTTGGACACCAAGCCTCTGTAAAGCTCCTTCGACGAGTCGAGTAGTTTGGGAATGCTGCTCTAAATGGGAGGTAAATTTCTTCTAAAGCTAAATATTGGCCAGAGACC-GATAGCGCACAAGTAGAGTGATCGAAAGATGAAAAGCACTTTGAAAAGAGGGTTAAATAGCACGTGAAATTGTTGAAAGGGAAGCG-TTTGCGACCAGACCTCTCCCTGGCGGATCATCCGGC-GTTC-TCGCCGGTGCACTCCGCC-AGGCT-GAGGCCAGCATCGGTTTTCGCGGGGGGACAAAAGCGGGGGGAACGTAGCTCCCTCGGGAGTGTT-ATAGCCCTCCGCATAATACCCTCGCGGGGACCGAGGACCGCGCTTC--GGCAAGGATGCTGGCGTAATGGTCGTCAACGACCCGTCTTGAAACACGGACCAAGGAGTCGAACATTTGTGCGAGTGTTTGGGTGTCAAACCCTCACGCGTAATGAAGGTGAACGTAGGTGAGAGCCCTC---GCGGGCGCATCATCGACCGATCCTGATGTCTTCGGATGGATTTGAGTAAGAGCATAACTGTTCGGACCCGAAAGATGGTGAACTATGCGTGGATAGGGTGAAGCCAGAGGAAACTCTGGTGGAGGCTCGCAGCGGTTCTGACGTGCAAATCGATCGTCAAATCTGCGCATGGGGGCGA-AAGACTTATCGAACCATCTAGTAGCTGGTTACCGCCGAAGTTTCCCTCAGGATAGCAGTGTTGTTCTTCAGTTTTATGAGGTAAAGCGAATGATTAGGGACTCGGGGGCGCTCTTTAGCCTTCATCCATTCTCAAACTTTAAATATGTAAGAAGCCCTTGTTGCTTAGTTGAACGTGGGCATTCGAATGTACCAACACTAGTGGGCCATTTTTGGTAAGCAGAACTGGCGATGCGGGATGAACCGAACGCGGGGTTAAGGTGCCGGAGTGGACGCTCATCAGACACCACAAAAGGTGTTAGCACATTTAGACAATAGGACGGTGGCCATGGAAGTCGGAATCCGCTAAGGACTGTGTAACAACTCACCTATCGAATGTGCTAGCCCTGAAAATGGATGGCGCTCAAGCGTCCCACCCATACCTCGCCCTCGGGGTAGGAACGATGCCCCGAGGAGTAGGCGGC---------------------------------------------------------------------------------------------------------------------------------------------------AACATCATCACGAGTGGACTGAAGTATTCTCTTGCCACCGGAAACTGGGGTGATCAGAAGAAGGCCATGAGCTCTACGGCTGGTGTGTCTCAAGTCCTCAACCGATACACATTTGCGTCCACTCTATCCCATCTGCGGAGAACGAATACCCCCGTGGGCAGAGATGGTAAACTGGCCAAGCCGCGGCAGCTTCACAACACACATTGGGGCCTCGTGTGCCCGGCCGAGACACCCGAGGGTCAGGCTTGTGGTCTGGTCAAGAATCTATCCCTCATGTGCTCCGTCAGCGTGGGCACTTCGACGGAACCAATCATCGAATATATGATTTCCCGAAATATGGAGGTTCTAGAAGAGTACGAACCCCAACGGTACCCTAACGCCACGAAGATCTTTCTCAACGGATCATGGATCGGTGTTCACCAGGATCCGAAGGCTCTCGTTAAAGACGTCCAACAGCTGCGCCGAACGAACCAGATCCCGGCCGAGGTTTCTCTGGTTCGTGATATCCGTGATCGCGAATTCAAAATCTTTTCGGACGCCGGGCGTGTCATGCGTCCATTGTTCGTGGTTGAGCAGGAAGATGATCCGGATAACGGTATCGAGCAGAACACGCTTGTTCTAACGAAAGACATGGTCCGCAGGTTGGAGATTGACCAGACTCTCCCACCAGACAGTGACGAATATTTCGGCTGGCAAGGCCTGGTCAACGCCGGTGTCATCGAATATATGGATGCCGAGGAAGAAGAAACCGCCATGATCTCCATGGCTCCTGAAGACTTGGAGGCTTTCAGGAGATCCAAGTTAGGTCTCCCTAGTGGCGACCCAGAATACGCCATGACCAACCCAAACAGACGGTTGAACACGAGAATTAATCCGACAACCCATGGATATACCCATTGTGAAATTCACCCAAGTATGCTCCTTGGCATTTGTGCCAGTATTATCCCCTTCCCCGATCATAATCAGGTAAGCCTCTTCGCCATTCTATCCATAACCACCATTGATACTAGC--------------------------------------------------------------------TGTTCGCCCGCACCACCCCCTCTGTTTACTTTTGCAACCCAATCAAGCTTCGTGAATTTTTTGATACACTATCCCTGAAAACGCGTC---CTAGACGCCCTTCGATCGTGGTCTGTCCACATCGATACGCAAGCATCATGCGCGATCACTGATGCCATGATCGTCGATGATG--CTACTTCGTTGGATCTCATGGGTTATCG------AACAGAATGTTGCTTTAGAGTTAGGCTAACGATACCTTTCCCCATGTCTAGGTTCACCTCCAAACCGGCCAATGCGTAAGCTTTCTT-CGATGCCTCGCGATGACGGCGAGCATCTCGTG-GACTCACATGGAATCA-TAGGGTAACCAAATCGGTGCTGCTTTCTGGCAACAAATCTCGGGCGAGCACGGCCTTGACGGCAATGGCGTGTATGTT-------------CTTGACGTCCCATTGAGTC--TGGGGATACCAAAATAATCGACTAATATGCGTGGGATAGCTACAACGGAACGTCTGAGCTCCAGCTCGAGCGTATGAGCGTCTACTTCAACGAGGTACGCAAATTTACCAGTTCATCGGGAGTT-GTGCCATCGATATTCTAACGTGTT-GAATTTTTAGGGTGCTGGCAACAAGTATGTCCCCCGCGCCGTTCTCGTCGATTTGGAGCCCGGTACCATGGATGCTGTCCGCGCCGGTCCCTTTGGTCAGCTCTTCCGACCCGACAACTTCGTCTTCGGTCAGTCAGGTGCTGGCAACAACTGGGCCAAAGGTCACTACACTGAGGGTGCCGAGCTGGTCGACAACGTTCTCGATGTCGTCCGTCGCGAGGCTGAGGGCTGCGACTGCCTTCAAGGTTTCCAGATCACTCACTCCCTCGGTGGTGGTACTGGTGCCGGTATGGGTACGCTGTTGATCTCCAAGATCCGCGAAGAGTTCCCCGACCGCATGATGGCCACCTTCTCCGTTATGCCCTCTCCCAAGGTCTCTGATACCGTTGTTGAGCCCTACAACGCCACCCTCTCCGTCCACCAGCTGGTCGAGAACTCCGACGAGACCTTCTGTATCGATAACGAAGCTCTGTACGATATCTGCATGCGTACATTGAAGCTATCCAACCCCTCATATGGTGACCTGAACCACCTGGTCTCCGCCGTCATGTCTGGTGTCACTACCTGCCTGCGTTTCCCTGGTCAGCTTAACTCTGACCTGCGCAAGTTGGCTGTGAACATGGTGCCGTTCCCCCGTCTGCACTTCTTCATGGTCGGCTTTGCTCCTCTTACCAGCCGTGGTGCCCACTCTTTCCGTGCCGTCACGGTTCCCGAGTTGACTCAACAAATGTTCGACCCCAAGAACATGATGGCCGCCGCCGACTTCCGCAACGGTCGCTACCTGACATGCTCTGCTATCTTGTAAGAACCTAGCCCTTTCCTCT---TGACCCTATCCGTTACTAATCTAAT-ACTT-AATAGCCGTGGTAAGGTCTCCATGAAGGAAGTTGAGGACCAGATGCGAAA--------------------------------------------------------
363                            CATTAGAGAGTTGACCCAAACTCCCAAACCCCTGTGAACATACCGTACGTTGCCTCGGCGGGGGGCG-----------------------------------------------CCCCTCCCCGCCGGCGGCCCACGAAACTCTGTTTGGCCTGAATCTCTGAAACATACACGAAATCAGTTAAAACTTTCAACAACGGATCTCTTGGTTCTGGCATCGATGAAGAACGCAGCGAAATGCGATACGTAGTGTGAATTGCAGAATTCAGTGAATCATCGAATCTTTGAACGCACATTGCGCCCGCTAGTATTCTAGCGGGCATGCCTGTTCGAGCGTCATTTCAACCCTTAAGCCTCTGTTGCTTAGCGTTGGGAGCCCACGGC--CTGCCGTCGCTCCTTAAATCCAGTGGCGGAGCCGGTGCGCGCTCTAGGCGTAGTAGATTCCATCTCGCCTACGGCCGGGCCGGCCTCCTGCCGTAAAA--CCCCCCC---------------------------------------------------CAACAGCTCAAATTTGAAATCTGGCCCTC--GGGTCCGAGTTGTAATTTGTAGAGGATGCTTTTGGCGCGGTGCCTTCCGAGTTCCCTGGAACGGGACGCCTTAGAGGGTGAGAGCCCCGTACGGTTGGACACCAAGCCTCTGTAAAGCTCCTTCGACGAGTCGAGTAGTTTGGGAATGCTGCTCTAAATGGGAGGTAAATTTCTTCTAAAGCTAAATATTGGCCAGAGACC-GATAGCGCACAAGTAGAGTGATCGAAAGATGAAAAGCACTTTGAAAAGAGGGTTAAATAGCACGTGAAATTGTTGAAAGGGAAGCG-TTTGCGACCAGACCTCTCCCTGGCGGATCATCCGGC-GTTC-TCGCCGGTGCACTCCGCC-AGGCT-GAGGCCAGCATCGGTTTTCGCGGGGGGACAAAAGCGGGGGGAACGTAGCTCCCTCGGGAGTGTT-ATAGCCCTCCGCATAATACCCTCGCGGGGACCGAGGACCGCGCTTC--GGCAAGGATGCTGGCGTAATGGTCGTCAACGACCCGTCTTGAAACACGGACCAAGGAGTCGAACATTTGTGCGAGTGTTTGGGTGTCAAACCCTCACGCGTAATGAAGGTGAACGTAGGTGAGAGCCCTC---GCGGGCGCATCATCGACCGATCCTGATGTCTTCGGATGGATTTGAGTAAGAGCATAACTGTTCGGACCCGAAAGATGGTGAACTATGCGTGGATAGGGTGAAGCCAGAGGAAACTCTGGTGGAGGCTCGCAGCGGTTCTGACGTGCAAATCGATCGTCAAATCTGCGCATGGGGGCGA-AAGACTTATCGAACCATCTAGTAGCTGGTTACCGCCGAAGTTTCCCTCAGGATAGCAGTGTTGTTCTTCAGTTTTATGAGGTAAAGCGAATGATTAGGGACTCGGGGGCGCTCTTTAGCCTTCATCCATTCTCAAACTTTAAATATGTAAGAAGCCCTTGTTGCTTAGTTGAACGTGGGCATTCGAATGTACCAACACTAGTGGGCCATTTTTGGTAAGCAGAACTGGCGATGCGGGATGAACCGAACGCGGGGTTAAGGTGCCGGAGTGGACGCTCATCAGACACCACAAAAGGTGTTAGCACATTTAGACAATAGGACGGTGGCCATGGAAGTCGGAATCCGCTAAGGACTGTGTAACAACTCACCTATCGAATGTGCTAGCCCTGAAAATGGATGGCGCTCAAGCGTCCCACCCATACCTCGCCCTCGGGGTAGGAACGATGCCCCGAGGAGTAGGCGGC---------------------------------------------------------------------------------------------------------------------------------------------------AACATCATCACGAGTGGACTGAAGTATTCTCTTGCCACCGGAAACTGGGGTGATCAGAAGAAGGCCATGAGCTCTACGGCTGGTGTGTCTCAAGTCCTCAACCGATACACATTTGCGTCCACTCTATCCCATCTGCGGAGAACGAATACCCCCGTGGGCAGAGATGGTAAACTGGCCAAGCCGCGGCAGCTTCACAACACACATTGGGGCCTCGTGTGCCCGGCCGAGACACCCGAGGGTCAGGCTTGTGGTCTGGTCAAGAATCTATCCCTCATGTGCTCCGTCAGCGTGGGCACTTCGACGGAACCAATCATCGAATATATGATTTCCCGAAATATGGAGGTTCTAGAAGAGTACGAACCCCAACGGTACCCCAACGCCACGAAGATCTTTCTCAACGGATCATGGATCGGTGTTCACCAGGATCCGAAGGCTCTCGTCAAAGACGTCCAACAGCTGCGCCGAACAAACCAGATCCCGGCCGAGGTCTCTCTGGTTCGTGATATCCGTGATCGCGAATTCAAAATCTTTTCGGACGCCGGTCGTGTCATGCGTCCATTGTTCGTGGTTGAGCAGGAAGATGATCCGGATAACGGTATCGAGCAGAACACGCTTGTTCTAACGAAAGACATGGTCCGCAGATTGGAGATTGACCAGACTCTCCCACCAGACAGTGACGAATATTTCGGCTGGCAAGGCCTGGTCAACGCCGGTGTCATCGAATATATGGATGCCGAGGAAGAAGAAACCGCCATGATCTCCATGGCTCCTGAAGACTTGGAGGCTTTCAGGAGATCCAAGTTAGGTCTCCCTAGTGGCGACCCGGAATACGCCATGACCAACCCAAACAGACGGTTGAACACGAGAATTAACCCGACGACCCATGGATATACCCATTGTGAAATTCACCCAAGTATGCTCCTCGGCATTTGTGCCAGTATTATCCCCTTCCCCGATCATAATCAGGTAAGCCTCTTCGCCATTCTATCCATAACCACCATTGATACTAGC--------------------------------------------------------------------TGTTCGCCCGCACCACCCCCTCTGTTTACTTTTGCAACCCAATCAAGCTTCGTGAATTTTTTGCTACACTATCCCTGAAAACGCGTC---CTAGACGCCCTTCGATCGTGGTCTGTCCACATCGATACGCAAGCATCATGCGCGATCACTGATGCCATGATCGTCGATGATG--CTACTTCGTTGGATCTCATGGGTTATCG------AACAGAATGTTGCTTTAGAGTTAGGCTAACGATACCTTTCCCCATGTCTAGGTTCACCTCCAAACCGGCCAATGCGTAAGCTTTCTT-CGATGCCTCGCGATGACGGCGAGCATCTCGTG-GACTCACATGGAATCA-TAGGGTAACCAAATCGGTGCTGCTTTCTGGCAACAAATCTCGGGCGAGCACGGCCTTGACGGCAATGGCGTGTATGTT-------------CTTGACATCCCATTGAGTC--TGGGGATACCAAAATAATCGACTAATATGCGTGGGATAGCTACAACGGAACGTCTGAGCTCCAGCTCGAGCGTATGAGCGTCTACTTCAACGAGGTACGCAAATTTACCAGTTCATCGGGAGTT-GTGCCATCGATATTCTAACGTGTT-GAATTTTTAGGGTGCTGGCAACAAGTATGTCCCCCGCGCCGTTCTCGTCGATTTGGAGCCCGGTACCATGGATGCTGTCCGCGCCGGTCCCTTTGGTCAGCTCTTCCGACCCGACAACTTCGTCTTCGGTCAGTCAGGTGCTGGCAACAACTGGGCCAAAGGCCACTACACTGAGGGTGCCGAGCTGGTCGACAACGTTCTCGATGTCGTCCGTCGCGAGGCTGAGGGCTGCGACTGCCTTCAAGGTTTCCAGATCACTCACTCCCTCGGTGGTGGTACTGGTGCCGGTATGGGTACGCTGTTGATCTCCAAGATCCGCGAAGAGTTCCCCGACCGCATGATGGCCACCTTCTCCGTTATGCCCTCTCCCAAGGTCTCTGATACCGTTGTTGAGCCCTACAACGCCACCCTCTCCGTCCACCAGCTGGTCGAGAACTCCGACGAGACCTTCTGTATCGATAACGAAGCTCTGTACGATATCTGCATGCGTACATTGAAGCTATCCAACCCCTCATACGGTGACCTGAACCACCTGGTCTCCGCCGTCATGTCTGGTGTCACTACCTGCCTGCGTTTCCCTGGTCAGCTTAACTCTGACCTGCGCAAGTTGGCTGTGAACATGGTGCCGTTCCCCCGTCTGCACTTCTTCATGGTCGGCTTTGCTCCTCTTACCAGCCGTGGTGCCCATTCTTTCCGTGCCGTCACGGTTCCCGAGTTGACTCAACAAATGTTCGACCCCAAGAACATGATGGCCGCCGCCGACTTCCGCAACGGTCGCTACCTGACATGCTCTGCTATCTTGTAAGAACCTAGCCCTTTCCTCT---TGACCCTATCCGTTACTAATCTAAT-ACTT-AATAGCCGTGGTAAGGTCTCCATGAAGGAAGTTGAGGACCAGATGCGAAA--------------------------------------------------------
Rosellinia_aquila              CATTAGAGAGTTGACCCAAACTCCCAAACCCATGTGAACATACCCTACGTTGCCTCGGCGGGGGGGGGACCGGCCCA----------------GGG-----CCC----------CACCCCTCCGCCGGCGGCCCACCAAACCCTGTTTAGCCTGCATCTCTGAAGCATAAACTAAATCAGTTAAAACTTTCAACAACGGATCTCTTGGTTCTGGCATCGATGAAGAACGCAGCGAAATGCGATACGTAGTGTGAATTGCAGAATTTAGTGAATCATCGAATCTTTGAACGCACATTGCGCCCACCAGTATTCTGGTGGGCATGCCTGTTCGAGCGTCATTTCAACCCTTAAGCCCTTGTCGCTTAGTGTTGGGAGCCTACGGCCTTTGCCGTCGCTCCTCAAATCCAGTGGCGGAGCCGGTTCGCGCTCTGGGCGTAGTAGATTCCATCTCGCCTACAGCCGGGCCGGTTCCCTGCCGTAAAACCCCCCCCAATACAAAAGGTTGACCTCGAATCAGGTAGGAATACCCGCTGAACTTAAGCA----------------AAATCTGGCCCTC--GGGTCCGAGTTGTAATTTGTAGAGGATGCTTTTGGCGCGGTGCCTTCCGAGTTCCCTGGAACGGGACGCCTTAGAGGGTGAGAGCCCCGTACGGTTGGACACCAAGCCTCTGTAAAGCTCCTTCGACGAGTCGAGTAGTTTGGGAATGCTGCTCTAAATGGGAGGTAAATTTCTTCTAAAGCTAAATATTGGCCAGAGACC-GATAGCGCACAAGTAGAGTGATCGAAAGATGAAAAGCACTTTGAAAAGAGGGTTAAACAGCACGTGAAATTGTTGAAAGGGAAGCG-TTTGCGACCAGACCTCGCCCCGGCGGATCATCCGGC-GTTC-TCGCCGGTGCACTTCGCC-GGGCT-GAGGCCAGCATCGGTTTCCGCGGGGGGACAAAAGCGGGGGGAACGTAGCTCCCTCGGGAGTGTT-ATAGCCCCCCGCACAATACCCTCGCGGGGACCGAGGACCGCGCTTC--GGCAAGGATGCTGGCGTAATGGTCGTCAACGACCCGTCTTGAAACACGGACCAAGGAGTCGAACATTTGTGCGAGTGTTTGGGTGTCAAACCCTCACGCGTAATGAAGGTGAACGTAGGTGAGAGCCCTC---GCGGGCGCATCATCGACCGATCCTGATGTCTTCGGATGGATTTGAGTAAGAGCATAACTGTTCGGACCCGAAAGATGGTGAACTATGCGTGGATAGGGTGAAGCCAGAGGAAACTCTGGTGGGAGCTCGCAGCGGTTCTGACGTGCAAATCGATCGTCAAATCTGCGCATGGGGGCGA-AAGACTTATCGAACCATCTAGTAGCTGGTTACCGCCGAAGTTTCCCTCAGGATAGCAGTGTTGTTCTTCAGTTTTATGAGGTAAAGCGAATGATTAGGGACTCGGGGGCGCTCTTTAGCCTTCATCCATTCTCAAACTTTAAATATGTAAGAAGCCCTTGTTGCTTAGTTGAACGTGGGCATTCGAATGTACCAACACTAGTGGGCCATTTTTGGTAAGCAGAACTGGCGATGCGGGATGAACCGAACGCGGGGTTAAGGTGCCGGAGTGGACGCTCATCAGACACCACAAAAGGTGTTAGCACATTTAGACAATAGGACGGTGGCCATGGAAGTCGGAATCCGCTAAGGACTGTGTAACAACTCACCTATCGAATGTGCTAGCCCTGAAAATGGATGGCGCTCAAGCGTCCCACCCATACCTCGCCCTCGGGGTAGGAACGGTGCCCCGAGGAGTAGGCGGC-----------------------------------------------------------------------------------------------------------------------------------------------------------------------------------------------------------------------------------------------------------------------------------------GCGGAGAACGAATACCCCTGTGGGCAGAGATGGTAAACTTGCCAAACCGCGGCAGCTTCACAACACTCATTGGGGTCTTGTCTGCCCAGCCGAGACGCCCGAAGGTCAGGCCTGTGGCCTCGTCAAAAATCTGTCTCTCATGTGCTCGGTCAGTGTGGGTACCTCGACAGAACCGATTATCGAGTATATGATTTCTCGAAATATGGAGGTTTTAGAAGAGTACGAACCCCAAAGATATCCCCACGCCACCAAGATCTTTCTCAACGGATCATGGATCGGCGTCCATCAAGACCCAAAGGCTCTTGTTAAGGACGTTCAATTACTGCGCCGCACAAATCAGATTCCGGCCGAGGTGTCCTTGGTTCGGGATATCCGTGATCGAGAATTCAAAATATTCTCAGATGCTGGTCGTGTTATGCGGCCCTTATTCGTAGTCGAGCAGGAAGATGACCCCGAGAACAATATAGAGAAAGGTACACTCGTCTTGACAAAGGACACAGTCCGGCGACTTGAGATTGACCAGTCTCTCCCACCCGGAAGTGATGAATATTTCGGCTGGCACGGCCTAGTCAATGCCGGTGTTATTGAATACATGGATGCCGAGGAGGAGGAGACTGCTATGATATGCATGACACCCGAAGATCTGGAAGCGTATAGGATGGCAAGATTGAATATACCAAATCAGGACGCGGAATACAACGTCAACAACCCGAATAGGCGACTGAAGACCAAGATTAACCCAACAACCCACACATACACCCATTGCGAAATTCATCCAAGTATGCTACTTGGTATTTGCGCCAGCATCATCCCCTTTCCGGATCATAACCAAGTAAGTTCTACC--------------------------------------------------------------------------------------TGCCTCTCTGTTCGCCCGCAGCCCGGCCCACCCCCTCTGTTTACTTTTGCAACCCAATCAAGCTTCGTGAATTTTTTGCTACCCTATCCCTGAAAGCGCGTC---CTAAACGCCCAACGATCGTGGTCTGTCCACATCGATACGCAAGCATCGTGCGCGATCACTGATGCCATGATCGTCGATGATGCTCTGCTTCATTGGGTCCCATCGGTTGTCG-----AAACAGAATGTTGCTTTTGAGTTAGGCTAACGATACTTTTCCCCGTGTCTAGGTTCACCTCCAAACCGGCCAATGCGTAAGCTTCTTT-CGCCGCCTCGCGATAACGGCGAGCATCTCGTG-GGCTCACATGGAATCA-TAGGGTAACCAAATCGGTGCTGCTTTCTGGCAACAAATTTCGGGCGAGCACGGCCTCGACGGCAATGGCGTGTATGTT-------------CTTGACGTTCTATCGAGTC--TAGGAATACAGGGACACTCGACTAATATGCCTGGTATAGCTACAACGGAACGTCCGAGCTCCAGCTCGAGCGGATGAGCGTTTACTTCAACGAGGTACGCAAACCCACCGGTTCATTGGGGAGTTGTGCCATCGATATTCTGACATGTT-GAATTTTTAGGGTGCTGGCAACAAGTATGTCCCCCGCGCCGTTCTCGTCGATCTGGAGCCCGGTACCATGGATGCTGTCCGCGCCGGTCCCTTCGGTCAGCTCTTCCGACCCGACAACTTCGTCTTCGGTCAGTCAGGTGCTGGCAACAACTGGGCCAAGGGTCACTACACTGAGGGTGCTGAGCTGGTCGACACCGTTCTCGATGTCGTCCGTCGCGAGGCTGAGGGCTGCGACTGCCTCCAAGGCTTCCAGATCACCCACTCACTCGGTGGTGGTACTGGTGCCGGTATGGGTACGCTGTTGATCTCCAAGATTCGTGAGGAGTTCCCCGACCGCATGATGGCCACCTTCTCCGTCATGCCCTCGCCCAAGGTCTCCGACACCGTTGTTGAGCCCTACAACGCCACCCTTTCCGTCCACCAGCTGGTCGAGAACTCCGACGAGACCTTCTGTATCGATAACGAAGCTCTGTACGATATCTGCATGCGTACACTGAAGCTATCCAACCCCTCGTACGGTGACCTGAACCACCTAGTCTCCGCCGTCATGTCTGGCGTCACCACCTGCCTGCGTTTCCCTGGTCAGCTTAACTCTGACCTGCGCAAGTTGGCTGTGAACATGGTGCCGTTCCCCCGTCTGCACTTCTTCATGGTCGGCTTTGCTCCTCTTACCAGCCGTGGTGCCCACTCTTTCCGTGCCGTCACGGTTCCTGAGTTGACTCAACAAATGTTCGACCCCAAGAACATGATGGCCGCCGCCGACTTCCGCAACGGTCGTTACCTAACATGCTCTGCCATCTTGTAAGAATTTAACCCTTTCCCCT---CGACCTCTTCGGTTGCTAATCCGGC-ATTTCAATAGCCGTGGTAAGGTCTCCATGAAGGAAGTCGAGGACCAGATGCGAAACGTACAGAACAAGAA-----------------------------------------
Rosellinia_corticium_MUCL51693 CATTAGAGAGTG---CCTACTCCCAAAACCCATGTGAACTTACCTTACGTTGCCTCGGCGGGGGAGGGGCTGGCC--------------------------ACC----------CCCCCTCCGCCAGGCGGCCCACCAAACCCTGTTTAGCCTGAATCTCTGAGACGATAAAACAATGAGTTAAAACTTTCAACAACGGATCTCTTGGCTCTGGCATCGATGAAGAACGCAGCGAAATGCGATACGTAGTGTGAATTGCAGAATTTAGTGAATCATCGAATCTTTGAACGCACATTGCGCCCGCCAGTATTCTGGCGGGCATGCCTGTTCGAGCGTCATTTCAACCCTTAAGCCCTTGTCGCTTAGTGTTGGGAGCCGACGGC--CTGCCGTCGCTCCTCAAATCCAGTGGCGGAGCCGGTTCGCGCTCTGGGCGTAGTAGATTCCATCTCGCCTGCAGCGGGGCCGGCTCCCTGCCGTAAAACCACCAATGTACCCAAAGGTTGACCTCGAATCAGGTAGGAATACCCGCTGAACTTAAGCACAACAGCTCAAATTTGAAATCTGGCCCTC--GGGTCCGAGTTGTAATTTGTAGAGGATGCTTTTGGCGCGGTGCCTTCCGAGTTCCCTGGAACGGGACGCCTTAGAGGGTGAGAGCCCCGTACGGTTGGACACCAAGCCTCTGTAAAGCGCCTTCGACGAGTCGAGTAGTTTGGGAATGCTGCTCTAAATGGGAGGTAAATTTCTTCTAAAGCTAAATATTGGCCAGAGACC-GATAGCGCACAAGTAGAGTGATCGAAAGATGAAAAGCACTTTGAAAAGAGGGTTAAACAGCACGTGAAATTGTTGAAAGGGAAGCG-TTTGCGACCAGACCTCTCCCCGGCGGATCATCCGGC-GTTC-TCGCCGGTGCACTTCGCC-GGGCT-GAGGCCAGCATCGGTTTCCGCGGGGGGACAAAAGCGGGGGGAACGTAGCTCCCTCGGGAGTGTT-ATAGCCCCCCGCATAATACCCTCGCGGGGACCGAGGACCGCGCTTC--GGCAAGGATGCTGGCGTAATGGTCGTCAACGACCCGTCTTGAAACACGGACCAAGGAGTCGAACATTTGTGCGAGTGTTTGGGTGTCAAACCCTCACGCGTAATGAAGGTGAACGTAGGTGAGAGCCTTC---ACGGGCGCATCATCGACCGATCCTGATGTCTTCGGATGGATTTGAGTAAGAGCATAACTGTTCGGACCCGAAAGATGGTGAACTATGCGTGGATAGGGTGAAGCCAGAGGAAACTCTGGTGGAGGCTCGCAGCGGTTCTGACGTGCAAATCGATCGTCAAATCTGCGCATGGGGGCGA-AAGACTTATCGAACCATCTAGTAGCTGGTTACCGCCGAAGTTTCCCTCAGGATAGCAGTGTTGTTCTTCAGTTTTATGAGGTAAAGCGAATGATTAGGGACTCGGGGGCGCTCTTTAGCCTTCATCCATTCTCAAACTTTAAATATGTAAGAAGCCCTTGTTGCTTAGTTGAACGTGGGCATTCGAATGTACCAACACTAGTGGGCCATTTTTGGTAAGCAGAACTGGCGATGCGGGATGAACCGAACGCGGGGTTAAGGTGCCGGAGTGGACGCTCATCAGACACCACAAAAGGTGTTAGCACATTTAGACAATAGGACGGTGGCCATGGAAGTCGGAATCCGCTAAGGACTGTGTAACAACTCACCTATCGAATGTGCTAGCCCTGAAAATGGATGGCGCTCAAGCGTCCCACCCATACCTCGCCCTCGGGGTAGGATCGGTGCCCCGAGGAGTAGGCGGC----------------------------------------------------------------------------------------------------------------------------------------------------------------------------------------------------------------------------------------------------------------CATTCGCGTCCACTCTATCCCATCTGCGGAGAACGAATACCCCCGTGGGCAGAGACGGTAAACTAGCCAAGCCGCGGCAACTTCATAACACACATTGGGGCCTCGTGTGTCCGGCCGAGACACCCGAGGGCCAGGCCTGTGGTCTGGTCAAGAATCTGTCCCTCATGTGCTCCGTCAGTGTGGGCACGTCGACGGAACCCATTATAGAATACATGATTTCTCGAAATATGGAGGTGCTGGAAGAGTACGAGCCCCAACGGTACCCCAATGCCACGAAGATCTTCCTCAACGGATCGTGGATCGGTGTTCACCAGGATCCGAAGGCTCTCGTGAAGGACGTTCAACAGCTGCGCCGAACAAACCAGATCCCGGCCGAAGTGTCGCTGATTCGTGATATCCGTGATCGCGAATTCAAAATCTTCTCGGACGCCGGTCGTGTCATGCGTCCACTGTTTGTAGTTGAGCAGGAAGATGATCCGGATAATGGTGTCCAGAAGAACACGCTCGTCCTAACGAAAGACATGGTCCGTAGGCTGGAGATCGACCAGACTCTCCCACCAGAGAGTGACGAATATTTCGGTTGGCAAGGCTTGGTCAACGCCGGTGTCATTGAATACATGGATGCCGAGGAAGAAGAAACCGCCATGATCTCCATGGCCCCCGAAGACCTGGAGGCTTTCAGGAGATCCAAATTGGGTCTCCCGAGTGGCGACCCAGAATACGCCATGACCAACCCAAACAGACGGTTGAACACGAGGATCAATCCAACTACCCACGGATATACCCATTGCGAAATTCACCCAAGTATGCTCCTCGGTATCTGTGCCAGCATTATTCCCTTCCCCGATCATAACCAGGTAAGCTCCTCCACCATTCCATCCATAACCAGCATCAATACTAG-------------------------------------------------------------TGGCTTGCTGTTCGCCCGGCCCACCCCCTCTGTTTACTTTTGCAACCCAATCAAGCCTCATGAA-TTTTTGCTACCCTATCCCTGAAAACGCGTC---CTGGACGCCCTGCGATCGTAATCTGTCCACATCGATACGCAAGCATCATGCGCGATCACGGATGTCGTGATCGTCGATGATGGTCTACTTCGTTGGATCCCATCGGTTATCG-----AAACGAAATGTTGCTTTAGAGTCAGGCTAACCATGCTTTTCCCCGTGTCTAGGTTCACCTCCAAACCGGCCAATGCGTAAGCTACCTT-CGACGCCTCGCGATGACGGCGAGCATCTCGTG-GGCTCACGTGGAATCA-TAGGGTAACCAAATCGGTGCTGCTTTCTGGCAACAAATTTCGGGCGAGCACGGCCTCGACGGCAATGGAGTGTATGTT-------------CTTGACATCCCATCGAGTC--CAGGATTACAGGAACAATCGACTAATACGTCTGGTATAGCTACAACGGAACGTCCGAGCTCCAGCTCGAGCGTATGAGCGTTTACTTCAACGAGGTATGCAAATCCACCGGTTCATTGGGGGGTTTTGATATCAATATTCTAACGTGTT-GAATTTTTAGGGTGCTGGCAACAAATATGTCCCCCGCGCCGTTCTTGTCGATCTGGAGCCCGGTACCATGGATGCTGTCCGCGCCGGACCTTTCGGTCAGCTCTTCCGACCCGACAACTTCGTCTTCGGTCAGTCAGGTGCTGGCAACAACTGGGCCAAGGGTCACTACACTGAGGGTGCCGAGCTGGTCGACCAAGTTCTCGATGTCGTCCGTCGCGAGGCTGAGGGTTGCGACTGCCTCCAAAGTTTCCAGATCACCCACTCCCTCGGTGGTGGTACTGGTGCCGGTATGGGTACGCTGTTGATCTCCAAGATCCGCGAGGAGTTCCCCGACCGCATGATGGCTACCTTCTCCGTTATGCCCTCCCCCAAGGTCTCCGACACCGTTGTTGAGCCTTACAACGCCACCCTCTCCGTCCACCAGCTGGTCGAGAACTCCGACGAGACCTTCTGTATCGATAACGAAGCTCTGTACGATATCTGCATGCGTACACTGAAGCTATCCAACCCCTCATACGGTGACCTGAACCACCTGGTCTCCGCCGTCATGTCCGGTGTCACCACCTGCTTGCGTTTCCCTGGTCAGCTTAACTCTGACCTGCGCAAGTTGGCCGTGAACATGGTGCCGTTCCCTCGTCTGCACTTCTTCATGGTCGGCTTTGCTCCCCTTACCAGCCGCGGAGCCCACTCTTTCCGTGCCGTCACGGTTCCTGAGTTGACACAACAAATGTTCGACCCCAAGAACATGATGGCCGCCGCCGATTTCCGCAACGGTCGTTACCTAACATGCTCTGCCATCTTGTAAGAACCCAGGCCTTCCCCTTT--TACCCTTTCTGTTTGCTAATCTAAT-ATTCCAATAGCCGTGGTAAGGTCTCCATGAAGGAAGTTGAGGACCAGATGCGAAATGTCCAGA------------------------------------------------
Rosellinia_corticium_STMA13324 CATTAGAGAGTG---CCTACTCCCAAAACCCATGTGAACTTACCTTACGTTGCCTCGGCGGGGGAGGGGCTGGCC--------------------------ACC----------CCCCCTCCGCCAGGCGGCCCACCAAACCCTGTTTAGCCTGAATCTCTGAGACGATAAAACAATGAGTTAAAACTTTCAACAACGGATCTCTTGGCTCTGGCATCGATGAAGAACGCAGCGAAATGCGATACGTAGTGTGAATTGCAGAATTTAGTGAATCATCGAATCTTTGAACGCACATTGCGCCCGCCAGTATTCTGGCGGGCATGCCTGTTCGAGCGTCATTTCAACCCTTAAGCCCTTGTCGCTTAGTGTTGGGAGCCGACGGC--CTGCCGTCGCTCCTCAAATCCAGTGGCGGAGCCGGTTCGCGCTCTGGGCGTAGTAGATTCCATCTCGCCTGCAGCGGGGCCGGCTCCCTGCCGTAAAACCACCAATGTACCCAAAGGTTGACCTCGAATCAGGTAGGAATACCCGCTGAACTTAAGCACAACAGCTCAAATTTGAAATCTGGCCCTC--GGGTCCGAGTTGTAATTTGTAGAGGATGCTTTTGGCGCGGTGCCTTCCGAGTTCCCTGGAACGGGACGCCTTAGAGGGTGAGAGCCCCGTACGGTTGGACACCAAGCCTCTGTAAAGCGCCTTCGACGAGTCGAGTAGTTTGGGAATGCTGCTCTAAATGGGAGGTAAATTTCTTCTAAAGCTAAATATTGGCCAGAGACC-GATAGCGCACAAGTAGAGTGATCGAAAGATGAAAAGCACTTTGAAAAGAGGGTTAAACAGCACGTGAAATTGTTGAAAGGGAAGCG-TTTGCGACCAGACCTCTCCCCGGCGGATCATCCGGC-GTTC-TCGCCGGTGCACTTCGCC-GGGCT-GAGGCCAGCATCGGTTTCCGCGGGGGGACAAAAGCGGGGGGAACGTAGCTCCCTCGGGAGTGTT-ATAGCCCCCCGCATAATACCCTCGCGGGGACCGAGGACCGCGCTTC--GGCAAGGATGCTGGCGTAATGGTCGTCAACGACCCGTCTTGAAACACGGACCAAGGAGTCGAACATTTGTGCGAGTGTTTGGGTGTCAAACCCTCACGCGTAATGAAGGTGAACGTAGGTGAGAGCCTTC---ACGGGCGCATCATCGACCGATCCTGATGTCTTCGGATGGATTTGAGTAAGAGCATAACTGTTCGGACCCGAAAGATGGTGAACTATGCGTGGATAGGGTGAAGCCAGAGGAAACTCTGGTGGAGGCTCGCAGCGGTTCTGACGTGCAAATCGATCGTCAAATCTGCGCATGGGGGCGA-AAGACTTATCGAACCATCTAGTAGCTGGTTACCGCCGAAGTTTCCCTCAGGATAGCAGTGTTGTTCTTCAGTTTTATGAGGTAAAGCGAATGATTAGGGACTCGGGGGCGCTCTTTAGCCTTCATCCATTCTCAAACTTTAAATATGTAAGAAGCCCTTGTTGCTTAGTTGAACGTGGGCATTCGAATGTACCAACACTAGTGGGCCATTTTTGGTAAGCAGAACTGGCGATGCGGGATGAACCGAACGCGGGGTTAAGGTGCCGGAGTGGACGCTCATCAGACACCACAAAAGGTGTTAGCACATTTAGACAATAGGACGGTGGCCATGGAAGTCGGAATCCGCTAAGGACTGTGTAACAACTCACCTATCGAATGTGCTAGCCCTGAAAATGGATGGCGCTCAAGCGTCCCACCCATACCTCGCCCTCGGGGTAGGATCGGTGCCCCGAGGAGTAGGCGGC--------------------------------------------------------------------GACTCAGGAGGTCACATCCCATTTGAAGCGAAGCATCGAGCAGGGCAAGCAGTTCAATATTGCTTTGGCCGTCAAGTCAAACATCATCACGAGTGGACTGAAGTATTCTCTTGCTACCGGAAACTGGGGTGATCAGAAGAAGGCCATGAGCTCTACGGCTGGTGTGTCTCAGGTCCTCAACCGATACACATTCGCGTCTACTCTATCCCATCTGCGGAGAACGAATACCCCCGTGGGCAGAGACGGTAAACTAGCTAAGCCGCGGCAGCTTCATAACACACATTGGGGCCTCGTGTGCCCCGCCGAGACACCCGAGGGCCAGGCCTGTGGTCTGGTCAAGAATCTGTCCCTCATGTGCTCCGTCAGTGTGGGCACGTCGACGGAACCAATTATAGAATACATGATTTCTCGAAATATGGAGGTGCTGGAAGAGTACGAGCCCCAACGGTACCCCAATGCCACGAAGATCTTCCTCAACGGATCGTGGATCGGTGTTCACCAGGACCCGAAGGCTCTCGTGAAGGACGTTCAACAGCTGCGCCGAACAAACCAAATCCCGGCCGAAGTGTCGCTGATTCGTGATATCCGTGATCGCGAATTCAAAATCTTTTCGGACGCCGGTCGTGTCATGCGTCCACTATTTGTAGTTGAGCAGGAAGATGATCCGGATAATGGTGTCCAGAAGAACACGCTCGTCCTAACGAAAGACATGGTCCGCAGGCTGGAGATCGACCAGACTCTCCCACCAGAGAGTGACGAATATTTCGGTTGGCAAGGCTTGGTCAACGCCGGTGTCATTGAATACATGGATGCCGAGGAAGAAGAAACCGCCATGATCTCCATGGCCCCCGAAGACCTGGAGGCTTTCAGGAGATCCAAATTGGGTCTCCCGAGTGGCGACCCAGAATACGCCATGACCAACCCAAACAGACGGTTGAACACGAGGATCAATCCAACTACCCACGGATATACCCATTGCGAAATTCACCCAAGTATGCTTCTCGGTATCTGTGCCAGCATTATTCCCTTCCCCGATCATAACCAGGTAAGCTCCTCCACCATTCCATCCATAACCAGCATCAATACTAGCTAC--------------------------------------------------------------------------------CCCCCTCTGTTTACTTTTGCAACCCAATCAAGCCTCGTGAATTTTTTGCTACCCTATCCCTGAAAACGCGTC---CTGGACGCCCTGCGATCGTAATCTGTCCACATCGATACGCAAGCACCATGCGCGATCACGGATGTCGTGATCGTCGATGATGGTCTACTTCGTTGGATCCCATCGGTTATCG-----AAACGAAATGTTGCTTTAGAGTTAGGCTAACCATGCTTTTCCCCGTGTCTAGGTTCACCTCCAAACCGGCCAATGCGTAAGCTACCTT-CGACGCCTCGCGATGACGGCGAGCATCTCGTG-GGCTCACGTAGAATCA-TAGGGTAACCAAATCGGTGCTGCTTTCTGGCAACAAATTTCGGGCGAGCACGGCCTCGACGGCAATGGAGTGTATGTT-------------CTTGACATCCCATCGAGTC--TAAGATTACAGGAACAATCGACTAATATGTCTGGTATAGCTACAACGGAACGTCCGAGCTCCAGCTCGAGCGTATGAGCGTTTACTTCAACGAGGTATGTAAATCCACCGGTTCATTGGGGGGTTTTGATATCAATATTCTAACGTGTT-GAATTTTTAGGGTGCTGGTAACAAATATGTCCCCCGCGCCGTTCTTGTCGATCTGGAGCCCGGTACCATGGATGCTGTCCGCGCCGGACCTTTCGGTCAGCTCTTCCGACCCGACAACTTCGTCTTCGGTCAGTCAGGTGCTGGCAACAACTGGGCCAAGGGTCACTACACTGAGGGTGCCGAGCTGGTCGACCAAGTTCTCGATGTCGTCCGTCGCGAGGCTGAGGGTTGCGACTGCCTCCAAGGTTTCCAGATCACCCACTCCCTCGGTGGTGGTACTGGTGCCGGTATGGGTACGCTGTTGATCTCCAAGATCCGCGAGGAGTTCCCTGACCGCATGATGGCCACCTTCTCCGTTATGCCCTCCCCCAAGGTCTCCGACACCGTTGTTGAGCCTTACAACGCCACCCTCTCCGTCCACCAGCTGGTCGAGAACTCCGACGAGACCTTCTGTATCGATAACGAAGCTCTGTACGATATCTGCATGCGTACACTGAAGCTATCCAACCCCTCATACGGTGACCTGAACCACCTGGTCTCCGCCGTCATGTCCGGTGTCACCACCTGCTTGCGTTTCCCTGGTCAGCTTAACTCTGACCTGCGCAAGTTGGCCGTGAACATGGTGCCGTTCCCTCGTCTGCACTTCTTCATGGTCGGCTTTGCTCCTCTTACCAGCCGTGGTGCCCACTCTTTCCGTGCCGTCACGGTTCCTGAGTTGACACAACAAATGTTCGACCCCAAGAACATGATGGCCGCCGCCGATTTCCGCAACGGTCGTTACCTAACATGCTCTGCCATCTTGTAAGAACCCAGGCCTTCCCCTTT--TACCCCTTCTGTTTGCTAATCTAAT-ATTCCAATAGCCGTGGTAAGGTCTCCA------------------------------------------------------------------------------------
451                            CATTAGAGAGTG---CCTACTCCCAAAACCCATGTGAACTTACCTTACGTTGCCTCGGCGGGGGAGGGGCTGGCC--------------------------ACC----------CCCCCTCCGCCAGGCGGCCCACCAAACCCTGTTTAGCCTGAATCTCTGAGACGATAAAACAATGAGTTAAAACTTTCAACAACGGATCTCTTGGCTCTGGCATCGATGAAGAACGCAGCGAAATGCGATACGTAGTGTGAATTGCAGAATTTAGTGAATCATCGAATCTTTGAACGCACATTGCGCCCGCCAGTATTCTGGCGGGCATGCCTGTTCGAGCGTCATTTCAACCCTTAAGCCCTTGTCGCTTAGTGTTGGGAGCCGACGGC--CTGCCGTCGCTCCTCAAATCCAGTGGCGGAGCCGGTTCGCGCTCTGGGCGTAGTAGATTCCATCTCGCCTGCAGCGGGGCCGGCTCCCTGCCGTAAAACCACCAATGTACCCAAAGGTTGACCTCGAATCAGGTAGGAATACCCGCTGAACTTAAGCA-----GCTCAAATTTGAAATCTGGCCCTC--GGGTCCGAGTTGTAATTTGTAGAGGATGCTTTTGGCGCGGTGCCTTCCGAGTTCCCTGGAACGGGACGCCTTAGAGGGTGAGAGCCCCGTACGGTTGGACACCAAGCCTCTGTAAAGCGCCTTCGACGAGTCGAGTAGTTTGGGAATGCTGCTCTAAATGGGAGGTAAATTTCTTCTAAAGCTAAATATTGGCCAGAGACC-GATAGCGCACAAGTAGAGTGATCGAAAGATGAAAAGCACTTTGAAAAGAGGGTTAAACAGCACGTGAAATTGTTGAAAGGGAAGCG-TTTGCGACCAGACCTCTCCCCGGCGGATCATCCGGC-GTTC-TCGCCGGTGCACTTCGCC-GGGCT-GAGGCCAGCATCGGTTTCCGCGGGGGGACAAAAGCGGGGGGAACGTAGCTCCCTCGGGAGTGTT-ATAGCCCCCCGCATAATACCCTCGCGGGGACCGAGGACCGCGCTTC--GGCAAGGATGCTGGCGTAATGGTCGTCAACGACCCGTCTTGAAACACGGACCAAGGAGTCGAACATTTGTGCGAGTGTTTGGGTGTCAAACCCTCACGCGTAATGAAGGTGAACGTAGGTGAGAGCCTTC---ACGGGCGCATCATCGACCGATCCTGATGTCTTCGGATGGATTTGAGTAAGAGCATAACTGTTCGGACCCGAAAGATGGTGAACTATGCGTGGATAGGGTGAAGCCAGAGGAAACTCTGGTGGAGGCTCGCAGCGGTTCTGACGTGCAAATCGATCGTCAAATCTGCGCATGGGGGCGA-AAGACTTATCGAACCATCTAGTAGCTGGTTACCGCCGAAGTTTCCCTCAGGATAGCAGTGTTGTTCTTCAGTTTTATGAGGTAAAGCGAATGATTAGGGACTCGGGGGCGCTCTTTAGCCTTCATCCATTCTCAAACTTTAAATATGTAAGAAGCCCTTGTTGCTTAGTTGAACGTGGGCATTCGAATGTACCAACACTAGTGGGCCATTTTTGGTAAGCAGAACTGGCGATGCGGGATGAACCGAACGCGGGGTTAAGGTGCCGGAGTGGACGCTCATCAGACACCACAAAAGGTGTTAGCACATTTAGACAATAGGACGGTGGCCATGGAAGTCGGAATCCGCTAAGGACTGTGTAACAACTCACCTATCGAATGTGCTAGCCCTGAAAATGGATGGCGCTCAAGCGTCCCACCCA-----------------------------------------------------------------------------------------------------------------------------------------------------------------GCAGTTCAATATTGCTTTAGCCGTCAAGTCAAACATCATCACGAGTGGACTGAAGTATTCTCTTGCCACCGGAAACTGGGGTGATCAGAAGAAGGCCATGAGCTCTACGGCTGGTGTGTCTCAGGTCCTCAACCGATACACATTCGCGTCCACTCTATCCCATCTGCGGAGAACGAATACCCCCGTGGGCAGAGACGGTAAACTAGCCAAGCCGCGGCAACTTCATAACACACATTGGGGCCTCGTGTGCCCGGCCGAGACACCCGAGGGCCAGGCCTGTGGTCTGGTCAAGAATCTGTCCCTCATGTGCTCCGTCAGTGTGGGCACGTCGACGGAACCCATTATAGAATACATGATTTCTCGAAATATGGAGGTGCTGGAAGAGTACGAGCCCCAACGGTACCCCAATGCCACGAAGATCTTCCTCAACGGATCGTGGATCGGTGTTCACCAGGATCCGAAGGCTCTCGTGAAGGACGTTCAACAGCTGCGCCGAACAAACCAGATCCCGGCCGAAGTGTCGCTGATTCGTGATATTCGTGATCGCGAATTCAAAATCTTCTCGGACGCCGGTCGTGTCATGCGTCCACTGTTTGTAGTTGAGCAGGAAGATGATCCGGATAATGGTGTCCAGAAGAACACGCTCGTCCTAACGAAAGACATGGTCCGCAGGCTGGAGATCGACCAGACTCTCCCACCAGAGAGTGACGAGTATTTCGGTTGGCAAGGCTTGGTCAACGCCGGTGTCATTGAATACATGGATGCCGAGGAAGAAGAAACCGCCATGATCTCCATGGCCCCCGAAGACCTGGAGGCTTTCAGGAGATCCAAATTGGGTCTCCCGAGTGGCGACCCAGAATACGCCATGACCAACCCAAACAGACGGTTGAACACGAGGATCAATCCAACTACCCACGGATATACCCATTGCGAAATTCACCCAAGTATGCTCCTCGGTATCTGTGCCAGCATTATTCCCTTCCCCGATCATAACCAGGTAAG----------------------------------------------------------------------------------------------------------------------------------------------------------------TGAA-TTTTTGCTACCCTATCCCTGAAAACGCGTC---CTGGACGCCCTGCGATCGTAATCTGTCCACATCGATACGCAAGCATCATGCGCGATCACGGATGTCGTGATCGTCGATGATGGTCTACTTCGTTGGATCCCATCGGTTATCG-----AAACGAAATGTTGCTTTAGAGTCAGGCTAACCATGCTTTTCCCCGTGTCTAGGTTCACCTCCAAACCGGCCAATGCGTAAGCTACCTT-CGACGCCTCGCGATGACGGCGAGCATCTCGTG-GGCTCACGTGGAATCA-TAGGGTAACCAAATCGGTGCTGCTTTCTGGCAACAAATTTCGGGCGAGCACGGCCTCGACGGCAATGGAGTGTATGTT-------------CTTGACATCCCATCGAGTC--CAGGATTACAGGAACAATCGACTAATACGTCTGGTATAGCTACAACGGAACGTCCGAGCTCCAGCTCGAGCGTATGAGCGTTTACTTCAACGAGGTATGCAAATCCACCGGTTCATTGGGGGGTTTTGATATCAATATTCTAACGTGTT-GAATTTTTAGGGTGCTGGCAACAAATATGTCCCCCGCGCCGTTCTTGTCGATCTGGAGCCCGGTACCATGGATGCTGTCCGCGCCGGACCTTTCGGTCAGCTCTTCCGACCCGACAACTTCGTCTTCGGTCAGTCAGGTGCTGGCAACAACTGGGCCAAGGGTCACTACACTGAGGGTGCCGAGCTGGTCGACCAAGTTCTCGATGTCGTCCGTCGCGAGGCTGAGGGTTGCGACTGCCTCCAAGGTTTCCAGATCACCCACTCCCTCGGTGGTGGTACTGGTGCCGGTATGGGTACGCTGTTGATCTCCAAGATCCGCGAGGAGTTCCCCGACCGCATGATGGCTACCTTCTCCGTTATGCCCTCCCCCAAGGTCTCCGACACCGTTGTTGAGCCTTACAACGCCACCCTCTCCGTCCACCAGCTGGTCGAGAACTCCGACGAGACCTTCTGTATCGATAACGAAGCTCTGTACGATATCTGCATGCGTACACTGAAGCTATCCAACCCCTCATACGGTGACCTGAACCACCTGGTCTCCGCCGTCATGTCCGGTGTCACCACCTGCTTGCGTTTCCCTGGTCAGCTTAACTCTGACCTGCGCAAGTTGGCCGTGAACATGGTGCCGTTCCCTCGTCTGCACTTCTTCATGGTCGGCTTTGCTCCCCTTACCAGCCGCGGAGCCCACTCTTTCCGTGCCGTCACGGTTCCTGAGTTGACACAACAAATGTTCGACCCCAAGAACATGATGGCCGCCGCCGATTTCCGCAACGGTCGTTACCTAACATGCTCTGCCATCTTGTAAGAACCCAGGCCTTCCCCTTT--TACCCTTTCTGTTTGCTAATC--------------------------------------------------------------------------------------------------------------------
Nemania_delonicis              --------------------------------------------------------------------------------------------------------------------------------------------------------------TCTGAGAAACAAACCAAATTAGTTAAAACTTTCAACAACGGATCTCTTGGTTCTGGCATCGATGAAGAACGCAGCGAAATGCGATACGTAATGTGAATTGCAGAATTCAGTGAATCATCGAATCTTTGAACGCACATTGCGCCCGTCAGTATTCTGGCGGGCATGCCTGTTCGAGCGTCATTACAACCCTTAAGCCACTGTTGCTTAGCGTTAGAAGATTACTATGGCCGCTGTAACTTCCGAAATAGAGTGGCGGAGCTGGTACATACTCCAGACGTAGTACTTT-TACATCGCCTGTA-------------------------------------------------------------------------------------CAACAGCTCAAATTTGAAATCTGGCCCTC--AGGTCCGAGTTGTAATTTGCAGAGGATACGTTTGGTGAGATACCTTCCGAGTTCCCTGGAACGGGACGCCGTAGAGGGTGAGAGCCCCGTACGGTTGGATATCGAACCTCTGTAACGTTCCTTCGACGAGTCGAGTAGTTTGGGAATGCTGCTCTAAATGGGAGGTAAATTTCTTCTAAAGCTAAATATTGGCCAGAGACC-GATAGCGCACAAGTAGAGTGATCGAAAGATGAAAAGCACTTTGAAAAGAGGGTTAAACAGCACGTGAAATTGTTGAAAGGGAAGCG-TTTGCGACCAGACTCGTATGTAGTGAATCAACTGGT-GTTC-TCACCGGTGCACTTTACT-GCGTCACGGGCCAGCATCGATTTCGCCAGGGGGATAAAAACACTGAGAACGTAGCTCCTCCGGGAGTGTT-ATAGCTCTATGTAGAATACCCTTGGCGGGATCGAGGACCGCGCTCTCGGGCAAGGATGCTGGCGTAATGGTCGTCAACGACCCGTCTTGAAACACGGACCAAGGAGTCGAACATTGGTGCGAGTGTTTGGGTGTCAAACCCTCACGCGTAATGAAAGTGAACGGAGGTGAGAGCTCGT---GAGAGTGCATCATCGACCGATCCTGATGTCTTCGGATGGATTTGAGTAAGAGCATCACTGTTCGGACCCGAAAGATGGTGAACTATGCGTGGATAGGGTGAAGCCAGAGGAAACTCTGGTGGAGGCTCGCAGCGGTTCTGACGTGCAAATCGATCGTCAAATCTGCGCATGGGGGCGA-AAGACTTATCGAACCATCTAGT-----------------------------------------------------------------------------------------------------------------------------------------------------------------------------------------------------------------------------------------------------------------------------------------------------------------------------------------------------------------------------------------------------------------------------------------------------------------------------------------------------------------------------------------------------------------------------------------------------GAAGTCGAACATCATTACGAGCGGCCTCAAGTACTCTCTCGCTACAGGAAACTGGGGCGACCAGAAGAAGGCCATGAGCTCCACCGCCGGTGTCTCGCAGGTCCTAAACCGATACACATTCGCTTCTACTCTTTCGCATCTGCGGCGAACGAATACCCCAGTTGGCAGAGATGGCAAGCTTGTCAAGCCACGTCAGCTTCACAATACTCACTGGGGTCTCGTCTGCCCGGCCGAGACACCCGAGGGTCAAGCTTGTGGTCTAGTCAAGAATCTGTCGCTGATGTGCTCCATCAGCGTGGGCACTTCGACGGAACCAATTATAGAATATATGATTTCTCGAAATATGGAGGTCCTTGAGGAGTACGAGCCTCAAAGGTACCCCCATGCCACGAAGATCTTCCTCAACGGATCATGGATCGGCATTCATCAGGATCCAAAGGCTCTTGTTAAGGATGTTCAACAGCTGCGCCGAACGAACCAGATTCCTGCCGAAGTATCATTGATTCGAGATATCCGTGACCGTGAATTCAAGATATTCTCAGACGCCGGTCGTGTCATGCGACCCCTGTACGTCGTCGAACAGGAGGACGACCCTGATAACGGCATCGAAAAGGGTACGCTCGTATTGAACAAGAACATGGTTCGACGGCTTGAGATTGACCAGACCCTCCCACCTGGAAGTGAGGACTACTTTGGATGGCAAGGTCTGGTCAACGCTGGCGTTATCGAATACATGGACGCTGAAGAAGAAGAAACTGCCATGATTTGCATGACTCCTGAAGATTTAGAAGCTTACCGGATGGCCAAGATGGGCATACCGAACCCCGACGCAGAATACGACGAAGCTCACCCAAACAAGCGACTCAAGACAAAGATAAACCCGACAACTCACACGTATACGCACTGTGAGATTCACCCCAGTATGCTTCTGGGCATTTGTGCCAGTATTATTCCATTCCCCGAT--------------------------------------------------------------------------------------------------------------------------------------------------------------ACCCAATTAAGCTCCGTCGATTTTTTGCTACCTGATGCCTTGACGCGTCCCAAC------GCCCTTTGGCTCTCGTCCTTCCACATCTACACACTAGCACTATCTCGGAAAACAAACGTGGTGGCTGTCCATCACA--CGGATTCGTCCCATTTACCAGACCAGTCGGGGAAAAAAAAAACATGCATGAACACTCAGCTAACCAGTTTCT-CCCCGATCACAGGTCCACCTCCAGACCGGCCAATGCGTAAGTCGCTTGTCGAACCTCCACGATGACGGAGAGAATCTCCCGCGGCTCACATGATCTGA-TAGGGTAACCAAATCGGTGCTGCTTTCTGGCAACAAATCTCTGGCGAGCACGGCCTCGACGGCAATGGCGTGTATGTC-------------TACGAC-ATCTATAGAATAATAAGGCAGAACAGAATGACAAACTAACGCTGCTGGAACAGCTACAACGGAACCTCTGAGCTCCAGCTCGAGCGTATGAGCGTTTACTTCAACGAGGTATGTCAACTCGGCAAAACGCCTCTCCCCCGTGGGGGCGAGGTCCTGACGCGTTTAATCATTTAGGGTGCCGGCAACAAGTATGTTCCTCGCGCCGTCCTCGTTGATCTGGAGCCCGGTACCATGGATGCTGTCCGTGCCGGTCCTTTCGGTCAGCTCTTCCGACCCGACAACTTCGTCTTCGGTCAGTCCGGTGCTGGCAACAACTGGGCCAAGGGTCACTAC---------------------------------------------------------------------------------------------------------------------------------------------------------------------------------------------------------------------------------------------------------------------------------------------------------------------------------------------------------------------------------------------------------------------------------------------------------------------------------------------------------------------------------------------------------------------------------------------------------------------------------------------------------------------------------------------------------------------------------------------------------------------------------------------------------------------------
Nemania_beaumontii             CATTACAGAGTTGT-CCTAACTCCCAAACCCATGTGAACATACCGTCTGTTGCCTCGGCAGGTCAAGGCCCGCGTAG----------------------------------GTCCAGCACCCTGCCGGCGGCCCACGAAATACTGTTTTCTCTTGAATTCTGAAAACAAAAAAAAATAAGTTAAAACTTTCAACAACGGATCTCTTGGTTCTGGCATCGATGAAGAACGCAGCGAAATGCGATAAGTAATGTGAATTGCAGAATTCAGTGAATCATCGAATCTTTGAACGCACATTGCGCCCATTAGCATTCTAGTGGGCATGCCTGTTCGAGCGTCATTTCAACCCTTAAGCCTCTGTCGCTTAGTGTTGGGAGCCTACGGC---TGCCGTAGCTCCTCAAAGTTAGTGGCGGAGTCGGTTCACACCCTAGACGTAGTAGGTTACGCATCGCCTATGGTTGGACCCGGCCCCTGCCGTAAAACACCTAGTGTCTGTCAAGGTTGACCTCGGATCAGGTAGGAATACCCGCTGAACTTAAGCA---------------------------------------------------------------------------------------------------------------------------------------------------------------------------------------------------------------------------------------------------------------------------------------------------------------------------------------------------------------------------------------------------------------------------------------------------------------------------------------------------------------------------------------------------------------------------------------------------------------------------------------------------------------------------------------------------------------------------------------------------------------------------------------------------------------------------------------------------------------------------------------------------------------------------------------------------------------------------------------------------------------------------------------------------------------------------------------------------------------------------------------------------------------------------------------------------------------------------------------------------------------------------------------------------------------------------GGGAAGAAGCGATTGGACCTCGCTGGACCTTTGCTTGCCAAACTTTTCCGCAACATAGTTCGTCGAATGACGCAGGAAGTCCTATCCCACCTGAAACGAAGTATCGAGCAAGGCAAGCAGTTTAATATTGCTCTAGCCGTCAAGTCCAATATCATTACGAGCGGACTGAAATATTCTCTCGCCACAGGAAACTGGGGCGATCAGAAGAAGGCCATGAGCTCGACCGCTGGTGTTTCGCAGGTGTTGAACCGATACACATTTGCTTCCACCCTATCACATTTGCGGCGAACGAATACCCCAGTGGGCAGAGATGGTAAGCTTGCCAAGCCACGGCAGCTTCACAACACCCACTGGGGTCTCGTCTGCCCAGCCGAGACGCCCGAAGGTCAAGCTTGTGGCCTAGTCAAAAACCTGTCCCTCATGTGCTCCATCAGTGTAGGTACTTCGACTGAACCAATTATAGAGTACATGATTTCCCGGAATATGGAGGTCCTAGAGGAGTACGAACCTCAAAGGTATCCTAACGCCACGAAGATCTTTCTCAACGGATCATGGATCGGCGTCCATCAAGATGCGAAGGCTCTTGTTAGAGACGTTCAGCAATTGCGCCGAACGAACCAGATTCCGGCTGAAGTTTCTTTGATTCGGGATATTCGTGATCGTGAATTCAAGATCTTCTCAGACGCTGGCCGTGTCATGCGACCCTTGTATGTGGTTGAACAAGAGGATGATGCTGAAAGCGGCACCCTAAAAGGCTCGCTCGTATTGACGAAAAACATTGTCCGGCGGCTTGAGCTTGACCAGACCTTACCACCTGGGAGTGAAGATTATTTCGGATGGCAAGGCCTAGTTAATGCCGGCGTTATCGAATATATGGATGCTGAAGAAGAAGAAACTGCCATGATTTGCATGACTCCCGAGGACTTGGAGGCCTATCGAATAGCCAAGATGGGGATAGAGGTACCCGACACAGAATACAGTATCAACAACCCGAACAAGCGACTGAAGACCAAGATTAACCCAACGACCCACACGTATACCCATTGTGAAATTCACCCAAGCATGCTTCTTGGCATTTGTGCCAGCATTATTCCATTCCCTGATCATAACCAGGTAAGTGCTA-TATGGTCCATTTTGTCACTTGTACTAATCTCATTTTTAGTCCCCCCGAAACACGTACCAATCTGCTAAACATGCGTGAGATTGTAAGTCTCCCTCTGCCGA--CGCCGTACCCCCTTTCCCCTCTGTTTACTTTTGCAACCCAATCACGCTGCATGATTTTCCCCCTGCCCTATCCCTACACGCGT------CCCAACGTTCCTTGGTCTTAGCCTCTCCACATCTAAGGATACGCATCATCTCAAGGGAACAACGTGGTGGTTGTCTATACCA--CAGATTTACTTCCTTCGCCGCATCATGA------TGAGAAGAAATATGTGAAAACTAAGCTAACCAGCATTT-TCCCATCTACAGGTCCACCTCCAGACCGGCCAATGCGTAAGTCGCTCTTCGAGCCTC---CGCGACGTCGAGAACCTCCCGCGGCTCATATGACGTGA-TAGGGTAACCAAATCGGTGCTGCTTTCTGGCAACAAATCTCGGGCGAGCACGGTCTCGACGGCAATGGCGTGTATGTC-------------TACCAT-GTTCACATATCA--TGGGCACATTAGAAGGGTCGACTGACATGGATGGAACAGCTACAATGGAACCTCTGAGCTCCAGCTCGAGCGCATGAGCGTCTACTTCAACGAGGTACGCAAACTCACTAATTTGGCTCTTGGC--TGAAATCGGTGTCCTAACGCGTATAAAACTTTAGGGTGCCGGCAACAAGTATGTTCCTCGCGCCGTTCTCGTCGATCTCGAGCCTGGTACCATGGATGCTGTCCGTGCTGGTCCCTTCGGTCAGCTCTTCCGACCCGACAACTTTGTCTTCGGTCAGTCCGGTGCTGGCAACAACTGGGCCAAGGGTCACTACACGGAGGGTGCTGAGCTGGTCGACAACGTTCTGGATGTTGTTCGTCGTGAGGCCGAGGGCTGCGACTGCCTCCAGGGCTTCCAGATCACCCACTCGCTCGGTGGTGGTACCGGTGCCGGTATGGGTACTCTGCTGATCTCCAAGATTCGTGAGGAGTTCCCCGACCGCATGATGGCCACCTTCTCCGTCATGCCCTCTCCCAAGGTCTCGGACACCGTCGTCGAGCCCTACAACGCCACCCTCTCCGTCCACCAGCTGGTTGAGAACTCTGATGAGACCTTCTGCATTGATAACGAGGCTCTGTACGATATCTGCATGCGTACCCTGAAGCTATCCAACCCCTCATACGGTGACCTGAACCACCTGGTTTCCGCCGTCATGTCCGGTGTCACCACGTGCTTGCGATTCCCTGGTCAGCTTAACTCTGACTTGCGCAAGCTGGCCGTGAACATGGTGCCTTTCCCTCGTCTGCACTTTTTCATGGTCGGCTTCGCTCCTCTGACCAGCCGTGGCGCCCACTCTTTCCGCGCCGTTACCGTCCCGGAGCTGACCCAGCAAATGTTCGACCCCAAGAACATGATGGCTGCCGCTGACTTCCGTAACGGTCGCTACCTAACATGCTCTGCCATTTTGTAAGAAATTCTCCCCTTGTCTGCGTCACCACATCCAATTGCTAATTTCATACTCTTACTAGCCGTGGCAAAGTGTCCATGAAGGAGGTTGAGGACCAGATGCGCAACGTTCAGAACAAGAACTCATCCTACTTCGTGGAGTGGATTCCCAACAACATCCAGA
Nemania_longipedicellata       CATTACAGAGTTCT-CGCAACTCCCAAACCCTGGCGAACCTACTGCGCGTTGCCTCGGCGGC------------------------------------------------------TCACCCCGCCGGCGGCCCGCTGAATTCTAGTTACAGTTGCAGGTTGAGAACTCAGCCGAATACGTTAAAACTTTCAACAACGGATCTCTTGGTTCTGGCATCGATGAAGAACGCAGCGAAATGCGATACGTAATGTGAATTGCAGAATTCAGTGAATCATCGAATCTTTGAACGCACATTGCGCCCACCGGTATTCCGGTGGGCATGCCTGTTCGAGCGTCATTTCAACCCTTAAGCCTCTGCTGCTTAGCGTTGGGAGCCTACCG---GTGCGGTAGCTCCCCAAAGTGAGTGGCGGGGCCGGCTCGTGCTCTGGGCGTAGTAGATCCCATCTCGCCCGCGGCGGTGCCGGTCTCCTGCCGTAAAACGCCCCA--ATTTTTCAGGTTGACCTCGGATCAGGTAGGAATACCCGCTGAACTTAAGCACAACAGCTCAAATTTGAAATCTGGCCCTC--GGGTCCGAGTTGTACTTTGTAGAGGATGCTTTTGGCGCGGTGCTTTCCGAGTTCCCTGGAACGGGACGCCTTAGAGGGTGAGAGCCCCGTACGGTTGGCGGCCAAGCCTCTGTAAAGCTCCTTCGACGAGTCGAGTAGTTTGGGAATGCTGCTCTAAATGGGAGGTAAATTTCTTCTAAAGCTAAATACCGGCCAGAGACC-GATAGCGCACAAGTAGAGTGATCGAAAGATGAAAAGCACTTTGAAAAGAGGGTTAAATAGCACGTGAAATTGTTGAAAGGGAAGCG-TTTGCGACCAGACCTTTTCCTGGCGGATCATCCGGC-GTTC-TCGCCGGTGCACTTCGCC-AGGTC-GAGGCCAGCATCGGTTCCGGCAGGGGGACAAAAGCCTGGGGAACGTAGCTCCTCCGGGAGTGTT-ATAGCCCCTCGCATAATACCCTTGCGGGGACCGAGGACCGCGCTTT--GGCAAGGATGCTGGCATAATGGTCGTCAACGACCCGTCTTGAAACACGGACCAAGGAGTCGAACATTTGTGCGAGTGTTTGGGTGTCAAACCCTCACGCGCAATGAAGGTGAACGTAGGCGAGAGCCCTC---ACGGGCGCACCGTCGACCGATCCTGATGTCTTCGGATGGATTTGAGTAAGAGCATAACTGTTCGGACCCGAAAGATGGTGAACTATGCGTGGATAGGGTGAAGCCAGAGGAAACTCTGGTGGAGGCTCGCAGCGGTTCTGACGTGCAAATCGATCGTCAAATCTGCGCATGGGGGCGA-AAGACTTATCGAACCATCTAGTAGCTGGTTA-------------------------------------------------------------------------------------------------------------------------------------------------------------------------------------------------------------------------------------------------------------------------------------------------------------------------------------------------------------------------------------------------------------------------------------------------------------------------------------------------------------------------------------------------------------------------------------------------------------------------------------------------GGGGTGATCAGAAGAAAGCCATGAGCTCGACCGCCGGTGTTTCCCAAGTGCTGAACCGATATACGTTCGCATCCACCCTATCGCATTTGCGAAGGACGAACACGCCAGTAGGCAGAGATGGCAAGCTTGTCAAGCCCCGCCAGCTTCATAACACCCATTGGGGACTCGTCTGCCCGGCAGAGACTCCGGAGGGCCAAGCCTGTGGCCTTGTGAAAAATCTGTCTCTCATGTGCTCTATCAGCGTGGGTACTTCGACCGAACCTATTATCGAGTATATGATCTCTCGAAATATGGAGGTTTTGGAGGAGTACGAACCACAAAGATATCCTCACGCCACCAAGATCTTTTTGAACGGGTCATGGATCGGCGTTCATCAAGATCCCAAAACTCTCGTCAGAGACGTTCAGCAGCTACGCCGAACAAACCAGATTCCGGCCGAAGTCTCGTTGGTTCGAGATATTCGTGATCGTGAATTCAAAATCTTCTCTGATGCTGGCCGTGTCATGCGACCTTTATATGTTGTTGAGCAAGATGATGATCCCGAAAACGGGATCAACAAAAACACACTGGTCCTGACAAAAGACATTGTGAGGCGGTTAGAGATGGACCAGACCCTCCCACCTGGCAGTGAGGATTACTTTGGATGGCAGGGCCTGGTTAACGCTGGTGTCGTCGAGTATATGGACGCTGAAGAGGAGGAAACAGCGATGATCTGCATGACTCCTGAGGACTTGGATGCCTACCGGTTGGCTAAAATGGGCGTCCCCAACCGCGAAGCAGAGTATAACGTTGACAATCCCAACAAGCGACTGACGACGAAGATCAATCCAACAACCCACACCTACACGCATTGTGAAATCCATCCGAGTATGCTCCTTGGCATCTGTGCCAGCATTATCCCGTTTCCTGAT------------------------------------------------------------------------------------------------------------------------------------CCCTTCCCCCTCTGTTTACTTTTGCAACCCAATCAAGCTCCCACAATTTTCTGCTGCCCTAT-CACCAACGCGTCCCAAA------GGCCCCCAAGCTTAGCCTCCCCACATCTATTCATTGGCATCACGACGAATGAACACAATGACGCCTGCTAGTTGTG--TGGATGCGTGCAAACCAT----CCAGCT------GCGAACTTCGTCCATGGAACTTAGGCTAACCATG-----TCTTGTTGACAGGTCCACCTTCAAACCGGCCAATGCGTAAGTTATGCTTCGATCGTCGAGGACAATACCGAAGTCAGCACGAGGCTTACATAGTGCCA-TAGGGTAACCAAATTGGTGCTGCTTTCTGGCAACAAATTTCCGGCGAGCACGGTCTCGACGGCAATGGCGTGTATGTT-------------TGCCAT-CCTTGAAAACTCGAATCCGACGTCAGAATGGTCGATTAACGAACATGGAACAGCTACAATGGAACCTCTGAGCTCCAGCTCGAGCGCATGAGCGTCTACTTCAACGAGGTACGTCGACTAGTGGGCGTGTGTCCGGTGCGGATGATCAGAATGCTAACATT--AAAACTGGTAGGGTGCCGGTAACAAATACGTTCCCCGCGCCGTTCTCGTCGATCTCGAGCCCGGTACCATGGATGCCGTCCGTGCTGGTCCTTTTGGTCATCTTTTCCGACCCGATAACTTCGTCT-----------------------------------------------------------------------------------------------------------------------------------------------------------------------------------------------------------------------------------------------------------------------------------------------------------------------------------------------------------------------------------------------------------------------------------------------------------------------------------------------------------------------------------------------------------------------------------------------------------------------------------------------------------------------------------------------------------------------------------------------------------------------------------------------------------------------------------------------------------------------
Dematophora_pepo               CATTACAGAGCGC--ACAAGCTCCCAAACCCATGTGAACATACCACACGTTGCCTCGGCGGGGGGCTT---------------------------------CCCAGAAGGGCCAAGCGAGCCCGCCGGCGGCCCACGAAACTCCGTCTAGCATTGATCTCTGAACTGATAACTGAATCAGTTAAAACTTTCAACAACGGATCTCTTGGTTCTGGCATCGATGAAGAACGCAGCGAAATGCGATAAGTAATGTGAATTGCAGAATTCAGTGAATCATCGAATCTTTGAACGCACATTGCGCCCGCTAGTATTCTAGCGGGCATGCCTGTTCGAGCGTCATTTCAACCCTTAAGCCCCAGCTGCTTAGTGTTGGGGGCCCGCGGCACTGCCCGCGGCCCCTCGAAGTTAGTGGCGGAGTCGGTTCCCACCCCAGGCGTAGTAGATCTCGTCTCGCCTGCGGCGGCGCCGGTCCCCTGCCGTAAAACCCCCCATCATCCAAAAGGTTGACCTCGGATCAGGTAGGAATACCCGCTGAACTTAAGCA---------------------------------------------------------------------------------------------------------------------------------------------------------------------------------------------------------------------------------------------------------------------------------------------------------------------------------------------------------------------------------------------------------------------------------------------------------------------------------------------------------------------------------------------------------------------------------------------------------------------------------------------------------------------------------------------------------------------------------------------------------------------------------------------------------------------------------------------------------------------------------------------------------------------------------------------------------------------------------------------------------------------------------------------------------------------------------------------------------------------------------------------------------------------------------------------------------------------------------------------------------------------------------------------------------------------------------------------------------------------------------------------------------------------------------------------------------------------------------------------------------------------------------------------------------------------------------------------------------------------------------------------------------------------------------------------------------------------------------------------------------------------------------------------------------------------------------------------------------------------------------------------------------------------------------------------------------------------------------------------------------------------------------------------------------------------------------------------------------------------------------------------------------------------------------------------------------------------------------------------------------------------------------------------------------------------------------------------------------------------------------------------------------------------------------------------------------------------------------------------------------------------------------------------------------------------------------------------------------------------------------------------------GCTCCGCCAATTTTTTGCTGCCCTAT-CCCAGACGCGCCCGCGACCCTTTACCCCCAGATTTTANCATCCCCACATCCATACGCGAGCATCGTTCATCGTAGGCTATACTGAGGCCATCGAGAGCG--CGGCCTCGTCGAATCCGCCGCCACCGCG------AGAGAGGGCGGGCATGAGCATCAAGCTAACCATGTTTT---TTGTCCATAGGTTCACCTCCAAACCGGCCAATGTGTAAGTCGTCATCGTGTTCTTCACGACGGCGCGAAGGATCTGTCGAAGCTCACACGACATGA-CAGGGTAACCAAATTGGTGCTGCTTTCTGGCAACAAATCTCCGGCGAGCACGGCCTGGACGGCAATGGCGTGTATGTG-------------AACGAT-ATCGGGA-----GACTTGGCTGATGGAAAATTCGACTGACGTATGTGGAACAGCTACAACGGAAGCTCTGAGCTCCAGCTCGAGCGCATGAGCGTTTACTTTAATGAGGTACGCTAAGTTGCTTGTCCATCTCAAGCCGCTTCAATCACTTGTCTAACACGCT-AGCTATTTAGGGTGCTGGCAACAAGTATGTTCCACGTGCCGTTCTCGTCGATCTGGAGCCCGGTACCATGGATGCTGTCCGCTCCGGCCCCTTCGGTCAGCTTTTCCGACCCGACAACTTCGTCTTCGGCCAGTCTGGTGCTGGCAACAACTGGGCCAAGGGTCACTACACTGAGGGTGCCGAGCTGGTCGATAACGTCCTCGATGTTGTACGCCGTGAGGCTGAGGGCTGCGACTGCCTTCAGGGCTTCCAGATCACCCACTCCCTTGGTGGTGGTACCGGTGCCGGTATGGGTACTTTGTTGATCTCTAAGATCCGTGAAGAGTTCCCCGACCGTATGATGGCCACCTTTTCCGTTATGCCCTCTCCCAAGGTCTCGGATACCGTCGTCGAGCCTTACAACGCCACCCTCTCCGTTCACCAGCTGGTCGAGAACTCCGATGAGACCTTCTGCATTGACAACGAGGCTTTGTACGACATCTGCATGCGTACCCTGAAGCTATCCAACCCCTCATACGGTGACCTGAACCACCTGGTCTCCGCTGTCATGTCCGGTGTCACCACTTGCTTGCGTTTCCCTGGTCAGTTGAACTCCGACCTGCGCAAGCTGGCTGTGAACATGGTGCCTTTCCCTCGTCTGCACTTCTTCATGATCGGCTTTGCCCCTCTCACTAGCCGCGGTGCCCACTCTTTCCGCGCTGTGAGCGTTCCGGAGTTGACTCAGCAAATGTTCGACCCTAAGAACATGATGGCCGCCGCCGACTTCCGCAACGGTCGCTACCTGACCTGCTCTGCCATCTTGTAAGCCCCGGCTCACCCGCCTTT----ACATGCTCTATCGCTAATTTGATACCCTCA-CAGCCGTGGTAAGGTTTCTA------------------------------------------------------------------------------------
Euepixylon_sphaeriostomum      CATTATAGAGTCCCACAAAACTCCCAAACCCATGTGAACTTACCACTCGTTGCCTCGGCAGGGGGCGGCTCACCTGGTAGCGCGTCGCCCTGGAGGAGCTACCCGGAAGACACGCTTGACCCTGCCGATGGCCCCCTAACTTCTGTTTTTTGTGGATTTCTGAAAAAAATACAAATATAGTTAAAACTTTCAACAACGGATCTCTTGGTTCTGGCATCGATGAAGAACGCAGCGAAATGCGATAAGTAATGTGAATTGCAGAATTCAGTGAATCATCGAATCTTTGAACGCACATTGCGCCCACTAGTATTCTGGTGGGCATGCCTGTTCGAGCGTCATTTTAACCCTTAAGCTTCTGTTGCTTAGCGTTGGGAGCCTACTGACTGCGCTGTAGCTCCTCAAAGTCAGTGGCGGAGCCGGTTCACACTCCAGACGTAGTAGATCTTACATCGCCTGCAGGGAATCCGGTCCCCTGCCGTACCACACCATACAATAAAAAAGGTTGACCTCGGATCAGGTAGGAATACCCGCTGAACTTAAGCA---------------------------------------------------------------------------------------------------------------------------------------------------------------------------------------------------------------------------------------------------------------------------------------------------------------------------------------------------------------------------------------------------------------------------------------------------------------------------------------------------------------------------------------------------------------------------------------------------------------------------------------------------------------------------------------------------------------------------------------------------------------------------------------------------------------------------------------------------------------------------------------------------------------------------------------------------------------------------------------------------------------------------------------------------------------------------------------------------------------------------------------------------------------------------------------------------------------------------------------------------------------------------------------------------------------------------GGTAAGAAGCGTTTGGACCTTGCCGGACCTTTGCTTGCCAAACTATTCCGAAATATTGTTCGTCGCATGACTCAAGAAGTTCTGTCCCATCTTAAACGAAGTATCGAACAAGGCAAGCAGTTCAATATCGCCTTAGCTGTCAAGTCGAACATTATTACCAGCGGCCTCAAATACTCTCTCGCTACAGGAAACTGGGGAGATCAGAAGAAGGCCATGAGCTCTACCGCTGGTGTTTCACAGGTGTTGAACCGATACACGTTCGCTTCCACTCTATCGCATTTGCGGCGAACGAATACGCCGGTTGGCAGAGACGGTAAACTTGCCAAACCACGGCAGCTTCACAACACCCACTGGGGTCTCGTCTGCCCGGCCGAGACGCCAGAAGGTCAGGCTTGTGGTCTAGTCAAAAACCTATCCCTCATGTGCTCAATCAGCGTGGGAACTTCGACGGAACCTATTATAGAATATATGATTTCTCGGAATATGGAGGTTCTCGAGGAGTACGAACCTCAAAGATACCCCCACGCCACGAAGATCTTCCTTAACGGGTCATGGATTGGTGTCCATCAGGATCCAAAGGCTCTTGTTAAGGACGTTCAACAGCTGCGTCGAACGAATCAGATCCCGGCTGAAGTATCCTTGATTCGGGATATCCGTGATCGCGAATTCAAGATCTTCTCAGACGCCGGTCGTGTCATGCGACCCCTGTACGTAGTCGAGCAAGAGGATGATCCTGAAAACGGCATCCAGAAGGGCACGCTTGTCTTAACCAAAGACATTGTTCGGCGGCTTGAGATTGACCAGACCCTCCCACCTGGAAGTGAGGATTACTTTGGATGGCAAGGCCTGGTCAATGCTGGCGCTATCGAATACATGGACGCTGAAGAGGAAGAGACTGCTATGATTTGCATGACTCCCGAAGACTTGGAGGCTTACCGAATGGCCAAGTTGGGCATACCGAATCCCGACGCGGAATACAAGGCCAGCTCTCCGAACAAGCGACTCAAGACGAGGATAAACCCGACGACTCACACATATACTCATTGTGAAATTCACCCAAGTATGCTTCTGGGCATTTGTGCCAGCATCATTCCATTCCCCGATCATAACCAAGTAAGTACCA-CATGATCCATTTCGTTTCACGCATTAATATTCATGCCAGTCACCCCGAAACACATATCAATCCGCTAAACATGCGTGAGATTGTAAGTGTTACCCCCCGAA-----------TCCCTTCCCCTCTGTTTACTTTTGCAACCCAATCAAGCTCCATACATTTTTTCCTGCCTTATCCCTAAACGCGT------CCCAACGCCATTTGGCCTTAGCATTTCCACATCTAGACACAATCATCACGCCCAGGAAACAGCGTGATGGCTGTCTACCGCA--TAGATTCATTCCATTCGCCAGATCGCCT------AGAGAAG--TAATTAGAAAACCCAGCTAACCAGCCTTT--TCCCTTAACAGGTCCACCTGCAGACCGGCCAATGCGTAAGTCGCTCTTCTAGCCTTGGCCACGACCTCCAAAATATACCGCGACTCACAAGACATGA-TAAGGTAACCAAATTGGTGCTGCCTTTTGGCAACAAATTTCGGGCGAGCACGGCCTCGATGGCAATGGCGTGTATGTC-------------CACACC-CACCCTCAAATAGGGTAGTACAAGAGAATGGCGAACTGACTTGGATGGAACAGCTACAATGGAACCTCTGAGCTCCAGCTTGAGCGCATGAGCGTCTACTTCAACGAGGTACGCGAACTCGTAAATTCACGTCTACTTGGTGAGATCGAGAAGCTGACCGGTTATAACTCGTAGGGTGCCGGTAACAAGTATGTTCCTCGCGCCGTCCTCGTCGATTTGGAGCCCGGTACCATGGATGCTGTCCGTGCTGGTCCCTTCGGTCAGCTCTTCCGACCCGACAACTTCGTCTTTGGTCAGTCCGGTGCTGGCAACAACTGGGCCAAGGGTCACTACACAGAGGGTGCTGAGCTGGTCGACCAGGTTCTGGATGTTGTCCGTCGCGAGGCCGAGGGCTGCGACTGCCTCCAGGGCTTCCAGATCACCCACTCGCTTGGTGGTGGTACCGGTGCCGGTATGGGTACTCTGCTGATCTCCAAGATTCGCGAGGAGTTCCCCGACCGCATGATGGCCACATTCTCCGTCATGCCCTCTCCCAAGGTCTCAGACACCGTCGTCGAGCCCTATAACGCCACTCTCTCTGTCCACCAGCTGGTGGAGAACTCAGATGAGACCTTCTGCATTGATAACGAGGCTCTCTACGATATCTGCATGCGTACCCTAAAGCTATCCAACCCCTCGTACGGTGACCTGAACCACCTCGTCTCCGCTGTCATGTCCGGTGTCACGACCTGTTTACGTTTCCCTGGTCAGCTTAACTCTGACTTGCGCAAGCTGGCTGTGAACATGGTGCCTTTCCCTCGTCTACACTTCTTCATGGTCGGCTTTGCTCCCCTCACCAGCCGTGGCGCTCACTCTTTCCGCGCTGTTACCGTTCCCGAGCTCACCCAGCAAATGTTCGATCCCAAGAACATGATGGCTGCCGCTGACTTCCGCAACGGCCGCTACCTAACATGCTCTGCTATTTTGTAAGAACCTTTCTCCTTTTCCGCTTCCACGTGGTCAGTTGCTAACTCCATTCTCCCACTAGCCGTGGCAAGGTTTCCATGAAGGAAGTCGAGGACCAGATGCGCAATGTGCAGAACAAGAACTCATCCTACTTCGTGGAGTGGATTCCCAACAACATCCAGA
Nemania_paraphysata            CATTACCGAGTTGTCCGTGACTCCCTACCCCTTGTGAACCTACC-GTCGTTGCCTCGGCGTGCG-------------------------------------CCT----------ACAGCGCCCGCCGGCGGCCCTATAAACTCTGTATACTACTTGATTCTGAACCTATAACAAATATTGTTAAAACTTTCAACAACGGATCTCTTGGTTCTGGCATCGATGAAGAACGCAGCGAAATGCGATACGTAATGTGAATTGCAGAATTCAGTGAATCATCGAATCTTTGAACGCACATTGCGCCCGCTGGTATTCCAGCGGGCATGCCTGTTCGAGCGTCATTTCAACCCTTAAGCCCCTGTTGCTTAGCGTTGGGAGACTACCCCGGTGGCGGTAGCTCCCCAAAGCGAGTGGCGGAGCCGGCCCGTGCTCTAGGCGTAGTAGATTTCATCTCGCCTCTAGTCGGATCGGTTTCCTGCCATAAAACA----------------------------------------------------------CAACAGCTCAAATTTGAAATCTGGCTTTC--GGGTCCGAGTTGTAATTTGTAGAGGATGTTTTTGGCGCGGTGCCTTCCGAGTTCCCTGGAACGGGACGCCGTAGAGGGTGAGAGCCCCGTACGGTTGGCCACCAAGCCTCTGTAAAACTCCTTCGACGAGTCGAGTAGTTTGGGAATGCTGCTCTAAATGGGAGGTAAATTTCTTCTAAAGCTAAATATTGGCCAGAGACC-GATAGCGCACAAGTAGAGTGATCGAAAGATGAAAAGCACTTTGAAAAGAGGGTTAAACAGCACGTGAAATTGTTGAAAGGGAAGCG-TTTGCGACCAGACCTTTTCCTGGCGGATCATCCGGT-GTTC-TCACCGGTGCACTTCGCC-AGGTT-GAGGCCAGCATCGGTTTCCGCGGGGGGATAAAAGCTTGGGGAATGTGGCTCCTCCGGGAGTGTT-ATAGCCCCTTGCATAATACCCTCTTGGGGACCGAGGACCGCGCTTC--GGCAAGGATGCTGGCGTAATGGTCGTCAACGACCCGTCTTGAAACACGGACCAAGGAGTCGAACATTTGTGCGAGTGTTTGGGTGTTAAACCCTCACGCGTAATGAAGGTGAACGTAGGTGAGAGCCTCCTCGCGGGGCGCATCATCGACCGATCCTGATGTCTTCGGATGGATTTGAGTAAGAGCATAACTGTTCGGACCCGAAAGATGGTGAACTATGCGTGGATAGGGTGAAGCCAGAGGAAACTCTGGTGGAGGCTCGCAGCGGTTCTGACGTGCAAATCGATCGTCAAATCTGCGCATGGGGGCGA-AAGACTTATCGAACCATCTAGT-------------------------------------------------------------------------------------------------------------------------------------------------------------------------------------------------------------------------------------------------------------------------------------------------------------------------------------------------------------------------------------------------------------------------------------------------------------------------------------------------------------------------------------AAGTACTCTCGCATCTCAAGCGAAGTATCGAGCAAGGCAAGCAGTTCAACATTGCTCTAGCCGTCAAGTCGAACATTATCACCAGCGGATTGAAGTATTCTCTCGCAACGGGAAACTGGGGCGATCAAAAGAAAGCCATGAGCTCTACTGCTGGTGTTTCGCAGGTGCTAAACCGATATACTTTCGCATCTACTCTGTCGCATTTGCGGAGAACAAATACTCCAGTCGGCAGAGACGGTAAGCTTGCCAAGCCGCGACAGCTTCATAACACCCACTGGGGACTGGTCTGTCCGGCCGAGACACCCGAAGGACAAGCCTGTGGCCTGGTAAAAAATCTGTCTCTTATGTGCTCTATCAGCGTGGGCACTTCGACGGAACCAATTATAGAATATATGATTTCTCGAAACATGGAGGTTCTCGAAGAGTACGAGCCTCAGAGATATCCCCACGCTACTAAAATCTTTCTCAACGGATCATGGATCGGCGTCCACCAGGATCCCAAAACTCTTGTTAAGGATGTCCAACATTTACGCCGGACCAATCAGATCCCGGCAGAGGTCTCCCTAATCCGAGATATCCGTGACCGTGAATTCAAAATCTTCTCCGACGCTGGCCGTGTCATGCGGCCCTTATTCGTTGTCCAGCAAGAGGACGACCCGGAGAAGGATATTCAAAAGAACACGCTAGTCTTGACAAAGGAGATGGTTCGGCAGCTCGAAATTGACCAGTCTCTCCAATTTACCGATGAGAATTATTTTGGATGGCGAGGATTACTCAACCGTGGCGTTGTCGAATATATGGATGCCGAAGAGGAGGAAACCGCCATGATTTGCATGACCCCGGAGGATCTAGATGCCTTTCGGTTGGCCAAGATGGGCATGCCCAACCGTGACGCCGAGTATAACGTTGATAATCCAAACAAACGTCTTACGACAAAGATCAACCCGACGACTCACACGTATACTCACTGTGAAATTCATCCGAGTATGCTTCTTGGTATCTGTGCCAGTATTATTCCATTCCCTGAC--------------------------------------------------------------------------------------------------------------------------------------------------------------------------------------------------------------------------------------------------------------------------------------------------------------------------------------------------------------------------------------------------------------------------------------------------------------------------------------------------------------------------------------------------------------------------------------------------------------------------------------------------------------------------------------------------------------------------------------------------------------------------------------------------------------------------------------------------------------------------------------------------------------------------------------------------------------------------------------------------------------------------------------------------------------------------------------------------------------------------------------------------------------------------------------------------------------------------------------------------------------------------------------------------------------------------------------------------------------------------------------------------------------------------------------------------------------------------------------------------------------------------------------------------------------------------------------------------------------------------------------------------------------------------------------------------------------------------------------------------------------
Nemania_thailandensis          CATTACCGAGTTGTCCGCGACTCCCCAACCCTTGTGAACATACC-GTCGTTGCCTCGGTGGGCGCGTC----------------------------------------------ACAACGCCCGCCGGTGGCCCATCAAATTCTGTCAATCTTTAACTTCTGAACCTATAACAAATCATGTTAAAACTTTCAACAACGGATCTCTTGGTTCTGGCATCGATGAAGAACGCAGCGAAATGCGATACGTAATGTGAATTGCAGAATTCAGTGAATCATCGAATCTTTGAACGCACATTGCGCCCGCTGGTATTCCAGCGGGCATGCCTGTTCGAGCGTCATTTCAACCCTTAAGCCCTTGTTGCTTAGCGTTGGGAGACCACCCCCGCGGCGGTGGCTCCCTAAAGCGAGTGGCGGAGCCGGCCTGTGCCCTAGGCGTAGTAGATTTCGTCTCGCCTCTGGCCAGGTCGGTTTCCTGCCGTAAAACGTTTTTCTACTCTTTAGGTTGACCTCGGATCAGGTAGGAAT------------------CAACAGCTCAAATTTGAAATCTGGCTTTC--GGGTCCGAGTTGTAATTTGTAGAGGATGCTTTTGGCGCGGTGCCTTCCGAGTTCCCTGGAACGGGACGCCGTAGAGGGTGAGAGCCCCGTACGGTTGGCAACCAAGCCTCTGTAAAGCTCCTTCGACGAGTCGAGTAGTTTGGGAATGCTGCTCTAAATGGGAGGTAAATTTCTTCTAAAGCTAAATATTGGCCAGAGACC-GATAGCGCACAAGTAGAGTGATCGAAAGATGAAAAGCACTTTGAAAAGAGGGTTAAACAGCACGTGAAATTGTTGAAAGGGAAGCG-TTTGCGACCAGACCTTTTCCTGGCGGATCATCCGGT-GTTC-TCACCGGTGCACTTCGCC-AGGTC-GAGGCCAGCATCGGTTTCTACGGGGGGATAAAAGCCTGGGGAACGTAGCTCCTCCGGGAGTGTT-ATAGCCCCTCGCATAATACCCTCGCGGGGACCGAGGACCGCGCTTT--GGCAAGGATGCTGGCGTAATGGTCGTCAACGACCCGTCTTGAAACACGGACCAAGGAGTCGAACATTTGTGCGAGTGTTTGGGTGTTAAACCCTCACGCGTAATGAAGGTGAACGTAGGTGAGAGCCCCCTCGCGGGGCGCATCATCGACCGATCCTGATGTCTTCGGATGGATTTGAGTAAGAGCATAACTGTTCGGACCCGAAAGATGGTGAACTATGCGTGGATAGGGTGAAGCCAGAGGAAACTCTGGTGGAGGCTCGCAGCGGTTCTGACGTGCAAATCGATCGTCAAATCTGCGCATGGGGGCGA-AAGACTTATCGAACCATCTA------------------------------------------------------------------------------------------------------------------------------------------------------------------------------------------------------------------------------------------------------------------------------------------------------------------------------------------------------------------------------------------------------------------------------------------------------------------------------------------------------------------------------------------------CGCATCTCAAGCGAAGTATCGAGCAAGGCAAGCAGTTCAACATTGCTCTAGCCGTCAAGTCAAACATTATTACGAGCGGGTTGAAGTATTCTCTCGCTACAGGAAACTGGGGCGATCAAAAGAAAGCCATGAGCTCCACTGCTGGCGTTTCCCAGGTGCTGAACCGATATACTTTCGCATCTACTCTGTCGCATCTGCGACGAACGAATACTCCGGTCGGCAGAGACGGTAAGCTTGCCAAGCCGCGCCAGCTTCATAATACCCACTGGGGACTCGTCTGTCCAGCCGAGACACCTGAAGGTCAAGCCTGTGGTCTGGTTAAAAATCTGTCTCTTATGTGCTCTATCAGCGTGGGCACTTCGACGGAACCAATTATAGAATATATGATTTCTCGAAACATGGAGGTGCTCGAAGAATATGAACCTCAGAGATACCCCCACGCTACGAAGATCTTTCTGAACGGATCATGGATCGGTGTTCATCAGGATCCCAAGACTCTTGTCAGAGATGTCCAACAATTACGCCGAACTAATCAGATTCCGGCCGAAGTCTCCCTCATCCGAGATATTCGTGACCGTGAGTTCAAAATCTTCTCTGATGCTGGTCGTGTCATGCGACCCTTATTCGTTGTTGAGCAAGAGGAGGATCCCGATAACGATATTCACAAGAATACGCTAGTGTTGACGAAGAACATGATTCGACGGCTCGAGATTGACCAGACTCTCCAATCCACGGATGAAAATTATTTTGGATGGCGAGGCTTAGTGAACGCTGGCGTCGTCGAATATATGGACGCTGAGGAAGAGGAAACCGCCATGATTTGCATGACCCCAGAGGACCTAGATGCCTATCGGATGGCCAAGATGGGCATGCCCAGCCGTGAAGCTGAGTATAATGTCGATAACCCAAACAAACGACTAACGACAAAAATCAATCCGACAACCCACACATATACCCACTGCGAGATCCACCCAAGCATGCTGCTTGGCATTTGCGCCAGCATCATCCCATTCCCTGAT---------------------------------------------------------------------------------------------------------------------------------------------CTCTGTTTACTTTTGCAGCCCAATCAAGCTCCCGCAATTCTGTGCTATGCTATCCCTTGACGCGTCCTGAA------GCCCGCCCACCTCAGCTTCTCCCCGTTGTTGTATTAGCATCACGATCAGTGAATCACCTGGTCATTGCAAGCTAGC--CAAAATCATACACGCCACCCGTCTTGCC------GCAGAAATACTACGTGAGAAGCCAGCTAACCATGCCCGACTCCGTTGATAGGTCCATCTTCAAACCGGCCAATGCGTAAGTCAGCCTTCGATCATCCGTGACGATAAGGGGATGATTTCAAGGCTCACATGATACGA-CAGGGTAACCAAATTGGTGCCGCTTTCTGGCAACAAATTTCCGGCGAGCACGGTCTCGATGGCAGTGGCGTGTATGTC-------------TCTCGT-CCCTTTGGAACCGCCGAAACCGGCAGAATGGTGTATGAACATGTGCGGAACAGCTACAATGGCACCTCGGAGCTCCAGCTTGAGCGCATGAGCGTCTACTTCAACGAGGTACGTGAGCCTTTTGGCCTCTGTCTGGTTTGGGATGTGGAGATGTTGACGCGGTGACATTCGTAGGGAGCGGGCAACAAGTACGTTCCTCGCGCCGTTCTCGTCGATCTCGAGCCCGGTACCATGGATGCCGTGCGCGCTGGTCCCTTCGGCCAGCTCTTCCGACCCGACAACTTCGTCTTTGGCCAGTCCGGTGCTGGCAACAACTGGGCCAAGGGTCACTACACCGAGGGTGCTGAGCTGGTTGACAACGTCCTCGATGTCGTCCGTCGCGAGGCCGAGGGCTGCGATTGCCTCCAGGGCTTCCAGATCACCCACTCGCTCGGCGGTGGTACTGGTGCCGGTATGGGTACTCTG---------------------------------------------------------------------------------------------------------------------------------------------------------------------------------------------------------------------------------------------------------------------------------------------------------------------------------------------------------------------------------------------------------------------------------------------------------------------------------------------------------------------------------------------------------------------------------------------------------------------------------------------------------------------------------------
Dematophora_bunodes            CATTACAGAGAGTTGCTGACTCCCTATACCCATGTGAACATACCCCGCGTTGCCTCGGCAGGCGGGGGGTTGGCGCGTAGGGACCTCCTC-----------CCC----------CCTCTCCCTGCCGGCGGCCCTATGAACCTCTGGTATTTTCTTCTTCTGAGTGATAACATAAATATGTTAAAACTTTCAACAACGGATCTCTTGGTTCTGGCATCGATGAAGAACGCAGCGAAATGCGATAAGTAATGTGAATTGCAGAATTCAGTGAATCATCGAATCTTTGAACGCACATTGCGCCCGCTAGTATTCTGGCGGGCATGCCTGTTCGAGCGTCATTTCAACCCTTAAGCCTTTGTTGCTTAGCGTTGGGGGCACACGGCATCCGCCGCGGCCCCTCGAAGTCAGTGGCGGGGCCGGCACGCACCCCAGACGTAGTAGACTTCATCTCGTCTGCGGGCGTGCCGGTCCCCTGCCGTAAAAAGGCCACTTGTCCAAAAGGTTGACCTCGGATCAGGTAGGAATACCCGCTGAACTTAAGCACAACAGCTCAAATTTGAAATCTGGCCCTC--GGGTCCGAGTTGTAATTTGTAGAGGATGCTTTTGGCGCGGTGCCTTCCGAGTTCCCTGGAACGGGACGCCTTAGAGGGTGAGAGCCCCGTACGGTTGGACACCAAGCCTCTGTAAAGCTCCTTCGACGAGTCGAGTAGTTTGGGAATGCTGCTCTAAATGGGAGGTAAATTTCTTCTAAAGCTAAATATTGGCCAGAGACC-GATAGCGCACAAGTAGAGTGATCGAAAGATGAAAAGCACTTTGAAAAGAGGGTTAAATAGCACGTGAAATTGTTGAAAGGGAAGCG-TTTGCGACCAGACCTTTTCCTGGCGGATCATCCGGT-GTTC-TCACCGGTGCACTTCGCC-AGGTC-GAGGCCAGCATCGGTTTCCGCGGGGGGATAAAAGCT-----------------------------------------------------------------------------------------------------------------------------------------------------------------------------------------------------------------------------------------------------------------------------------------------------------------------------------------------------------------------------------------------------------------------------------------------------------------------------------------------------------------------------------------------------------------------------------------------------------------------------------------------------------------------------------------------------------------------------------------------------------------------------------------------------------------------------------------------------------------------------------------------------------------------------------------------------------------------------------------------------------------------------------------------------------------------------------------------------------------------------------------------------------------------------------------------------------------------------------------------------------------------------------------------------------------------------------------------------------------------------------------------------------------------------------------------------------------------------------------------------------------------------------------------------------------------------------------------------------------------------------------------------------------------------------------------------------------------------------------------------------------------------------------------------------------------------------------------------------------------------------------------------------------------------------------------------------------------------------------------------------------------------------------------------------------------------------------------------------------------------------------------------------------------------CCCCCTCTGTTTACTTTTGCAACCCAATCAAGCGCCACCTTTTTTTCGCTGTCCTAT-CCTGAACGCGCCCGCGACCCACTTCCCCCAGATTTTAGCCTCTCCACACTACTATGCCAGCATCTCCA-TCACGAACCATTCATTTGTTGTCAAGCGCA--TACCTTGGTGAAATTCGCCCAGACAACG------AGAACGAATAAACATAAACGTCGGGCTAACCAAGTTTT-TCCCGTCTCTAGGTTCATCTTCAAACCGGCCAATGCGTAAGTCGTTCGCTAGTCTATTGCGATGACGACGAGAATTAATCGATGCTCACGCGATATAA-CAGGGTAACCAAATTGGTGCTGCTTTCTGGCAACAAATCTCCGGCGAGCACGGCCTCGACGGCAGTGGCGTGTATGTT-------------CATGAT-GTCTAGG-----ATCAGGCGCAATAGAGGAATCGACTGACGCGTGTGGGACAGCTATGGCGGAAGTTCAGAGCTCCAGCTCGAGCGCATGAGCGTCTACTTCAACGAGGTATGCCAGTAAGCCAATCCATCCCTGGTTTCAATGAATAATATTCTGACGCGTCGATTTTTTCAGGGTGCTGGCAACAAGTATGTCCCCCGTGCCGTTCTCGTCGATCTGGAGCCCGGTACCATGGATGCCGTCCGTGCTGGTCCCTTCGGCCAACTCTTCCGCCCCGACAACTTCGTCTTCGGTCAGTCCGGTGCCGGCAACAACTGGGCCAAGGGCCACTACACTGAGGGTGCCGAGCTGGTTGACAACGTGCTCGATGTTGTTCGCCGTGAGGCCGAGGGCTGTGACTGCCTCCAAGGTTTCCAGATCACCCACTCTCTCGGTGGTGGTACCGGTGCCGGTATGGGTACTCTATTGATCTCCAAGATCCGTGAGGAATTCCCTGACCGCATGATGGCCACCTTCTCCGTTATGCCCTCTCCTAAGGTCTCGGATACCGTCGTCGAGCCTTACAACGCCACTCTTTCCGTTCACCAGCTCGTCGAGAACTCCGACGAGACCTTCTGCATTGACAACGAAGCTCTGTACGACATTTGCATGCGTACCCTGAAGCTATCCAACCCTTCATATGGTGACCTGAACCACCTTGTCTCCGCCGTCATGTCTGGTGTTACTACCTGCCTACGTTTCCCCGGTCAGCTCAACTCCGATCTGCGCAAACTAGCGGTGAACATGGTGCCCTTCCCTCGTCTGCACTTTTTCATGGTCGGCTTTGCCCCTCTTACTAGCCGGGGCGCCCACTCCTTCCGCGCCGTTACAGTTCCCGAGTTGACCCAGCAAATGTTCGACCCCAAGAACATGATGGCTGCTGCTGACTTCCGTAATGGTCGCTACCTAACTTGCTCTGCCATCTTGTAAGCGCCAATCCCCCACCCCGTTCGGACGTATTTGATTGTTAAC-----ACCTTCCCCAGCCGTGGCAAGGTTTCCATGAAGGAAGTCGAGGACCAGATGCGAAA--------------------------------------------------------
Nemania_bipapillata            CATTAAAGAGAGCCTAAAAACTCCCAACCCCATGTGAACATACCATACGTTGCCTCGGCAGGCCTCATCGTGCCCCCTCATGGCGTGCCCGGCGGG--------GGGGGCCGCGGTGAGACCTGCCGGTGGCCCAAGCAAACCCTGTTATCACTGAATTCTGAGCATGTAGGAAATTAAGTCAAAACTTTCAACAACGGATCTCTTGGTTCTGGCATCGATGAAGAACGCAGCGAAATGCGATAAGTAATGTGAATTGCAGAATTCAGTGAATCATCGAATCTTTGAACGCACATTGCGCCCGCCAGTATTCTGGCGGGCATGCCTGTTCGAGCGTCATTTCAACCCTTAAGCCCCTGTTGCTTAGCGTTGGGAGCCTACGGC--CCGCCGTAGCTCCTCAAAGTTAGTGGCGGAGTCGGCCCGTACCCCAGGCGTAGTAGTTCTCAGCTCGCCCGCGGTCGGACCGGTCCCCTGCCGTAAAACACACC---TTTTTTAAGGTTGACCTCGGATCAGGTAGGGATACCCGCTGAACTTAAGCA---------------------------------------------------------------------------------------------------------------------------------------------------------------------------------------------------------------------------------------------------------------------------------------------------------------------------------------------------------------------------------------------------------------------------------------------------------------------------------------------------------------------------------------------------------------------------------------------------------------------------------------------------------------------------------------------------------------------------------------------------------------------------------------------------------------------------------------------------------------------------------------------------------------------------------------------------------------------------------------------------------------------------------------------------------------------------------------------------------------------------------------------------------------------------------------------------------------------------------------------------------------------------------------------------------------------------GGAAAGAAACGATTGGATTTGGCTGGACCTTTGCTCGCCAAACTCTTCCGCAACATTGTCCGTCGGATGACTCAGGAAGTTCTATCGCACCTCAAGCGAAGTATCGAGCAAGGGAAGCAGTTCAATATTGCCTTGGCTGTCAAGTCGAACATCATTACAAGCGGGCTGAGGTATTCTCTGGCCACAGGAAACTGGGGTGATCAAAAGAAGGCTATGAGCTCTACCGCTGGTGTTTCGCAGGTATTGAACCGATATACATTCGCGTCCACCCTATCGCATTTGCGAAGAACCAATACCCCGGTCGGCAGAGATGGCAAGCTTGCCAAGCCACGGCAGCTTCACAACACCCACTGGGGTCTCGTGTGCCCAGCCGAGACCCCCGAGGGCCAGGCTTGTGGTCTAGTCAAAAACCTCTCTCTCATGTGTTCTATCAGCGTGGGTACTTCGACGGAACCAATTATAGAGTATATGATTTCTCGAAATATGGAGGTGTTAGAGGAGTATGAGCCACAAAGGTATCCCCACGCTACCAAGATCTTTCTCAATGGATCATGGATCGGCGTTCATCAAGATCCAAAAGCTCTTGTCAAAGACGTTCAGCAATTACGCCGAACCAATCAGATTCCAGCTGAAGTATCCTTGATTCGAGATATTCGTGACCGCGAGTTCAAGATCTTCTCAGATGCCGGGCGTGTCATGCGGCCCCTATACGTGGTCGAGCAGGAGGATGACAACGAAAACGGGGTTCAAAAGGGCACGCTAGTCCTGACAAAAAATATTGTCCGGAGGCTAGAGATCGACCAAACCTTCCCACCTGGAAGTGAGGATTATTTCGGGTGGCAAGGCCTAGTAAATGCCGGTGTCATCGAATATATGGATGCTGAAGAAGAGGAAACTGCCATGATTTGCATGACCCCTGAAGACCTGGAAGCTTACCGCATGGCCAAGATGGGCATTCCCAACCCCGAAGCGGAATACAACGTCAACAACCCCAACAAGAGACTCAAAACTAGGATAAACCCGACGACTCACACGTATACTCACTGTGAAATCCACCCAAGTATGCTTCTTGGCATCTGCGCCAGTATTATCCCGTTCCCGGATCATAACCAGGTCAGTACCGCCACAGTCTGTCTCGTCACCACAACTAATCCTTCTCTTAGTCACCCCGAAACACATACCAGTCCGCCAAACATGCGTGAGATTGTAAGTGGCGCTCTTCCTG-----------TCCCTTCCCCTCTGTTTAC-TTTGCAACCCAATCAAGCTCCGATAATTTTTTGCTACCCTATCCCTGAACGCGTCCCTC-CCCAATGGCCTTTGCTATTAGTCTATCCACATTCATACACGAGCATCATCTG---TAAACCATGTAGCGAATGACAATACCA--CAGCTTCATTCCTCCCGCCATATTCTCT------GGAGATGGCAAACATGAGAATCCAGCTAACCATTACTT-GCTCGTTTACAGGTCCACCTCCAAACCGGCCAATGCGTAAGTCGCCCTCTCATCCTCCACGACGACGACGAGAATTTTACGAGGCTCACGCTGTCTTA-TAGGGTAACCAAGTTGGTGCTGCTTTCTGGCAACAAATTTCTGGCGAGCACGGTCTCGACGGCAATGGCGTGTATGTT-------------TATAGC-AGCGAGGAGAGC--TAGAGAGGGCATGGTATTCAACTGACATGCATGGAACAGGTACAATGGAACCTCAGAGCTCCAGCTCGAGCGCATGAGCGTTTACTTCAACGAGGTACGCAAGTTTAGCAATTCACCTACGGTTTGTAGAACCTCGGTTCTAATAGT--GTGATATTTAGGGTGCTGGCAACAAATATGTTCCTCGCGCTGTCCTCGTCGATTTGGAGCCTGGTACTATGGATGCCGTCCGAGCTGGTCCTTTCGGTCAACTTTTCCGACCCGATAACTTCGTTTTCGGTCAGTCTGGTGCTGGCAACAACTGGGCCAAGGGCCATTACACTGAGGGTGCTGAGCTCGTTGACAACGTGCTCGATGTCGTTCGTCGCGAGGCTGAGGGCTGCGACTGCCTGCAGGGTTTCCAAATCACCCACTCCCTCGGTGGTGGTACCGGTGCCGGTATGGGTACTCTGCTGATTTCCAAGATTCGCGAGGAATTCCCTGACCGCATGATGGCCACCTTCTCCGTTATGCCCTCTCCTAAGGTCTCGGACACCGTTGTCGAGCCCTATAATGCCACCCTCTCCGTCCACCAGCTGGTCGAGAACTCCGACGAGACCTTCTGTATTGACAATGAGGCTCTGTACGATATCTGCATGCGCACACTGAAGCTATCCAACCCTTCATACGGTGATCTCAACCACCTTGTCTCCGCTGTGATGTCTGGTGTAACCACCTGCTTGCGATTCCCTGGTCAGCTGAACTCTGATCTCCGCAAGTTGGCTGTGAACATGGTGCCCTTCCCTCGTCTACACTTCTTCATGGTTGGCTTTGCTCCCCTCACTAGCCGTGGCGCTTATTCTTTCCGCGCTGTCACTGTTCCTGAGTTGACTCAGCAAATGTTCGACCCCAAGAACATGATGGCCGCCGCTGATTTCCGTAACGGTCGCTACCTCACATGCTCTGCCATCTTGTAAGATACA----TTTTCCCCTG--TAACGTGGATAGTTGCTAACTTGATGTTCTAAATAGCCGTGGCAAGGTTTCCATGAAGGAGGTTGAGGACCAGATGCGAAATGTCCAGAACAAGAACTCGTCGTACTTCGTCGAGTGGATTCCCAACAACATCCAGA
Nemania_camelliae              CATTAAAGAGAGCCTAAAAACTCCCAACCCCATGTGAACATACCATACGTTGCCTCGGCAGGCCCCA--------------GACGCGCCTAGC-----------GGGGGGCGCGCTGGGACCTGCCGGCGGCCCAAGCAAACCCTGTCGTCACTGAATTCTGAGCATGTAGGAAATTAAGTTAAAACTTTCAACAACGGATCTCTTGGTTCTGGCATCGATGAAGAACGCAGCGAAATGCGATAAGTAATGTGAATTGCAGAATTCAGTGAATCATCGAATCTTTGAACGCACATTGCGCCCGCCAGTATTCTGGCGGGCATGCCTGTTCGAGCGTCATTTCAACCCTTAAGCCCCTGTTGCTTAGCGTTGGGAGCCTACGGC--CCGCCGTAGCTCCTCAAAGTTAGTGGCGGAGCCGGCCCGCACCCCAGGCGTAGTAGTTCTCAGCTCGCCCGCGGTCGG--------------------------------------------------------------------------------CAACAGCTCAAATTTGAAATCTGGCCCTC--GGGTCCGAGTTGTAATTTGTAGAGGACGCCTTTGGCGCGGTGCCTTCCGAGTTCCCTGGAACGGGACGCCTTAGAGGGTGAGAGCCCCGTACGGTTGGACACCAAGCCTCTGTAAGGCCCCTTCGACGAGTCGAGTAGTTTGGGAATGCTGCTCTAAATGGGAGGTAAATTTCTTCTAAAGCTAAATACTGGCCAGAGACC-GATAGCGCACAAGTAGAGTGATCGAAAGATGAAAAGCACTTTGAAAAGAGGGTTAAATAGCACGTGAAATTGTTGAAAGGGAAGCG-TTTGCGACCAGACCTCTCCCCGGCGGGTCACCTGGT-GTTCTTCACCGGGGCACTTCGCCGGGGCA-GAGGCCAGCATCGGTTTCCGCAGGGGGATAAAAGCTCAGGGAACGTAGCTCCTTCGGGAGTGTT-ATAGCCCTCTGCACAATACCCCTGCGGGGACCGAGGACCGCGCCCCCGGGCAAGGATGCTGGCGTAATGGTCGCCAACGACCCGTCTTGAAACACGGACCAAGGAGTCGAACATTTGTGCGAGTGTTTGGGTGTTAAACCCTCACGCGTAATGAAAGTGAACGGAGGTGAGAGCCCCT---AGGGGCGCATCATCGACCGATCCTGATGTCTTCGGATGGATTTGAGTAAGAGCACAACTGTTCGGACCCGAAAGATGGTGAACTATGCGTGGATAGGGTGAAGCCAGAGGAAACTCTGGTGGAGGCTCGCAGCGGTTCTGACGTGCAAATCGATCGTCAAATCTGCGCATGGG---------------------------------------------------------------------------------------------------------------------------------------------------------------------------------------------------------------------------------------------------------------------------------------------------------------------------------------------------------------------------------------------------------------------------------------------------------------------------------------------------------------------------------------------------------------------TCTATCGCACCTCAAGCGAAGTATCGAGCAAGGGAAGCAGTTCAATATTGCCTTGGCTGTCAAGTCGAACATCATTACGAGCGGGCTGAAGTATTCTCTGGCCACAGGAAACTGGGGTGATCAGAAGAAGGCCATGAGCTCTACCGCTGGTGTCTCGCAGGTATTGAACCGATATACATTCGCATCCACCCTATCGCATTTGCGAAGAACCAATACCCCGGTCGGCAGAGACGGCAAGCTTGCCAAACCACGGCAGCTTCACAACACCCACTGGGGTCTTGTGTGCCCAGCGGAGACCCCCGAGGGCCAGGCTTGTGGTCTAGTCAAAAACCTCTCTCTCATGTGTTCTATCAGCGTGGGTACTTCGACGGAACCAATTATAGAGTATATGATTTCTCGAAATATGGAGGTGCTAGAGGAATACGAGCCACAAAGGTACCCCCACGCCACCAAGATCTTTCTCAATGGATCTTGGATCGGCGTTCATCAAGATCCAAAAGCTCTCGTCAAAGACGTTCAGCAATTACGCCGAACAAATCAGATTCCAGCTGAAGTATCCTTGATTCGAGATATTCGTGACCGCGAGTTCAAGATCTTCTCAGATGCCGGGCGTGTCATGCGGCCCTTATACGTGGTCGAGCAGGAGGATGATAACGAAAACGGGGTTCAAAAGGGCACGCTAGTCTTGACAAAAAATATTGTCAGACGACTGGAGATCGACCAAACCCTCCCACCTGGAAGTGAAGATTATTTCGGTTGGCAAGGCCTAGTCAATGCCGGTGTCATCGAATATATGGATGCCGAAGAAGAGGAAACTGCCATGATTTGCATGACCCCCGAGGACCTAGAAGCCTACCGCATGGCCAAGATGGGCATACCCAACCCCGAAGCGGAATACAACGTCAACAACCCTAATAGGAGACTCAAAACTAGGATAAACCCGACGACCCACACGTATACTCATTGTGAAATCCATCCAAGTATGCTTCTTGGCATCTGCGCCAGTATTATCCCGTTCCCGGATCATAACCAGGTCA---------------------------------------------------------------------------------------------------------------------------------------------------------------------------------------------------------------------------------------------------------------------------------------------------------------------------------------------------------------------------------------------------------------------------------------------------------------------------------------------------------------------------------------------------TC-------------TATAAC-AGAGAGGAGATC--TAGAGAGGGCATGGTTTTTGACTAACATCCATGGAACAGGTACAATGGAACCTCTGAGCTCCAGCTCGAGCGCATGAGCGTTTACTTCAACGAGGTACGCAAGTTTAGCACTTCACCTACACTTTGTGGAGCCGAGGTTCTAATAGT--GTAATATTTAGGGTGCTGGCAACAAATATGTTCCTCGCGCTGTCCTCGTCGATTTGGAGCCTGGTACTATGGACGCTGTCCGAGCTGGTCCTTTCGGTCAACTTTTCCGACCTGATAACTTCGTTTTCGGTCAGTCTGGTGCTGGCAACAACTGGGCCAAGGGCCATTACACTGAGGGTGCTGAGCTCGTTGACAACGTGCTTGATGTCGTTCGTCGCGAGGCTGAGGGCTGCGACTGCCTTCAGGGTTTCCAGATCACCCACTCCCTCGGTGGTGGTACCGGTGCCGGTATGGGTACTCTGTTGATTTCCAAGATTCGCGAGGAATTCCCTGACCGCATGATGGCCACCTTCTCCGTTATGCCCTCTCCTAAGGTCTCAGACACCGTTGTCGAGCCCTACAACGCCACCCTCTCCGTCCACCAGCTGGTTGAGAACTCCGATGAGACCTTCTGTATTGACAACGAGGCTCTGTACGACATCTGCATGCGCACGC--------------------------------------------------------------------------------------------------------------------------------------------------------------------------------------------------------------------------------------------------------------------------------------------------------------------------------------------------------------------------------------------------------------------------------------------------------------------------------------
Nemania_lishuicola             CATTAAAGAGAGCCTAAAAACTCCCAACCCCATGTGAACTTACCATACGTTGCCTCGGCAGGCCCTG--------------GACGCGCCTAGCGGG--------GGGAGGCGCGCTGGGACCTGCCGGCGGCCCAAACAAACCCTGTCATCACTGAATTCTGAGCATGCAGGAAATTAAGTCAAAACTTTCAACAACGGATCTCTTGGTTCTGGCATCGATGAAGAACGCAGCGAAATGCGATAAGTAATGTGAATTGCAGAATTCAGTGAATCATCGAATCTTTGAACGCACATTGCGCCCGCCAGTATTCTGGCGGGCATGCCTGTTCGAGCGTCATTTCAACCCTTAAGCCCCTGTTGCTTAGCGTTGGGAGCCTACGGC--CCGCCGTAGCTCCTTAAAGTTAGTGGCGGAGTCGGCCCGCACCCCAGGCGTAGTAGTTCTCAGCTCGCCCGCGGTC------------------------------------------------------------------------------------ACAGCTCAAATTTGAAATCTGGCCCTC--GGGTCCGAGTTGTAATTTGTAGAGGATGCCTTTGGCGCGGTGCCTTCCGAGTTCCCTGGAACGGGACGCCTTAGAGGGTGAGAGCCCCGTACGGTTGGACACCAAGCCTCTGTAAGGCCCCTTCGACGAGTCGAGTAGTTTGGGAATGCTGCTCTAAATGGGAGGTAAATTTCTTCTAAAGCTAAATACTGGCCAGAGACC-GATAGCGCACAAGTAGAGTGATCGAAAGATGAAAAGCACTTTGAAAAGAGGGTTAAATAGCACGTGAAATTGTTGAAAGGGAAGCG-TTTGCGACCAGACCTCTCCCCGGCGGATCACCTGGT-GTTCTTCACCGGGGCACTTCGCCGGGGCA-GAGGCCAGCATCGGTTTCCGCAGGGGGATAAAAGCTCAGGGAACGTAGCTCCTTCGGGAGTGTT-ATAGCCCTCCGCACAATACCCCTGCGGGGACCGAGGACCGCGCCCCCGGGCAAGGATGCTGGCGTAATGGTCGCCAACGACCCGTCTTGAAACACGGACCAAGGAGTCGAACATTTGTGCGAGTGTTTGGGTGTTAAACCCTCACGCGTAATGAAAGTGAACGGAGGTGAGAGCCCCT---AGGGGCGCATCATCGACCGATCCTGATGTCTTCGGATGGATTTGAGTAAGAGCACAACTGTTCGGACCCGAAAGATGGTGAACTATGCGTGGATAGGGTGAAGCCAGAGGAAACTCTGGTGGAGGCTCGCAGCGGTTCTGACGTGCAAATCGATC--------------------------------------------------------------------------------------------------------------------------------------------------------------------------------------------------------------------------------------------------------------------------------------------------------------------------------------------------------------------------------------------------------------------------------------------------------------------------------------------------------------------------------------------------------GCAACATAGTTCGTCGGATGACTCAGGAAGTTCTGTCGCACCTCAAGCGAAGTATCGAGCAAGGGAAGCAGTTCAATATTGCCTTGGCTGTCAAGTCGAACATCATTACAAGCGGGCTGAAGTATTCTCTGGCCACAGGAAACTGGGGTGATCAGAAGAAGGCCATGAGCTCTACCGCTGGTGTTTCGCAGGTATTGAACCGATATACATTCGCATCCACCCTATCTCATTTACGGAGAACGAATACCCCGGTTGGCAGAGACGGCAAGCTTGCCAAGCCACGGCAGCTTCACAACACCCACTGGGGTCTCGTGTGCCCGGCCGAAACCCCCGAGGGTCAGGCTTGTGGCCTAGTCAAAAACCTCTCCCTCATGTGTTCTATCAGCGTGGGTACTTCGACGGAACCAATTATAGAGTATATGATTTCTCGAAATATGGAGGTGCTAGAGGAGTACGAACCTCAAAGGTACCCCCACGCTACCAAGATCTTTCTCAATGGATCATGGATCGGTGTTCATCAAGATCCAAAAGCTCTCGTCAAGGACGTTCAACAGTTACGCCGAACAAATCAGATTCCGGCTGAAGTATCCTTGATTCGAGATATTCGTGACCGTGAGTTCAAGATCTTCTCAGATGCCGGGCGTGTCATGCGGCCCCTATACGTGGTCGAGCAGGAGGATGACAACGACAACGGGGTTCAAAAGGGCACGCTAGTCTTGACAAAAAATATTGTCCGGCGGCTGGAGATCGACCAAACCCTCCCACCTGGAAGTGAGGATTATTTCGGGTGGCAAGGCCTAGTCAATGCCGGTGTCATCGAATACATGGATGCTGAAGAAGAGGAAACTGCCATGATTTGCATGACCCCCGAGGACCTGGAAGCTTACCGCATGGCCAAGATGGGCATCCCCAACCCCGAAGCGGAATACAACGTCAACAACCCTAACAAGAGACTCAAAACTAGGATAAACCCGACGACCCACACGTATACTCATTGTGAAATCCACCCAAGTATGCTTCTTGGCATCTGCGCCAGTATTATCCCGTTCCCAGATCATAACCAGGTCAGTGCCGCCACAGTCTG---------------------------------------------------------------------------------------------------------------------------------------------------------------------------------------------------------------------------------------------------------------------------------------------------------------------------------------------------------------------------------------------------------------------------------------------------------------------------------------------------------------------------------------------------------------------------------------------------------------------------------------------------AGCGTTTACTTCAACGAGGTACGCAAGCTTAGCAATTCACCTACGCTTTGTGGAACCAAGGTTCTAATAGT--GTAATATTTAGGGTGCTGGCAACAAATATGTTCCTCGCGCTGTCCTCGTCGATTTGGAGCCTGGTACTATGGATGCCGTCCGAGCTGGTCCTTTCGGTCAACTTTTCCGACCCGATAACTTCGTTTTCGGCCAGTCTGGTGCTGGCAACAACTGGGCCAAGGGCCATTACACTGAGGGTGCTGAGCTCGTTGACCAGGTGCTTGACGTCGTTCGTCGCGAGGCTGAGGGTTGCGACTGCCTTCAAGGTTTCCAGATCACCCACTCCCTCGGCGGTGGTACCGGTGCCGGTATGGGTACTCTGCTGATTTCCAAGATTCGCGAGGAATTCCCTGACCGCATGATGGCCACCTTCTCCGTTATGCCCTCTCCTAAGGTCTCGGACACCGTTG-----------------------------------------------------------------------------------------------------------------------------------------------------------------------------------------------------------------------------------------------------------------------------------------------------------------------------------------------------------------------------------------------------------------------------------------------------------------------------------------------------------------------------------------------------------------------------------------------
Nemania_plumbea                CATTACTGAGTTTTGAAAGACTCCCAAACCC-TGTGAACCTACCTATCGTTGCCTCGGTAGGTGGCCTATTGCACCGTGGGGATATCTCCCT-GGT---TA----------GTGGTGCACCCTGCCGAAGGCCCCTATAACTCTTTGTATTATTGTCTTCTGAGTGAAAAAAAAATTAGTTAAAAACTTTCAACAACGGATCTCTTGGTTCTGGCATCGATGAAGAACGCAGCGAAATGCGATACGTAATGTGAATTGCAGAATTTAGTGAATCATCGAATCTTTGAACGCACATTGCGCCCGCCAGTATTCTGGCGGGCATGCCTGTTCGAGCGTCATTTCAACCCTTAAGCCTCTGTCGCTTAGTGTTGGGAGACTGCTAGTTTCCTTACAGCTCCCTAAATTCAGTGGCGGAGTAGGTTCATGCCCCAGACGTAGTAGCTATTACATCGCCTGTGGTTAGGTCTATCTCTTGCCGTAAAA------------------------------------------------------------CAACAGCTCAAATTTGAAATCTGGCCTTC--GGGTCCGAGTTGTAATTTGCAGAGGATGCTTTTGGTGAGGTGCCTTCCGAGTTCCCTGGAACGGGACGCCTTAGAGGGTGAGAGCCCCGTACGGTTGGACACCGAACCTCTGTAAAGCTCCTTCGACGAGTCGAGTAGTTTGGGAATGCTGCTCTAAATGGGAGGTAAATTTCTTCTAAAGCTAAATATTGGCCAGAGACC-GATAGCGCACAAGTAGAGTGATCGAAAGATGAAAAGCACTTTGAAAAGAGGGTTAAACAGCACGTGAAATTGTTGAAAGGGAAGCG-TTTGCGACCAGACTTTTTCCTAGCGGATCATCCGGTGGTTT-CCACCGGTGCACTTCGCG-AGGAT-TAGGCCAGCATCGGCTTCTGTAGGGGGATAAAAACAGTGGGAACGTGGCTCCCCCGGGAGTGTT-ATAGCCCTCTGTATAATACCCTTATAGGGGCCGAGGACCGCGCCTTCGGGCAAGGATGCTGGCGTAATGGTCGCCAACGACCCGTCTTGAAACACGGACCAAGGAGTCGAACATTGATGCGAGTGTTAGGGTGTTAAACCCCTGCGCGAAATGAAAGTGAACGTAGGTGAGAGCCCTTT-ACGGGGTGCATCATCGACCGATCTTGATGTCTTCGGATGGATTTGAGTAAGAGCATCACTGTTCGGACCCGAAAGATGGTGAACTATGCGTGGATAGGGTGAAGCCAGAGGAAACTCTGGTGGAGGCTCGCAGCGGTTCTGACGTGCAAATCGATCGTCAAATCTGCGCATGGGGGCGA-AAGACTTATCGA-------------------------------------------------------------------------------------------------------------------------------------------------------------------------------------------------------------------------------------------------------------------------------------------------------------------------------------------------------------------------------------------------------------------------------------------------------------------------------------------------------------CTCTTCCGCAACATAGTTCGTCGGATGACGCAGGAAGTTCTGTCGCACCTCAAACGAAGTATCGAACAAGGCAAGCAGTTCAATATCGCCCTGGCCGTGAAATCGAACATCATTACGAGCGGCCTCAAGTACTCTCTCGCTACAGGAAACTGGGGCGACCAGAAGAAGGCCATGAGCTCCACCGCTGGTGTTTCGCAAGTTCTGAACCGATACACGTTCGCTTCAACCCTCTCACATCTGCGGCGAACAAATACCCCGGTTGGCAGAGATGGAAAACTTGCCAAGCCACGTCAACTCCACAACACACACTGGGGCCTCGTCTGCCCGGCCGAGACGCCCGAAGGCCAAGCTTGTGGCCTAGTCAAGAACCTGTCCCTGATGTGCTCTATCAGTGTCGGGACTTCCACCGAGCCAATCATAGAATATATGATTTCTCGCAATATGGAGGTCCTAGAAGAGTACGAGCCCCAGAGGTACCCTCACGCCACGAAGATCTTCCTCAACGGATCATGGATCGGCATTCACCAGGATCCAAAGGCTCTTGTCAGGGATGTTCAACAGTTGCGCCGAACGAACCAGATTCCAGCCGAGGTATCACTGATTCGGGATATCCGTGACCGTGAATTCAAGATCTTTTCAGATGCCGGTCGTGTTATGCGACCCTTATACGTAGTCGAACAAGAAGATGATCCTGAGAACGGCGTCGAGAAGGGTACCCTCGTCTTGAACAAAAACATGGTTCGACGGCTTGAAATTGATCAGACCCTCCCGCCTGGAAGTGAGGACTACTTTGGATGGCAAGGCCTGGTTAATGCCGGCGTGATCGAATACATGGACGCCGAAGAAGAAGAAACCGCCATGATCTGCATGACGCCGGAAGACTTGGACGCTTATCGAATGG-----------------------------------------------------------------------------------------------------------------------------------------------------------------------------------------------------------------------------------------------------------ACGCTTCCGACGCTGAT--------------CTGGTAGCCT--TCCCCACCCTCTGATT--CCTTGAACCCCACTTAAGCTCCGCCAATTTGCTGTTGCCTTACCCTAGAACCCGTCCCAC-CCCCACGCCCTCTAACTTC---CCCTCCACATCTATTTTCGAGCATTTTCTGCAACCAACTATCCCGTGGTTA-GGGGGCCG--GATCTTCATCAAAGCCGCTACATTGGTG------CAG----TATGATATGATAATTAACCTAACCGTGCTTT-TCCCCTCTACAGGTTCACCTCCAAACCGGCCAATGCCTAAGTCACCTCCCCATCCTCGATGACTACGTCTAAAACTTCCCGAGGCTCACACCCCACGA-CAGGGTAACCAAATTGGTGCTGCTTTCTGGCAACAGATTTCCGGCGAGCGCGGGCTCGAAGGCAGTGGCGTGTACCTA-------------TATGGC-ATCTGGGAATAG--TGTCCATGAGGGAACAGTCGACTGACACTCGCGGAACAGGCACAATGGAACCTCTGACCTTCAGCTGGAGCGCACGACTGTTTACTTCAATGAGGTAACAACCCCCGGCGGGCTAAGCGCGCCTCGTGCGACAAATATTCTGACATT--GAGTTTCCTAGGGTGCTAATAACAAGTACCTCCCTCGTGCGGTCCTCGTCGATTTGGAGCCCGGTACTATGGATGCCGTCCGTGCTGGCCCCTTTGGTCAGCTCTTCCGACCCGACAACTTCGTCTTCGGCCAGTCTGGTGCTGGCAACAACTGGGCCAAGGGTCACTACACTGAGGGTGCTGAGCTAGTCGACAACGTTCTCGACGTCGTTCGTCGCGAGGCTGAGGGTTGCGACTGCCTCCAGGGTTTCCAGATCACCCACTCGCTCGGTGGTGGTACCGGCGCCGGTATGGGTACTCTACTAATCTCCAAGATTCGCGAAGAGTTCCCCGACCGCATGATGGCCACCTTCTCCGTTATGCCTTCCCCCAAGGTCTCGGATACCGTTGTCGAGCCTTACAACGCCACCCTCTCCGTCCACCAGCTGGTCGAAAACTCCGATGAGACCTTCTGCATTGACAACGAGGCCCTGTACGATATCTGCATGCGTACCTTGAAGCTATCTAACCCCTCGTACGGTGACTTAAACCATCTTGTCTCCGCTGTCATGTCTGGCGTCACCACCTGCCTGCGTTTCCCCGGTCAGCTTAACTCTGACCTGCGCAAATTGGCTGTGAACATGGTGCCCTTCCCTCGTCTACACTTCTTCATGGTCGGCTTTGCCCCTCTTACCAGCCGTGGTGCTCACTCTTTCCGTGCCGTCACGGTCCCCGAGCTAACCCAGCAAATGTTCGACCCTAAGAACATGATGGCTGCCTCTGACTTCCGCAACGGCCGTTACCTCACATGCTCTGCCATCTTGTAAGAATTTGCCCTTTGCGCCTTT-TAGCGTGGTCGATTGTTAACTCTTTTTTTTTACTAGCCGTGGCAAGGTTTCCATGAAGGAGGTTGAGGACCAGATGCGAAACGT-CAGAACAAGAACTCTCAGCCTTGC----------------------------
16                             CATTACTGAGTTTTGAAAGACTCCCAAACCC-TGTGAACCTACCTATTGTTGCCTCGGTAGGTGGCCTGTTGCGCTGTAGGAATAAATCCCT-AGT---CA----------GTGGTGCACCCTGCCGAAGGCCCCTATAACTCTTTGTATTATTGTCTTCTGAAGTGAAAAAAAATA-AGTTAAAACTTTCAACAACGGATCTCTTGGCTCTGGCATCGATGAAGAACGCAGCGAAATGCGATACGTAATGTGAATTGCAGAACTCAGTGAATCATCGAATCTTTGAACGCACATTGCGCCCGCCAGTATTCTGGCGGGCATGCCTGTTCGAGCGTCATTTCAACCCTTAAGCCTCTGTCGCTTAGTGTTGGGAGACCGCTAGTGTCCTTGCAGCTCCCTAAATTCAGTGGCGGAGTAGGTCTTCACCCCAGACGTAGTAGCTATTACATCGCCTGTGGTTAGGCCC-TCCCTTGCCGTAAAACCCTAAAAAGCACTATAGGTTGACCTCGGATCAGGTAGGAATACCCGCTGAACTTAAGCA----------------------------------------------------GAGGATGCTTTTGGTGAGGTGCCTTCCGAGTTCCCTGGAACGGGACGCCTTAGAGGGTGAGAGCCCCGTACGGTTGGACACCGAACCTCTGTAAAGCTCCTTCGACGAGTCGAGTAGTTTGGGAATGCTGCTCTAAATGGGAGGTAAATTTCTTCTAAAGCTAAATATTGGCCAGAGACC-GATAGCGCACAAGTAGAGTGATCGAAAGATGAAAAGCACTTTGAAAAGAGGGTTAAACAGCACGTGAAATTGTTGAAAGGGAAGCG-TTTGCGACCAGACTTTTTCCTAGCGGATCATCCGGTGGTTT-CCACCGGTGCACTTCGCG-AGGAT-TAGGCCAGCATCGGCTTCTGTAGGGGGATAAAAACAGTGGGAACGTGGCTCCTCCGGGAGTGTT-ATAGCCCTCTGTATAATACCCTTATAGGGGCCGAGGACCGCGCCCTCGGGCAAGGATGCTGGCGTAATGGTCGCCAACGACCCGTCTTGAAACACGGACCAAGGAGTCGAACATTGATGCGAGTGTTAGGGTGTTAAACCCCTGCGCGAAATGAAAGTGAACGTAGGTGAGAGCCCTTT-ACGGGGTGCATCATCGACCGATCTTGATGTCTTCGGATGGATTTGAGTAAGAGCATCACTGTTCGGACCCGAAAGATGGTGAACTATGCGTGGATAGGGTGAAGCCAGAGGAAACTCTGGTGGAGGCTCGCAGCGGTTCTGACGTGCAAATCGATCGTCAAATCTGCGCATGGGGGCGA-AAGACTTATCGAACCATCTAGTAGCTGGTTACCGCCGAAGTTTCCCTCAGGATAGCAGTGTTGTTCTTCAGTTTTATGAGGTAAAGCGAATGATTAGGGACTCGGGGGCTCTTTTTTGCCTTCATCCATTCTCAAACTTTAAATATGTAAGAAGCCCTTGTTGCTTAGTTGAACGTGGGCATTCGAATGTACCAACACTAGTGGGCCATTTTTGGTAAGCAGAACTGGCGATGCGGGATGAACCGAACGCGGGGTTAAGGTGCCGGAGTGGACGCTCATCAGACACCACAAAAGGTGTTAGCACATTTAGACAATAGGACGGTGGCCATGGAAGTCGGAATCCGCTAAGGACTGTGTAACAACTCACCTATCGAATGTGCTAGCCCTGAAAATGGATGGCGCTCAAGCGTCCCACCCATACCTCGCCCTCAGCGTAGGACCTATGCGCTGAGGAGTAGGCGGC-----------------------------------------------------------GCGACGGATGACGCAGGAAGTTCTGTCGCACCTCAAACGAAGTATCGAGCAAGGCAAGCAGTTCAATATCGCCCTGGCCGTGAAGTCGAACATCATTACGAGCGGCCTCAAGTACTCTCTCGCTACAGGAAACTGGGGCGACCAGAAGAAGGCCATGAGCTCCACGGCTGGTGTTTCGCAGGTTCTGAACCGATACACGTTCGCTTCAACCCTCTCACATCTGCGGCGAACAAATACCCCGGTTGGCAGAGATGGAAAACTTGCCAAGCCACGTCAGCTCCACAACACACACTGGGGCCTCGTCTGCCCGGCCGAGACGCCCGAAGGTCAAGCTTGTGGCCTAGTCAAGAACCTCTCCCTTATGTGCTCTATCAGTGTCGGGACTTCCACCGAACCAATCATAGAATATATGATTTCTCGCAATATGGAGGTCCTAGAAGAGTACGAACCCCAAAGGTACCCTCACGCCACGAAGATCTTCCTCAACGGATCATGGATCGGCATTCACCAGGATCCAAAGGCTCTTGTCAGGGATGTTCAACAGTTGCGCCGAACGAACCAGATTCCAGCTGAGGTATCACTGATTCGGGATATCCGTGACCGTGAATTCAAGATCTTTTCAGATGCCGGTCGTGTCATGCGGCCCTTGTACGTAGTCGAACAAGAAGATGATCCCGAAAACGGTATCGAGAAGGGTACGCTCGTCTTGAACAAAAACATGGTTCGACGGCTTGAAATTGATCAGACCCTCCCGCCTGGAAGTGAGGACTACTTTGGATGGCAAGGCCTAGTTAATGCTGGCGTGATCGAATACATGGACGCCGAAGAAGAAGAAACCGCTATGATTTGCATGACTCCGGAAGACTTAGACGCTTATCGAATGGCCAAGCTGGGCATACCGAACCCTGATGCAGAATACGATGAGGCCCACCCAAACAAGCGGCTCAAGACAAAGATAAACCCGACAACTCACACGTATACTCACTGTGAAATTCACCCAAGCATGCTTCTGGGCATTTGTGCCAGCATCATTCCATTTCCTGATCATAACCAGGTAAGTCCCC-GATAGCTCATTTCGTT-TCACTATTAACCC----------------------------------------------------------------------------------------------------------------------GCTCTGTTGACCCTTCCCTACCTGATCTCTGGACGCGT------CCCAACGCCCTTTGGTTCTCGTCTCTCCACATCTACACACTAGCACTACCTAAAACGAGCAACGTGGTGGCTGCTCGTCGCA--CATCTTTGTCTTATTCGCCAGATGGTTCTGGTCAAGAAAATAAATGCATGAACACCCAGCTAACCGACTTTT-CCCCCTTCACAGGTCCACCTCCAGACCGGCCAGTGCGTAAGTCGCTTCTCGAGCCTCCGCGATGACGTCGAGAACTTCCCACCGCTCACATGACCTGA-CAGGGTAACCAAATCGGTGCTGCTTTCTGGCAACAAATTTCTGGCGAGCACGGCCTCGACGGCAATGGCGTGTATGTC-------------TACGGC-CTCTACAAAAAA--TGGGCGCAATAAAATGGCGAACTGACACCGGTGAAACAGCTACAATGGAACCTCTGAGCTCCAGCTCGAGCGTATGAGCGTTTACTTCAACGAGGTATGCCAGCTCGTCAATCCACTTCCCCTTCGTGAAGTCAAGACCCTGACGCGTTAAACCTTTTAGGGTGCCGGCAACAAGTATGTCCCTCGCGCCGTTCTCGTAGATCTGGAGCCCGGTACCATGGATGCTGTCCGTGCTGGTCCCTTCGGTCAGCTCTTCCGTCCCGACAACTTCGTCTTCGGTCAGTCCGGTGCCGGCAACAACTGGGCCAAGGGTCACTACACTGAGGGTGCTGAGCTGGTCGACCAGGTTCTGGATGTCGTCCGTCGCGAGGCTGAGGGCTGTGACTGCCTCCAGGGCTTCCAGATCACCCACTCGCTCGGTGGTGGTACCGGTGCTGGTATGGGTACGCTGCTGATCTCCAAGATCCGCGAGGAGTTCCCCGACCGCATGATGGCCACCTTCTCCGTCATGCCCTCTCCCAAGGTCTCGGATACCGTCGTCGAACCCTACAACGCCACCCTCTCCGTCCACCAGCTGGTCGAGAACTCAGATGAGACCTTCTGCATTGACAATGAGGCTTTGTACGACATCTGCATGCGTACCCTGAAGCTATCCAACCCCTCATACGGTGACCTGAACCACCTGGTCTCCGCTGTCATGTCCGGTGTCACGACCTGCCTGCGTTTCCCTGGTCAGCTTAACTCTGACCTGCGCAAGCTGGCCGTGAACATGGTGCCCTTCCCTCGTCTGCACTTCTTCATGGTCGGCTTCGCTCCCCTCACTAGCCGTGGCGCCCACTCTTTCCGCGCTGTTACCGTTCCCGAGCTCACTCAGCAAATGTTCGACCCCAAGAACATGATGGCTGCTGCTGACTTCCGCAACGGTCGCTACCTCACATGCTCTGCCATTTTGTAAGAACTTCCATTCATTTCCAGCTCAGCATGGCCAATTGCTAAC---------------------------------------------------------------------------------------------------------------------
448                            CATTACTGAGTTTTGAAAGACTCCCAAACCC-TGTGAACCTACCTATTGTTGCCTCGGTAGGTGGCCTGTTGCGCTGTAGGAATAAATCCCT-AGT---CA----------GTGGTGCACCCTGCCGAAGGCCCCTATAACTCTTTGTATTATTGTCTTCTGAAGTGAAAAAAAAAATAGTTAAAACTTTCAACAACGGATCTCTTGGCTCTGGCATCGATGAAGAACGCAGCGAAATGCGATACGTAATGTGAATTGCAGAACTCAGTGAATCATCGAATCTTTGAACGCACATTGCGCCCGCCAGTATTCTGGCGGGCATGCCTGTTCGAGCGTCATTTCAACCCTTAAGCCTCTGTCGCTTAGTGTTGGGAGACCGCTAGTGTCCTTGCAGCTCCCTAAATTCAGTGGCGGAGTAGGTCTTCACCCCAGACGTAGTAGCTATTACATCGCCTGTGGTTAGGCCC-TCTCTTGCCGTAAAACCCTAAAAAGCACTATAGGTTGACCTCGGATCAGGTAGGAATACCCGCTGAACTTAAGCA----------------------------------------------------GAGGATGCTTTTGGTGAGGTGCCTTCCGAGTTCCCTGGAACGGGACGCCTTAGAGGGTGAGAGCCCCGTACGGTTGGACACCGAACCTCTGTAAAGCTCCTTCGACGAGTCGAGTAGTTTGGGAATGCTGCTCTAAATGGGAGGTAAATTTCTTCTAAAGCTAAATATTGGCCAGAGACC-GATAGCGCACAAGTAGAGTGATCGAAAGATGAAAAGCACTTTGAAAAGAGGGTTAAACAGCACGTGAAATTGTTGAAAGGGAAGCG-TTTGCGACCAGACTTTTTCCTAGCGGATCATCCGGTGGTTT-CCACCGGTGCACTTCGCG-AGGAT-TAGGCCAGCATCGGCTTCTGTAGGGGGATAAAAACAGTGGGAACGTGGCTCCTCCGGGAGTGTT-ATAGCCCTCTGTATAATACCCTTATAGGGGCCGAGGACCGCGCCCTCGGGCAAGGATGCTGGCGTAATGGTCGCCAACGACCCGTCTTGAAACACGGACCAAGGAGTCGAACATTGATGCGAGTGTTAGGGTGTTAAACCCCTGCGCGAAATGAAAGTGAACGTAGGTGAGAGCCCTTT-ACGGGGTGCATCATCGACCGATCTTGATGTCTTCGGATGGATTTGAGTAAGAGCATCACTGTTCGGACCCGAAAGATGGTGAACTATGCGTGGATAGGGTGAAGCCAGAGGAAACTCTGGTGGAGGCTCGCAGCGGTTCTGACGTGCAAATCGATCGTCAAATCTGCGCATGGGGGCGA-AAGACTTATCGAACCATCTAGTAGCTGGTTACCGCCGAAGTTTCCCTCAGGATAGCAGTGTTGTTCTTCAGTTTTATGAGGTAAAGCGAATGATTAGGGACTCGGGGGCTCTTTTTTGCCTTCATCCATTCTCAAACTTTAAATATGTAAGAAGCCCTTGTTGCTTAGTTGAACGTGGGCATTCGAATGTACCAACACTAGTGGGCCATTTTTGGTAAGCAGAACTGGCGATGCGGGATGAACCGAACGCGGGGTTAAGGTGCCGGAGTGGACGCTCATCAGACACCACAAAAGGTGTTAGCACATTTAGACAATAGGACGGTGGCCATGGAAGTCGGAATCCGCTAAGGACTGTGTAACAACTCACCTATCGAATGTGCTAGCCCTGAAAATGGATGGCGCTCAAGCGTCCCACCCATACCTCGCCCTCAGCGTAGGACCTATGCGCTGAGGAGTAGGCGGC-----------------------------------------------------------GCGACGGATGACGCAGGAAGTTCTGTCGCACCTCAAACGAAGTATCGAGCAAGGCAAGCAGTTCAATATCGCCCTGGCCGTGAAGTCGAACATCATTACGAGCGGCCTCAAGTACTCTCTCGCTACAGGAAACTGGGGCGACCAGAAGAAGGCCATGAGCTCCACGGCTGGTGTTTCGCAGGTTCTGAACCGATACACGTTCGCTTCAACCCTCTCACATCTGCGGCGAACAAATACCCCGGTTGGCAGAGATGGAAAACTTGCCAAGCCACGTCAGCTCCACAACACACACTGGGGCCTCGTCTGCCCGGCCGAGACGCCCGAAGGTCAAGCTTGTGGCCTAGTCAAGAACCTCTCCCTTATGTGCTCTATCAGTGTCGGGACTTCCACCGAACCAATCATAGAATATATGATTTCTCGCAATATGGAGGTCCTAGAAGAGTACGAACCCCAAAGGTACCCTCACGCCACGAAGATCTTCCTCAACGGATCATGGATCGGCATTCACCAGGATCCAAAGGCTCTTGTCAGGGATGTTCAACAGTTGCGCCGAACGAACCAGATTCCAGCTGAGGTATCACTGATTCGGGATATCCGTGACCGTGAATTCAAGATCTTTTCAGATGCCGGTCGTGTCATGCGGCCCTTGTACGTAGTCGAACAAGAAGATGATCCCGAGAACGGTATCGAGAAGGGTACGCTCGTCTTGAACAAAAACATGGTTCGACGGCTTGAAATTGATCAGACCCTCCCGCCTGGAAGTGAGGACTACTTTGGATGGCAAGGCCTAGTTAATGCTGGCGTGATCGAATACATGGACGCCGAAGAAGAAGAAACCGCTATGATTTGCATGACTCCGGAAGACTTAGACGCTTATCGAATGGCCAAGCTGGGCATACCGAACCCTGATGCAGAATACGATGAGGCCCACCCAAACAAGCGGCTCAAGACAAAGATAAACCCGACAACTCACACGTATACTCACTGTGAAATTCACCCAAGCATGCTTCTGGGCATTTGTGCCAGCATCATTCCATTTCCTGATCATAACCAAGTAAGTCCCC-GATAGCTCATTTCGTT-TCACTATTAACCC----------------------------------------------------------------------------------------------------------------------GCTCTGTTGACCCTTCCCTACCTGATCTCTGGACGCGT------CCCAACGCCCTTTGGTTCTCGTCTCTCCACATCTACACACTAGCACTACCTAAAACGAGCAACGTGGTGGCTGCTCGTCGCA--CATCTCTGTCTTATTCGCCAGATGGTTCTGGTCAAGAGAATAAATGCATGAACACCCAGCTAACCGACTTTT-CCCCCTTCACAGGTCCACCTCCAGACCGGCCAGTGCGTAAGTCGCTTCTCGAGCCTCCGCGATGACGTCGAGAATTTCCCACCGCTCACATGACCTGA-CAGGGTAACCAAATCGGTGCTGCTTTCTGGCAACAAATTTCTGGCGAGCACGGCCTCGACGGCAATGGCGTGTATGTC-------------TACGGC-CTCTACAAAAAA--TGGGCGCAATAAAATGGCGAACTGACACCGGTGAAACAGCTACAATGGAACCTCTGAGCTCCAGCTCGAGCGTATGAGCGTTTACTTCAACGAGGTATGCTAGCTCGTCAACCTACTTCCCCTTCGTGAAGTCAAGACCCTGACGCGTTAAATCTTTTAGGGTGCCGGCAACAAGTATGTCCCTCGCGCCGTTCTCGTAGATCTGGAGCCCGGTACCATGGATGCTGTCCGTGCTGGTCCCTTCGGTCAGCTCTTCCGTCCCGACAACTTCGTCTTCGGTCAGTCCGGCGCCGGCAACAACTGGGCCAAGGGTCACTACACTGAGGGTGCTGAGCTGGTCGACCAGGTTCTGGATGTCGTCCGTCGCGAGGCTGAGGGCTGTGACTGCCTCCAGGGCTTCCAGATCACCCACTCGCTCGGTGGTGGTACCGGTGCTGGTATGGGTACGCTGCTGATCTCCAAGATCCGCGAGGAGTTCCCCGACCGCATGATGGCCACCTTCTCCGTCATGCCCTCTCCCAAGGTCTCGGATACCGTCGTCGAACCCTACAACGCCACCCTCTCCGTCCACCAGCTGGTCGAGAACTCAGATGAGACCTTCTGCATTGACAATGAGGCTTTGTACGACATCTGCATGCGTACGCTGAAGCTATCCAACCCCTCATACGGTGACCTGAACCACCTGGTCTCCGCTGTCATGTCCGGTGTCACGACCTGCCTGCGTTTCCCTGGTCAGCTTAACTCTGACCTGCGCAAGCTGGCCGTGAACATGGTGCCCTTCCCTCGTCTGCACTTCTTCATGGTCGGCTTCGCTCCCCTCACTAGCCGTGGCGCCCACTCTTTCCGCGCTGTTACCGTTCCCGAGCTCACTCAGCAAATGTTCGACCCCAAGAACATGATGGCTGCTGCTGACTTCCGCAACGGTCGCTACCTCACATGCTCTGCCATTTTGTAAGAACTTCCATTCATTTCTAGCTCAGCATGGCCAATTGCTAAC---------------------------------------------------------------------------------------------------------------------
Astrocystis_concavispora       CATTAATACGAGTTTCCCAACTCCCAAACCC-TGTGAACATACCTATCGTTGATCCGTACGATGCCTCCTGACGCGG----------------------------------GC-GCGCGGCCTGCCGGCGGCCCAACCAACCATGGCTATTTTTGAGCTCTGAA--CACAACTAAACAAGTTAAAACTTTCAACAACGGATCTCTTGGTTCTGGCATCTATGAAGAACGCAGCGAAATGCGATAAGTAATGTGAATTGCAGAATTCAGTGAATCATCGAATCTTTGAACGCACATTGCGCCCATTAGTATTCTAGTGGGCATGCCTGTTCGAGCGTCATTTCAACCCTCAAGCCCCTGTCGCTTGGCGTTGGGAGACTACAGC------CGTATCTCCCCAAATACAGTGGCGGGGTCGGTTCGCACCCTAGGCGTAGTAGCATCTATCTCGCCTGCGGGCGGGCCGGTCCCCTGCCGTGAAACCCCCCA--TTTCTAAAGGTTGACCTCGGATCAGGTAGGAAAACCCGCTGAACTTAAGCACAACAGCTCAAATTTGAAATCTGGCCCTC--GGGTCCGAGTTGTAATTTGTAGAGGATGCTCCTGGCGCGGTGCCTTCCGAGTTCCCTGGAACGTTACGCCTGAGAGGGTGAGAGCCCCGTACGGTTGGACGCCAGGCCTCTGTGCAGCTCCTTCGACGAGTCGAGTAGTTTGGGAATGCTGCTCTAAATGCAAGGTAAATTGCTTCTAGAGCTAAATATTGGCCAGAGACC-GATAGCGCACAAGTAGAGTGATCGAAAGATGAAAAGCACTTTGAAAAGAGGGTTACCCAGCACGTGAAATTGTTGAAAGGGAAGCG-TGTGCGACCAGACCTCTTCCTGGCGGATCATCCGGC-GTTC-TCGCCGGTGCACTTCGCC-AGGTT-CAGGCCAGCATCGGCTCTCGTCAGTCGACATAAGCTCTGGGAACGTAGCTCCCTCGCGAGTGTT-ATAGCCCTCTGCACAATACCCTTGCGTAGCCCGAGGACCGCGCTTC--GGCAAGGATGCTGGCGTAATGGTCGTCAACGACCCGTCTTGAGACACGGACCAAGGAGTCGAACATGTGTGCGAGTGTTTGGGTGTCAAACCCTCACGCGTAATGAAGGTGAACGTAGGTGAGAGCCCTC---GCGGGCGCATCATCGACCGATCCTGATGTCTTCGGATGGATTTGAGTAAGAGCATGACTGTTCGGAACCGATAGATGGTGAACTATGCGTGGATAGGGTGAAGCCAGAGGAAACTCTGGTGGAGGCTCGCAGCGGTTCTGACGTGCAAATCGATCGTCAAATCTGCGCATGCTCGCGA-AAGACTTATCGAACCATCTAGT-------------------------------------------------------------------------------------------------------------------------------------------------------------------------------------------------------------------------------------------------------------------------------------------------------------------------------------------------------------------------------------------------------------------------------------------------------------------------------------------------------------------------------------------------------------------------------------------------------------------------------------------------------------------------------TGAGCTCTACCGCCGGTGTGGCTCAGGTCTTGAACAGATATACTTTCGCCTCCACACTATCGCATTTACGAAGAACCAACACACCTGTGGGTAGAGATGGCAAACTTGCCAAGCCGCGGCAGCTTCTCGCATGCCCCTGGGGTCTGGTCTGCCCGGCTGAGACGCCGGAAGGTCAGGCTTGCGGCCTAGTCAAGAATCTGTCCCTCATGTGCTCCATCAGTGTCGGCACATCGACCGAGCCCATCATAGAATACATGATCTCGCGGAATATGGAGGTTGCGGAAGAGTATGAACCTGCGAGATACCCGAATGCCACCAGCATAATCCTCAATGGGTCGTGGATTGGTATTCATCAAGATCCAAAGTCATTGGTCCGGGACGTTCAACAGTTGCGGCGCACGAACCAGATCCCGGCCGAGGTTTCGCTGATTAGGGACATCCGTGACCGTGAGTTCAAGATCTTCTCGGATGCTGGCCGAGTCATGCGGCCCTTGTTCGTAGTCGAGAACGACCCCGAGCCCGACAATGGTGTCCAGCAGGGACAGCTAGTCTTGACGAAAGACATGGTTCGACGACTTGAGATCGACCAGACCCTTCCACCAGGAAGCGAAGAATATTTCGGATGGCAAGGCCTGGTCAATGCCGGTGTCATCGAATACATGGATGCCGAGGAAGAGGAGACAGCCATGATCTGCATGACACCCGAAGATCTGGAGGCATTCAGATTGACCAAATTAGGCCAGTACGACCCCGAAGCCGAGAACAATCTGCTGGAGCCGAACAAGCGACTCAAGACACGTATGAACCCCACGACACACACTTACACCCACTGCGAAATCCACCCAAGCATGCTTCTCGGTATCTGCGCCAGCATTATCCCTTTCCCCGATCATAACCAGGTACGTGTCATCGCAATCCTTCCCATCGCAATTACTGATCCAATCTCTAGTCACCCCGTAATACATATCAATCCGCC---------------------------------------------------------------------------------------------------------------------------------------------------------------------------------------------------------------------------------------------------------------------------------------------------------------------------------------------------------------------------------------------------------------------------------------------------------------------------------------------------------------------------------------------------------------------------------------------------------------------------------------------------------------------------------------------------------------------------------------ATGGACGCTGTCCGTGCCGGTCCCTTCGGCCAGCTCTTCCGTCCCGACAACTTCGTCTTCGGCCAGTCCGGTGCCGGAAACAACTGGGCCAAGGGTCACTACACTGAGGGTGCTGAGCTGGTTGACCAGGTCCTCGACGTTGTCCGTCGCGAGGCCGAGGGCTGCGACTGCCTCCAGGGTTTCCAGATCACCCACTCGCTCGGTGGCGGTACCGGTGCCGGTATGGGTACGCTGCTGATCTCCAAGATCCGCGAGGAATTCCCCGACCGTATGATGGCCACATTCTCCGTCATGCCCTCGCCCAAGGTCTCCGACACCGTCGTTGAGCCCTACAACGCCACCCTCTCCGGCTACGAGCTGGTCGAGAACTCCGACGAGACCTTCTGTATTGATAACGAGGCTCTGTACGACATCTGCATGCGTACCCTGAAGCTGTCCAACCCCTCGTACGGTGACCTGAACCACCTGGTCTCCGCCGTCATGTCTGGCGTTACAACCTGCCTGCGTTTCCCCGGCCAGCTGAACTCTGACCTGCGCAAGTTGGCTGTCAACATGGTGCCCTTCCCTCGTCTGCACTTCTTCATGGTTGGCTTTGCGCCTCTTACTAGTCGTGGTGCTCACTCTTTCCGTGCTGTCACGGTTCCTGAGCTGACTCAGCAAATGTTCGACCCCAAGAACATGATGGCTGCTGCGGACTTCCGTAACGGCCGTTACCTCACTTGCTCTGCTATC---------------------------------------------------------------------------------------------------------------------------------------------------------------------
[truncated: 18,604 more chars]
